# Supplementary material for: The Synthesis and Properties of Ladder-Type π-Conjugated Compounds with Pyrrole and Phosphole Rings
Source: Molecules. 2023 Dec 20;29(1):38. doi: 10.3390/molecules29010038 (PMC10779499; doi:10.3390/molecules29010038)
Supplement: Supplementary file 1 [file molecules-29-00038-s001.zip]

Archive with 3 entries (3 files):
- BPC.cif
- BPI.cif
- SI.pdf
