# Supplementary material for: The Synthesis and Properties of Ladder-Type π-Conjugated Compounds with Pyrrole and Phosphole Rings
Source: Molecules. 2023 Dec 20;29(1):38. doi: 10.3390/molecules29010038 (PMC10779499; doi:10.3390/molecules29010038)
Supplement: Supplementary file 1 [file molecules-29-00038-s001.zip › BPC.cif]

data_global
_audit_creation_date                               2017-11-21
_audit_creation_method            SHELXL-2014

data_I

# start Validation Reply Form
_vrf_PLAT420_I
;
PROBLEM: D-H Without Acceptor      O2       --H2B       .     Please Check 
RESPONSE:  Though there is no hydrogen bond acceptor based on 
Jeffrey's criterium, O2--H2B...pi intercation is found with the aromatic 
ring C19-C24. The distance between H2B and the center of the C19-C24
ring is 2.595 Ang.
;
# end Validation Reply Form

_chemical_name_systematic
;
 ?
;
_chemical_name_common             ?
_chemical_melting_point           ?
_chemical_formula_moiety         'C30 H20 N O P, H2 O' 
_chemical_formula_sum            'C30 H22 N O2 P' 
_chemical_formula_weight          459.45

loop_
 _atom_type_symbol
 _atom_type_description
 _atom_type_scat_dispersion_real
 _atom_type_scat_dispersion_imag
 _atom_type_scat_source
 'C'  'C'   0.0181   0.0091
 'International Tables Vol C Tables 4.2.6.8 and 6.1.1.4'
 'H'  'H'   0.0000   0.0000
 'International Tables Vol C Tables 4.2.6.8 and 6.1.1.4'
 'N'  'N'   0.0311   0.0180
 'International Tables Vol C Tables 4.2.6.8 and 6.1.1.4'
 'O'  'O'   0.0492   0.0322
 'International Tables Vol C Tables 4.2.6.8 and 6.1.1.4'
 'P'  'P'   0.2955   0.4335
 'International Tables Vol C Tables 4.2.6.8 and 6.1.1.4'
 
_space_group_crystal_system       monoclinic
_space_group_IT_number            15
_space_group_name_H-M_alt         'C 2/c'
_space_group_name_Hall            '-C 2yc'
 
_shelx_space_group_comment
;
The symmetry employed for this shelxl refinement is uniquely defined
by the following loop, which should always be used as a source of
symmetry information in preference to the above space-group names.
They are only intended as comments.
;
 
loop_
 _space_group_symop_operation_xyz
 'x, y, z'
 '-x, y, -z+1/2'
 'x+1/2, y+1/2, z'
 '-x+1/2, y+1/2, -z+1/2'
 '-x, -y, -z'
 'x, -y, z-1/2'
 '-x+1/2, -y+1/2, -z'
 'x+1/2, -y+1/2, z-1/2'
 
_cell_length_a                    36.7954(7)
_cell_length_b                    6.48420(12)
_cell_length_c                    19.5726(4)
_cell_angle_alpha                 90
_cell_angle_beta                  102.4869(8)
_cell_angle_gamma                 90
_cell_volume                      4559.33(15)
_cell_formula_units_Z             8
_cell_measurement_temperature     193(2)
_cell_measurement_reflns_used                      32046
_cell_measurement_theta_min                        2.99
_cell_measurement_theta_max                        68.22
 
_exptl_crystal_description                         block
_exptl_crystal_colour                              colorless
_exptl_crystal_density_meas       ? 
_exptl_crystal_density_method     ?              
_exptl_crystal_density_diffrn     1.339          
_exptl_crystal_F_000              1920
_exptl_transmission_factor_min    ?                                             
_exptl_transmission_factor_max    ?                                             
_exptl_crystal_size_max           0.550
_exptl_crystal_size_mid           0.200
_exptl_crystal_size_min           0.050
_exptl_absorpt_coefficient_mu     1.294
_shelx_estimated_absorpt_T_min    0.536
_shelx_estimated_absorpt_T_max    0.938
_exptl_absorpt_correction_type                     numerical
_exptl_absorpt_process_details                    'NUMABS (Rigaku, 1999)'
_exptl_absorpt_correction_T_min                    0.632
_exptl_absorpt_correction_T_max                    0.937
 
_exptl_special_details
;
 ?
;
 
_diffrn_ambient_temperature       193(2)
_diffrn_radiation_wavelength      1.54187
_diffrn_radiation_type            CuK\a
_diffrn_source                   'rotating anode'                    
_diffrn_measurement_device_type                   'Rigaku R-AXIS RAPID'
_diffrn_measurement_method                         \w
_diffrn_detector_area_resol_mean                   10.000
_diffrn_reflns_number             38357
_diffrn_reflns_av_unetI/netI      0.0174
_diffrn_reflns_av_R_equivalents   0.0292
_diffrn_reflns_limit_h_min        -44
_diffrn_reflns_limit_h_max        43
_diffrn_reflns_limit_k_min        -7
_diffrn_reflns_limit_k_max        7
_diffrn_reflns_limit_l_min        -23
_diffrn_reflns_limit_l_max        23
_diffrn_reflns_theta_min          4.628
_diffrn_reflns_theta_max          68.219
_diffrn_reflns_theta_full         67.687
_diffrn_measured_fraction_theta_max   1.000
_diffrn_measured_fraction_theta_full  1.000
_diffrn_reflns_Laue_measured_fraction_max    1.000
_diffrn_reflns_Laue_measured_fraction_full   1.000
_diffrn_reflns_point_group_measured_fraction_max   1.000
_diffrn_reflns_point_group_measured_fraction_full  1.000
_reflns_number_total              4170
_reflns_number_gt                 3532
_reflns_threshold_expression      'I > 2\s(I)'
_reflns_Friedel_coverage          0.000
_reflns_Friedel_fraction_max      .
_reflns_Friedel_fraction_full     .
 
_reflns_special_details
;
 Reflections were merged by SHELXL according to the crystal
 class for the calculation of statistics and refinement.
 
 _reflns_Friedel_fraction is defined as the number of unique
 Friedel pairs measured divided by the number that would be
 possible theoretically, ignoring centric projections and
 systematic absences.
;
 
_computing_data_collection                        'RAPID AUTO (Rigaku, 2004)'
_computing_cell_refinement                        'RAPID AUTO'
_computing_data_reduction                         'RAPID AUTO'
_computing_structure_solution      'SIR2011 (Burla, et al., 2012)'
_computing_structure_refinement   'SHELXL-2014 (Sheldrick, 2014)'
_computing_molecular_graphics     ?
_computing_publication_material   ?
 
_refine_special_details
;
 ?
;
_refine_ls_structure_factor_coef  Fsqd
_refine_ls_matrix_type            full
_refine_ls_weighting_scheme       calc
_refine_ls_weighting_details
'w=1/[\s^2^(Fo^2^)+(0.0829P)^2^+3.9026P] where P=(Fo^2^+2Fc^2^)/3'
_atom_sites_solution_primary                       direct
_atom_sites_solution_secondary                     difmap
_atom_sites_solution_hydrogens    mixed
_refine_ls_hydrogen_treatment     mixed
_refine_ls_extinction_method      none
_refine_ls_extinction_coef        .
_refine_ls_number_reflns          4170
_refine_ls_number_parameters      313
_refine_ls_number_restraints      3
_refine_ls_R_factor_all           0.0570
_refine_ls_R_factor_gt            0.0502
_refine_ls_wR_factor_ref          0.1482
_refine_ls_wR_factor_gt           0.1424
_refine_ls_goodness_of_fit_ref    1.073
_refine_ls_restrained_S_all       1.073
_refine_ls_shift/su_max           0.001
_refine_ls_shift/su_mean          0.000
 
loop_
 _atom_site_label
 _atom_site_type_symbol
 _atom_site_fract_x
 _atom_site_fract_y
 _atom_site_fract_z
 _atom_site_U_iso_or_equiv
 _atom_site_adp_type
 _atom_site_occupancy
 _atom_site_site_symmetry_order  
 _atom_site_calc_flag
 _atom_site_refinement_flags_posn
 _atom_site_refinement_flags_adp
 _atom_site_refinement_flags_occupancy
 _atom_site_disorder_assembly
 _atom_site_disorder_group
P1 P 0.34131(2) 0.59350(9) 0.65713(3) 0.0466(2) Uani 1 1 d . . . . .
O1 O 0.36017(5) 0.5076(3) 0.72582(9) 0.0601(5) Uani 1 1 d . . . . .
N1 N 0.42686(5) 1.1113(3) 0.49986(8) 0.0380(4) Uani 1 1 d . . . . .
C1 C 0.44011(5) 1.2711(3) 0.54684(10) 0.0363(4) Uani 1 1 d . . . . .
C2 C 0.46192(6) 1.4385(3) 0.53754(10) 0.0391(5) Uani 1 1 d . . . . .
H2 H 0.4693 1.4602 0.4945 0.047 Uiso 1 1 calc R U . . .
C3 C 0.47251(6) 1.5733(3) 0.59335(11) 0.0423(5) Uani 1 1 d . . . . .
H3 H 0.4877 1.6886 0.5888 0.051 Uiso 1 1 calc R U . . .
C4 C 0.46109(6) 1.5417(3) 0.65617(11) 0.0431(5) Uani 1 1 d . . . . .
H4 H 0.4688 1.6358 0.6937 0.052 Uiso 1 1 calc R U . . .
C5 C 0.43879(6) 1.3758(3) 0.66481(10) 0.0401(5) Uani 1 1 d . . . . .
H5 H 0.4310 1.3565 0.7075 0.048 Uiso 1 1 calc R U . . .
C6 C 0.42806(5) 1.2373(3) 0.60942(10) 0.0365(4) Uani 1 1 d . . . . .
C7 C 0.40619(5) 1.0504(3) 0.59984(10) 0.0363(4) Uani 1 1 d . . . . .
C8 C 0.38622(6) 0.9431(3) 0.64147(10) 0.0389(4) Uani 1 1 d . . . . .
H8 H 0.3851 0.9918 0.6867 0.047 Uiso 1 1 calc R U . . .
C9 C 0.36806(6) 0.7637(3) 0.61498(11) 0.0408(5) Uani 1 1 d . . . . .
C10 C 0.36869(5) 0.6915(3) 0.54689(11) 0.0395(5) Uani 1 1 d . . . . .
C11 C 0.38776(5) 0.7976(3) 0.50422(10) 0.0386(4) Uani 1 1 d . . . . .
H11 H 0.3881 0.7510 0.4584 0.046 Uiso 1 1 calc R U . . .
C12 C 0.40640(5) 0.9763(3) 0.53189(10) 0.0366(4) Uani 1 1 d . . . . .
C13 C 0.34747(6) 0.4978(3) 0.52915(11) 0.0427(5) Uani 1 1 d . . . . .
C14 C 0.33096(6) 0.4248(3) 0.58272(12) 0.0468(5) Uani 1 1 d . . . . .
C15 C 0.31010(6) 0.2430(4) 0.57423(14) 0.0562(6) Uani 1 1 d . . . . .
H15 H 0.2990 0.1936 0.6106 0.067 Uiso 1 1 calc R U . . .
C16 C 0.30592(7) 0.1360(4) 0.51153(14) 0.0595(7) Uani 1 1 d . . . . .
H16 H 0.2916 0.0126 0.5048 0.071 Uiso 1 1 calc R U . . .
C17 C 0.32230(7) 0.2069(4) 0.45876(14) 0.0561(6) Uani 1 1 d . . . . .
H17 H 0.3194 0.1307 0.4165 0.067 Uiso 1 1 calc R U . . .
C18 C 0.34300(6) 0.3882(3) 0.46655(13) 0.0482(5) Uani 1 1 d . . . . .
H18 H 0.3539 0.4366 0.4298 0.058 Uiso 1 1 calc R U . . .
C19 C 0.43614(6) 1.0876(3) 0.43319(10) 0.0373(4) Uani 1 1 d . . . . .
C20 C 0.45844(6) 0.9255(3) 0.42176(11) 0.0446(5) Uani 1 1 d . . . . .
H20 H 0.4675 0.8301 0.4583 0.054 Uiso 1 1 calc R U . . .
C21 C 0.46760(7) 0.9017(3) 0.35709(11) 0.0489(5) Uani 1 1 d . . . . .
H21 H 0.4826 0.7887 0.3491 0.059 Uiso 1 1 calc R U . . .
C22 C 0.45491(6) 1.0423(4) 0.30437(11) 0.0473(5) Uani 1 1 d . . . . .
H22 H 0.4612 1.0262 0.2601 0.057 Uiso 1 1 calc R U . . .
C23 C 0.43306(6) 1.2066(4) 0.31598(11) 0.0476(5) Uani 1 1 d . . . . .
H23 H 0.4246 1.3040 0.2798 0.057 Uiso 1 1 calc R U . . .
C24 C 0.42349(6) 1.2298(3) 0.38011(11) 0.0439(5) Uani 1 1 d . . . . .
H24 H 0.4084 1.3423 0.3879 0.053 Uiso 1 1 calc R U . . .
C25 C 0.29900(6) 0.7267(4) 0.66247(11) 0.0470(5) Uani 1 1 d . . . . .
C26 C 0.26737(7) 0.7186(4) 0.60968(13) 0.0576(6) Uani 1 1 d . . . . .
H26 H 0.2674 0.6388 0.5690 0.069 Uiso 1 1 calc R U . . .
C27 C 0.23561(8) 0.8255(5) 0.61548(15) 0.0707(8) Uani 1 1 d . . . . .
H27 H 0.2138 0.8166 0.5793 0.085 Uiso 1 1 calc R U . . .
C28 C 0.23571(9) 0.9446(5) 0.67354(16) 0.0751(8) Uani 1 1 d . . . . .
H28 H 0.2139 1.0186 0.6773 0.090 Uiso 1 1 calc R U . . .
C29 C 0.26721(9) 0.9574(5) 0.72655(15) 0.0752(8) Uani 1 1 d . . . . .
H29 H 0.2672 1.0410 0.7664 0.090 Uiso 1 1 calc R U . . .
C30 C 0.29883(8) 0.8474(4) 0.72120(13) 0.0624(7) Uani 1 1 d . . . . .
H30 H 0.3205 0.8546 0.7578 0.075 Uiso 1 1 calc R U . . .
O2 O 0.36401(8) 0.7723(6) 0.32974(14) 0.1240(11) Uani 1 1 d D . . . .
H2A H 0.3615(13) 0.694(7) 0.2896(17) 0.186 Uiso 1 1 d D U . . .
H2B H 0.3873(7) 0.830(8) 0.339(2) 0.186 Uiso 1 1 d D U . . .
 
loop_
 _atom_site_aniso_label
 _atom_site_aniso_U_11
 _atom_site_aniso_U_22
 _atom_site_aniso_U_33
 _atom_site_aniso_U_23
 _atom_site_aniso_U_13
 _atom_site_aniso_U_12
P1 0.0471(3) 0.0406(3) 0.0495(3) 0.0084(2) 0.0050(2) -0.0057(2)
O1 0.0576(10) 0.0598(11) 0.0576(10) 0.0215(8) 0.0005(8) -0.0082(8)
N1 0.0448(9) 0.0331(9) 0.0353(8) -0.0020(7) 0.0068(7) -0.0040(7)
C1 0.0391(10) 0.0304(10) 0.0374(10) -0.0013(8) 0.0034(8) 0.0014(8)
C2 0.0425(11) 0.0341(11) 0.0395(10) 0.0028(9) 0.0060(8) -0.0012(8)
C3 0.0449(11) 0.0313(10) 0.0488(12) 0.0008(9) 0.0059(9) -0.0015(9)
C4 0.0482(12) 0.0348(11) 0.0436(11) -0.0064(9) 0.0039(9) 0.0001(9)
C5 0.0469(11) 0.0349(11) 0.0371(10) -0.0025(8) 0.0064(8) 0.0019(9)
C6 0.0383(10) 0.0317(10) 0.0379(10) 0.0018(8) 0.0048(8) 0.0017(8)
C7 0.0392(10) 0.0307(10) 0.0365(10) 0.0006(8) 0.0027(8) 0.0020(8)
C8 0.0432(11) 0.0366(11) 0.0355(10) 0.0017(8) 0.0055(8) 0.0005(9)
C9 0.0422(10) 0.0353(11) 0.0435(11) 0.0058(9) 0.0059(8) 0.0013(9)
C10 0.0375(10) 0.0303(10) 0.0466(11) 0.0008(9) 0.0004(8) 0.0020(8)
C11 0.0429(11) 0.0318(10) 0.0389(10) -0.0018(8) 0.0044(8) 0.0007(8)
C12 0.0392(10) 0.0304(10) 0.0386(10) 0.0020(8) 0.0050(8) 0.0023(8)
C13 0.0375(10) 0.0309(11) 0.0557(12) 0.0011(9) 0.0011(9) 0.0024(8)
C14 0.0419(11) 0.0353(11) 0.0599(13) 0.0056(10) 0.0036(10) -0.0005(9)
C15 0.0494(12) 0.0392(13) 0.0777(17) 0.0089(12) 0.0084(11) -0.0039(10)
C16 0.0551(14) 0.0358(12) 0.0801(18) -0.0010(12) -0.0016(12) -0.0090(11)
C17 0.0537(13) 0.0373(12) 0.0692(15) -0.0074(11) -0.0043(11) 0.0004(10)
C18 0.0454(12) 0.0370(12) 0.0577(13) -0.0036(10) 0.0011(10) 0.0021(9)
C19 0.0411(10) 0.0346(11) 0.0342(10) -0.0005(8) 0.0040(8) -0.0047(8)
C20 0.0568(13) 0.0361(11) 0.0395(11) 0.0073(9) 0.0068(9) 0.0082(10)
C21 0.0617(14) 0.0400(12) 0.0458(12) -0.0002(9) 0.0133(10) 0.0091(10)
C22 0.0571(13) 0.0497(13) 0.0341(10) -0.0015(9) 0.0074(9) -0.0016(11)
C23 0.0582(13) 0.0445(13) 0.0371(11) 0.0074(9) 0.0035(9) 0.0037(10)
C24 0.0488(11) 0.0382(11) 0.0422(11) 0.0009(9) 0.0045(9) 0.0049(9)
C25 0.0515(12) 0.0421(12) 0.0471(12) 0.0049(10) 0.0097(9) -0.0051(10)
C26 0.0583(14) 0.0570(15) 0.0540(14) -0.0032(12) 0.0047(11) 0.0079(12)
C27 0.0672(16) 0.0725(19) 0.0673(17) -0.0044(15) 0.0032(13) 0.0193(15)
C28 0.0759(19) 0.074(2) 0.0751(19) -0.0038(16) 0.0158(15) 0.0208(16)
C29 0.095(2) 0.0702(19) 0.0628(17) -0.0076(14) 0.0228(15) 0.0138(17)
C30 0.0683(16) 0.0649(17) 0.0522(14) 0.0000(13) 0.0092(12) -0.0027(14)
O2 0.135(2) 0.155(3) 0.0804(17) -0.0557(18) 0.0207(16) -0.037(2)
 
_geom_special_details
;
 All esds (except the esd in the dihedral angle between two l.s. planes)
 are estimated using the full covariance matrix.  The cell esds are taken
 into account individually in the estimation of esds in distances, angles
 and torsion angles; correlations between esds in cell parameters are only
 used when they are defined by crystal symmetry.  An approximate (isotropic)
 treatment of cell esds is used for estimating esds involving l.s. planes.
;
 
loop_
 _geom_bond_atom_site_label_1
 _geom_bond_atom_site_label_2
 _geom_bond_distance
 _geom_bond_site_symmetry_2
 _geom_bond_publ_flag
P1 O1 1.4818(16) . ?
P1 C9 1.794(2) . ?
P1 C14 1.795(2) . ?
P1 C25 1.803(2) . ?
N1 C12 1.389(3) . ?
N1 C1 1.401(2) . ?
N1 C19 1.427(3) . ?
C1 C2 1.385(3) . ?
C1 C6 1.407(3) . ?
C2 C3 1.388(3) . ?
C2 H2 0.9500 . ?
C3 C4 1.398(3) . ?
C3 H3 0.9500 . ?
C4 C5 1.385(3) . ?
C4 H4 0.9500 . ?
C5 C6 1.397(3) . ?
C5 H5 0.9500 . ?
C6 C7 1.444(3) . ?
C7 C8 1.395(3) . ?
C7 C12 1.416(3) . ?
C8 C9 1.385(3) . ?
C8 H8 0.9500 . ?
C9 C10 1.417(3) . ?
C10 C11 1.384(3) . ?
C10 C13 1.480(3) . ?
C11 C12 1.395(3) . ?
C11 H11 0.9500 . ?
C13 C18 1.395(3) . ?
C13 C14 1.403(3) . ?
C14 C15 1.396(3) . ?
C15 C16 1.389(4) . ?
C15 H15 0.9500 . ?
C16 C17 1.382(4) . ?
C16 H16 0.9500 . ?
C17 C18 1.391(3) . ?
C17 H17 0.9500 . ?
C18 H18 0.9500 . ?
C19 C20 1.381(3) . ?
C19 C24 1.392(3) . ?
C20 C21 1.387(3) . ?
C20 H20 0.9500 . ?
C21 C22 1.380(3) . ?
C21 H21 0.9500 . ?
C22 C23 1.383(3) . ?
C22 H22 0.9500 . ?
C23 C24 1.383(3) . ?
C23 H23 0.9500 . ?
C24 H24 0.9500 . ?
C25 C26 1.380(3) . ?
C25 C30 1.392(3) . ?
C26 C27 1.384(4) . ?
C26 H26 0.9500 . ?
C27 C28 1.373(4) . ?
C27 H27 0.9500 . ?
C28 C29 1.381(4) . ?
C28 H28 0.9500 . ?
C29 C30 1.388(4) . ?
C29 H29 0.9500 . ?
C30 H30 0.9500 . ?
O2 H2A 0.923(10) . ?
O2 H2B 0.917(10) . ?
 
loop_
 _geom_angle_atom_site_label_1
 _geom_angle_atom_site_label_2
 _geom_angle_atom_site_label_3
 _geom_angle
 _geom_angle_site_symmetry_1
 _geom_angle_site_symmetry_3
 _geom_angle_publ_flag
O1 P1 C9 116.91(10) . . ?
O1 P1 C14 118.86(11) . . ?
C9 P1 C14 92.47(10) . . ?
O1 P1 C25 111.60(11) . . ?
C9 P1 C25 107.36(10) . . ?
C14 P1 C25 107.73(10) . . ?
C12 N1 C1 108.40(16) . . ?
C12 N1 C19 127.21(16) . . ?
C1 N1 C19 124.19(16) . . ?
C2 C1 N1 128.50(18) . . ?
C2 C1 C6 122.49(18) . . ?
N1 C1 C6 109.01(17) . . ?
C1 C2 C3 117.54(18) . . ?
C1 C2 H2 121.2 . . ?
C3 C2 H2 121.2 . . ?
C2 C3 C4 120.89(19) . . ?
C2 C3 H3 119.6 . . ?
C4 C3 H3 119.6 . . ?
C5 C4 C3 121.32(19) . . ?
C5 C4 H4 119.3 . . ?
C3 C4 H4 119.3 . . ?
C4 C5 C6 118.68(19) . . ?
C4 C5 H5 120.7 . . ?
C6 C5 H5 120.7 . . ?
C5 C6 C1 119.07(18) . . ?
C5 C6 C7 134.12(19) . . ?
C1 C6 C7 106.81(17) . . ?
C8 C7 C12 119.33(18) . . ?
C8 C7 C6 133.75(18) . . ?
C12 C7 C6 106.91(17) . . ?
C9 C8 C7 118.20(19) . . ?
C9 C8 H8 120.9 . . ?
C7 C8 H8 120.9 . . ?
C8 C9 C10 121.64(19) . . ?
C8 C9 P1 127.78(16) . . ?
C10 C9 P1 110.58(15) . . ?
C11 C10 C9 121.11(19) . . ?
C11 C10 C13 126.20(19) . . ?
C9 C10 C13 112.68(19) . . ?
C10 C11 C12 116.70(19) . . ?
C10 C11 H11 121.6 . . ?
C12 C11 H11 121.6 . . ?
N1 C12 C11 128.12(18) . . ?
N1 C12 C7 108.87(17) . . ?
C11 C12 C7 123.00(19) . . ?
C18 C13 C14 119.8(2) . . ?
C18 C13 C10 126.5(2) . . ?
C14 C13 C10 113.77(19) . . ?
C15 C14 C13 120.8(2) . . ?
C15 C14 P1 128.7(2) . . ?
C13 C14 P1 110.50(16) . . ?
C16 C15 C14 118.7(2) . . ?
C16 C15 H15 120.7 . . ?
C14 C15 H15 120.7 . . ?
C17 C16 C15 120.7(2) . . ?
C17 C16 H16 119.6 . . ?
C15 C16 H16 119.6 . . ?
C16 C17 C18 121.1(2) . . ?
C16 C17 H17 119.5 . . ?
C18 C17 H17 119.5 . . ?
C17 C18 C13 119.0(2) . . ?
C17 C18 H18 120.5 . . ?
C13 C18 H18 120.5 . . ?
C20 C19 C24 119.85(19) . . ?
C20 C19 N1 119.89(17) . . ?
C24 C19 N1 120.24(18) . . ?
C19 C20 C21 120.17(19) . . ?
C19 C20 H20 119.9 . . ?
C21 C20 H20 119.9 . . ?
C22 C21 C20 119.9(2) . . ?
C22 C21 H21 120.0 . . ?
C20 C21 H21 120.0 . . ?
C21 C22 C23 120.0(2) . . ?
C21 C22 H22 120.0 . . ?
C23 C22 H22 120.0 . . ?
C22 C23 C24 120.3(2) . . ?
C22 C23 H23 119.9 . . ?
C24 C23 H23 119.9 . . ?
C23 C24 C19 119.7(2) . . ?
C23 C24 H24 120.1 . . ?
C19 C24 H24 120.1 . . ?
C26 C25 C30 119.1(2) . . ?
C26 C25 P1 122.49(19) . . ?
C30 C25 P1 118.40(18) . . ?
C25 C26 C27 120.6(2) . . ?
C25 C26 H26 119.7 . . ?
C27 C26 H26 119.7 . . ?
C28 C27 C26 119.9(3) . . ?
C28 C27 H27 120.1 . . ?
C26 C27 H27 120.1 . . ?
C27 C28 C29 120.5(3) . . ?
C27 C28 H28 119.8 . . ?
C29 C28 H28 119.8 . . ?
C28 C29 C30 119.6(3) . . ?
C28 C29 H29 120.2 . . ?
C30 C29 H29 120.2 . . ?
C29 C30 C25 120.3(3) . . ?
C29 C30 H30 119.8 . . ?
C25 C30 H30 119.8 . . ?
H2A O2 H2B 108.5(16) . . ?
 
loop_
 _geom_torsion_atom_site_label_1
 _geom_torsion_atom_site_label_2
 _geom_torsion_atom_site_label_3
 _geom_torsion_atom_site_label_4
 _geom_torsion
 _geom_torsion_site_symmetry_1
 _geom_torsion_site_symmetry_2
 _geom_torsion_site_symmetry_3
 _geom_torsion_site_symmetry_4
 _geom_torsion_publ_flag
C12 N1 C1 C2 179.45(19) . . . . ?
C19 N1 C1 C2 4.3(3) . . . . ?
C12 N1 C1 C6 0.1(2) . . . . ?
C19 N1 C1 C6 -174.98(17) . . . . ?
N1 C1 C2 C3 -177.92(19) . . . . ?
C6 C1 C2 C3 1.3(3) . . . . ?
C1 C2 C3 C4 -0.8(3) . . . . ?
C2 C3 C4 C5 -0.2(3) . . . . ?
C3 C4 C5 C6 0.7(3) . . . . ?
C4 C5 C6 C1 -0.2(3) . . . . ?
C4 C5 C6 C7 178.8(2) . . . . ?
C2 C1 C6 C5 -0.8(3) . . . . ?
N1 C1 C6 C5 178.52(17) . . . . ?
C2 C1 C6 C7 179.94(18) . . . . ?
N1 C1 C6 C7 -0.7(2) . . . . ?
C5 C6 C7 C8 3.3(4) . . . . ?
C1 C6 C7 C8 -177.6(2) . . . . ?
C5 C6 C7 C12 -178.1(2) . . . . ?
C1 C6 C7 C12 1.0(2) . . . . ?
C12 C7 C8 C9 1.7(3) . . . . ?
C6 C7 C8 C9 -179.8(2) . . . . ?
C7 C8 C9 C10 -1.5(3) . . . . ?
C7 C8 C9 P1 178.72(15) . . . . ?
O1 P1 C9 C8 -55.9(2) . . . . ?
C14 P1 C9 C8 179.74(19) . . . . ?
C25 P1 C9 C8 70.3(2) . . . . ?
O1 P1 C9 C10 124.30(16) . . . . ?
C14 P1 C9 C10 -0.01(16) . . . . ?
C25 P1 C9 C10 -109.45(16) . . . . ?
C8 C9 C10 C11 0.4(3) . . . . ?
P1 C9 C10 C11 -179.84(15) . . . . ?
C8 C9 C10 C13 -179.86(18) . . . . ?
P1 C9 C10 C13 -0.1(2) . . . . ?
C9 C10 C11 C12 0.6(3) . . . . ?
C13 C10 C11 C12 -179.13(18) . . . . ?
C1 N1 C12 C11 179.10(19) . . . . ?
C19 N1 C12 C11 -6.0(3) . . . . ?
C1 N1 C12 C7 0.5(2) . . . . ?
C19 N1 C12 C7 175.42(18) . . . . ?
C10 C11 C12 N1 -178.83(19) . . . . ?
C10 C11 C12 C7 -0.4(3) . . . . ?
C8 C7 C12 N1 177.93(17) . . . . ?
C6 C7 C12 N1 -0.9(2) . . . . ?
C8 C7 C12 C11 -0.8(3) . . . . ?
C6 C7 C12 C11 -179.60(18) . . . . ?
C11 C10 C13 C18 0.1(3) . . . . ?
C9 C10 C13 C18 -179.6(2) . . . . ?
C11 C10 C13 C14 179.92(19) . . . . ?
C9 C10 C13 C14 0.2(3) . . . . ?
C18 C13 C14 C15 0.1(3) . . . . ?
C10 C13 C14 C15 -179.73(19) . . . . ?
C18 C13 C14 P1 179.65(16) . . . . ?
C10 C13 C14 P1 -0.2(2) . . . . ?
O1 P1 C14 C15 56.9(2) . . . . ?
C9 P1 C14 C15 179.6(2) . . . . ?
C25 P1 C14 C15 -71.3(2) . . . . ?
O1 P1 C14 C13 -122.65(16) . . . . ?
C9 P1 C14 C13 0.11(16) . . . . ?
C25 P1 C14 C13 109.21(16) . . . . ?
C13 C14 C15 C16 -0.2(3) . . . . ?
P1 C14 C15 C16 -179.62(18) . . . . ?
C14 C15 C16 C17 0.5(4) . . . . ?
C15 C16 C17 C18 -0.8(4) . . . . ?
C16 C17 C18 C13 0.7(3) . . . . ?
C14 C13 C18 C17 -0.4(3) . . . . ?
C10 C13 C18 C17 179.45(19) . . . . ?
C12 N1 C19 C20 -63.4(3) . . . . ?
C1 N1 C19 C20 110.8(2) . . . . ?
C12 N1 C19 C24 118.0(2) . . . . ?
C1 N1 C19 C24 -67.8(3) . . . . ?
C24 C19 C20 C21 -1.4(3) . . . . ?
N1 C19 C20 C21 -179.9(2) . . . . ?
C19 C20 C21 C22 1.1(4) . . . . ?
C20 C21 C22 C23 -0.1(4) . . . . ?
C21 C22 C23 C24 -0.7(3) . . . . ?
C22 C23 C24 C19 0.4(3) . . . . ?
C20 C19 C24 C23 0.6(3) . . . . ?
N1 C19 C24 C23 179.19(19) . . . . ?
O1 P1 C25 C26 -142.3(2) . . . . ?
C9 P1 C25 C26 88.3(2) . . . . ?
C14 P1 C25 C26 -10.1(2) . . . . ?
O1 P1 C25 C30 39.8(2) . . . . ?
C9 P1 C25 C30 -89.5(2) . . . . ?
C14 P1 C25 C30 172.01(19) . . . . ?
C30 C25 C26 C27 -1.3(4) . . . . ?
P1 C25 C26 C27 -179.1(2) . . . . ?
C25 C26 C27 C28 1.4(5) . . . . ?
C26 C27 C28 C29 -0.5(5) . . . . ?
C27 C28 C29 C30 -0.6(5) . . . . ?
C28 C29 C30 C25 0.7(5) . . . . ?
C26 C25 C30 C29 0.2(4) . . . . ?
P1 C25 C30 C29 178.1(2) . . . . ?
 
_refine_diff_density_max    0.726
_refine_diff_density_min   -0.357
_refine_diff_density_rms    0.051

_shelxl_version_number 2014-3

_shelx_res_file
;
TITL NakanoLab_171114_1_
CELL  1.54187 36.79538 6.48420 19.57259 90.00000 102.48690 90.00000
ZERR  8 0.00067 0.00012 0.00036 0.00000 0.00080 0.00000
LATT 7
SYMM    -X,    +Y, .50-Z
SFAC C H N O P
UNIT 240 176 8 16 8
L.S. 15
FMAP 2
PLAN 42
WPDB -2
HTAB
BOND $H
CONF
LIST 4
TEMP -80.0
ACTA
SIZE 0.550 0.200 0.050

DFIX 0.91 0.01 O2 H2A O2 H2B
DANG 1.50 0.01 H2A H2B

WGHT    0.082900    3.902600
FVAR       0.59432
P1    5    0.341314    0.593499    0.657129    11.00000    0.04713    0.04062 =
         0.04954    0.00841    0.00499   -0.00566
O1    4    0.360173    0.507638    0.725825    11.00000    0.05756    0.05981 =
         0.05760    0.02149    0.00054   -0.00816
N1    3    0.426859    1.111312    0.499863    11.00000    0.04476    0.03305 =
         0.03527   -0.00198    0.00684   -0.00404
C1    1    0.440113    1.271060    0.546840    11.00000    0.03905    0.03042 =
         0.03735   -0.00130    0.00337    0.00135
C2    1    0.461916    1.438451    0.537535    11.00000    0.04245    0.03415 =
         0.03947    0.00280    0.00604   -0.00117
AFIX  43
H2    2    0.469344    1.460166    0.494531    11.00000   -1.20000
AFIX   0
C3    1    0.472508    1.573265    0.593346    11.00000    0.04488    0.03133 =
         0.04877    0.00082    0.00595   -0.00146
AFIX  43
H3    2    0.487729    1.688611    0.588801    11.00000   -1.20000
AFIX   0
C4    1    0.461087    1.541656    0.656166    11.00000    0.04818    0.03477 =
         0.04364   -0.00644    0.00394    0.00008
AFIX  43
H4    2    0.468770    1.635844    0.693689    11.00000   -1.20000
AFIX   0
C5    1    0.438792    1.375750    0.664806    11.00000    0.04694    0.03489 =
         0.03713   -0.00253    0.00645    0.00192
AFIX  43
H5    2    0.430954    1.356518    0.707536    11.00000   -1.20000
AFIX   0
C6    1    0.428060    1.237256    0.609424    11.00000    0.03831    0.03166 =
         0.03789    0.00178    0.00478    0.00166
C7    1    0.406193    1.050424    0.599838    11.00000    0.03923    0.03072 =
         0.03647    0.00059    0.00271    0.00202
C8    1    0.386222    0.943140    0.641468    11.00000    0.04319    0.03659 =
         0.03547    0.00170    0.00546    0.00047
AFIX  43
H8    2    0.385106    0.991823    0.686748    11.00000   -1.20000
AFIX   0
C9    1    0.368062    0.763687    0.614977    11.00000    0.04224    0.03529 =
         0.04346    0.00581    0.00586    0.00135
C10   1    0.368689    0.691527    0.546886    11.00000    0.03752    0.03033 =
         0.04664    0.00076    0.00036    0.00201
C11   1    0.387756    0.797588    0.504217    11.00000    0.04294    0.03183 =
         0.03893   -0.00183    0.00440    0.00067
AFIX  43
H11   2    0.388126    0.750989    0.458355    11.00000   -1.20000
AFIX   0
C12   1    0.406402    0.976283    0.531888    11.00000    0.03917    0.03036 =
         0.03864    0.00201    0.00496    0.00228
C13   1    0.347469    0.497838    0.529153    11.00000    0.03747    0.03086 =
         0.05566    0.00113    0.00112    0.00244
C14   1    0.330961    0.424761    0.582725    11.00000    0.04190    0.03528 =
         0.05990    0.00559    0.00360   -0.00051
C15   1    0.310105    0.243041    0.574230    11.00000    0.04943    0.03923 =
         0.07765    0.00891    0.00842   -0.00387
AFIX  43
H15   2    0.298997    0.193613    0.610607    11.00000   -1.20000
AFIX   0
C16   1    0.305919    0.135952    0.511532    11.00000    0.05515    0.03581 =
         0.08008   -0.00097   -0.00158   -0.00896
AFIX  43
H16   2    0.291647    0.012639    0.504850    11.00000   -1.20000
AFIX   0
C17   1    0.322301    0.206935    0.458761    11.00000    0.05375    0.03728 =
         0.06920   -0.00741   -0.00428    0.00039
AFIX  43
H17   2    0.319372    0.130651    0.416482    11.00000   -1.20000
AFIX   0
C18   1    0.343004    0.388209    0.466551    11.00000    0.04542    0.03704 =
         0.05773   -0.00359    0.00111    0.00210
AFIX  43
H18   2    0.353934    0.436622    0.429810    11.00000   -1.20000
AFIX   0
C19   1    0.436140    1.087563    0.433191    11.00000    0.04106    0.03464 =
         0.03421   -0.00055    0.00401   -0.00465
C20   1    0.458440    0.925495    0.421763    11.00000    0.05676    0.03609 =
         0.03947    0.00726    0.00684    0.00822
AFIX  43
H20   2    0.467532    0.830062    0.458288    11.00000   -1.20000
AFIX   0
C21   1    0.467599    0.901683    0.357090    11.00000    0.06169    0.03999 =
         0.04579   -0.00023    0.01334    0.00905
AFIX  43
H21   2    0.482586    0.788721    0.349089    11.00000   -1.20000
AFIX   0
C22   1    0.454914    1.042289    0.304368    11.00000    0.05711    0.04968 =
         0.03411   -0.00146    0.00737   -0.00160
AFIX  43
H22   2    0.461201    1.026167    0.260081    11.00000   -1.20000
AFIX   0
C23   1    0.433058    1.206617    0.315983    11.00000    0.05815    0.04454 =
         0.03710    0.00740    0.00348    0.00372
AFIX  43
H23   2    0.424581    1.303953    0.279766    11.00000   -1.20000
AFIX   0
C24   1    0.423494    1.229814    0.380110    11.00000    0.04885    0.03822 =
         0.04223    0.00089    0.00453    0.00491
AFIX  43
H24   2    0.408360    1.342346    0.387898    11.00000   -1.20000
AFIX   0
C25   1    0.299004    0.726727    0.662469    11.00000    0.05152    0.04206 =
         0.04709    0.00494    0.00969   -0.00508
C26   1    0.267371    0.718571    0.609676    11.00000    0.05831    0.05703 =
         0.05403   -0.00318    0.00468    0.00794
AFIX  43
H26   2    0.267391    0.638800    0.568972    11.00000   -1.20000
AFIX   0
C27   1    0.235614    0.825530    0.615476    11.00000    0.06722    0.07249 =
         0.06727   -0.00444    0.00318    0.01932
AFIX  43
H27   2    0.213793    0.816582    0.579349    11.00000   -1.20000
AFIX   0
C28   1    0.235712    0.944586    0.673543    11.00000    0.07592    0.07415 =
         0.07511   -0.00384    0.01577    0.02082
AFIX  43
H28   2    0.213948    1.018649    0.677270    11.00000   -1.20000
AFIX   0
C29   1    0.267209    0.957442    0.726552    11.00000    0.09505    0.07025 =
         0.06283   -0.00764    0.02276    0.01381
AFIX  43
H29   2    0.267235    1.041029    0.766426    11.00000   -1.20000
AFIX   0
C30   1    0.298828    0.847448    0.721196    11.00000    0.06825    0.06487 =
         0.05222    0.00003    0.00923   -0.00267
AFIX  43
H30   2    0.320462    0.854586    0.757800    11.00000   -1.20000
AFIX   0
O2    4    0.364005    0.772264    0.329739    11.00000    0.13542    0.15513 =
         0.08037   -0.05568    0.02065   -0.03689
H2A   2    0.361538    0.694277    0.289576    11.00000   -1.50000
H2B   2    0.387310    0.830112    0.339492    11.00000   -1.50000
HKLF 4

REM  NakanoLab_171114_1_
REM R1 =  0.0502 for    3532 Fo > 4sig(Fo)  and  0.0570 for all    4170 data
REM    313 parameters refined using      3 restraints

END

WGHT      0.0829      4.2282

REM Instructions for potential hydrogen bonds
HTAB C11 O2
EQIV $1 x, -y+1, z-1/2
HTAB O2 O1_$1

REM Highest difference peak  0.726,  deepest hole -0.357,  1-sigma level  0.051
Q1    1   0.3202  0.6639  0.6301  11.00000  0.05    0.73
Q2    1   0.3360  0.4912  0.6174  11.00000  0.05    0.29
Q3    1   0.3987  0.8871  0.5176  11.00000  0.05    0.25
Q4    1   0.2916  0.7800  0.6271  11.00000  0.05    0.25
Q5    1   0.4379  1.1960  0.5282  11.00000  0.05    0.24
Q6    1   0.3327  0.5102  0.7089  11.00000  0.05    0.24
Q7    1   0.3400  0.4834  0.4954  11.00000  0.05    0.23
Q8    1   0.3858  0.6769  0.3419  11.00000  0.05    0.23
Q9    1   0.3483  0.3908  0.7420  11.00000  0.05    0.23
Q10   1   0.4524  1.3487  0.5383  11.00000  0.05    0.22
Q11   1   0.4374  1.2752  0.6392  11.00000  0.05    0.22
Q12   1   0.4401  1.4922  0.6521  11.00000  0.05    0.22
Q13   1   0.4624  1.5658  0.6196  11.00000  0.05    0.22
Q14   1   0.4382  0.9750  0.4217  11.00000  0.05    0.22
Q15   1   0.3564  0.7145  0.6388  11.00000  0.05    0.22
Q16   1   0.3593  0.7796  0.5819  11.00000  0.05    0.21
Q17   1   0.3670  0.8445  0.6179  11.00000  0.05    0.21
Q18   1   0.3567  0.6036  0.5324  11.00000  0.05    0.21
Q19   1   0.4323  1.2705  0.5768  11.00000  0.05    0.20
Q20   1   0.3733  0.7236  0.5771  11.00000  0.05    0.20
Q21   1   0.4165  1.1536  0.6091  11.00000  0.05    0.20
Q22   1   0.4011  1.0285  0.5635  11.00000  0.05    0.20
Q23   1   0.3044  0.2107  0.4736  11.00000  0.05    0.20
Q24   1   0.4651  1.4882  0.5680  11.00000  0.05    0.20
Q25   1   0.3144  0.3947  0.5696  11.00000  0.05    0.19
Q26   1   0.4670  0.9980  0.3348  11.00000  0.05    0.19
Q27   1   0.3822  0.7200  0.5360  11.00000  0.05    0.19
Q28   1   0.2917  0.2488  0.5308  11.00000  0.05    0.19
Q29   1   0.3229  0.3226  0.4481  11.00000  0.05    0.19
Q30   1   0.3301  0.4951  0.5454  11.00000  0.05    0.19
Q31   1   0.4593  1.4102  0.6715  11.00000  0.05    0.18
Q32   1   0.4585  1.0294  0.4390  11.00000  0.05    0.18
Q33   1   0.3684  0.7779  0.5206  11.00000  0.05    0.18
Q34   1   0.3729  0.3987  0.7283  11.00000  0.05    0.18
Q35   1   0.4196  1.1073  0.4011  11.00000  0.05    0.17
Q36   1   0.4189  1.0007  0.5167  11.00000  0.05    0.17
Q37   1   0.3952  1.0040  0.6122  11.00000  0.05    0.17
Q38   1   0.3455  0.6299  0.3375  11.00000  0.05    0.17
Q39   1   0.4511  0.8773  0.3206  11.00000  0.05    0.17
Q40   1   0.4377  1.2086  0.4084  11.00000  0.05    0.17
Q41   1   0.2973  0.3327  0.5581  11.00000  0.05    0.16
Q42   1   0.2079  0.7682  0.6032  11.00000  0.05    0.16
;
_shelx_res_checksum   75739

_shelx_hkl_file
;
   0   0   211684.20  367.03
   0   0   211651.67  358.00
   0   0   212353.89  380.38
   0   0   212139.42  374.09
   0   0   212462.71  389.53
   0   0   212398.72  409.48
   0   0   212230.72  379.56
   0   0   212430.14  390.77
   0   0  -212331.86  386.03
   0   0  -212381.17  384.11
   0   0  -212059.15  369.29
   0   0  -211806.10  365.58
   0   0  -212048.61  380.79
   0   0  -210571.82  335.53
   0   0  -211881.47  367.65
   0   0  -212357.20  387.04
   0   0   3   13.99    5.93
   0   0   3   -0.33    7.69
   0   0   3   -0.13    7.65
   0   0   3   16.32    7.67
   0   0   3   13.67    6.44
   0   0   3   11.65    7.93
   0   0   3   10.84    9.08
   0   0  -3   12.19    7.44
   0   0  -3   23.06    8.96
   0   0  -3   14.75    8.14
   0   0  -3   14.84    6.26
   0   0  -3   -0.52    7.26
   0   0  -3   12.51    6.24
   0   0   4 6931.98  257.48
   0   0   4 6838.43  206.12
   0   0   4 6870.73  208.46
   0   0   4 6924.92  221.18
   0   0   4 6722.57  213.77
   0   0   4 6933.17  222.63
   0   0   4 6875.17  201.62
   0   0  -4 7141.30  227.30
   0   0  -4 7016.98  230.68
   0   0  -4 7009.37  255.37
   0   0  -4 6958.60  210.31
   0   0  -4 6964.45  211.63
   0   0  -4 7011.59  221.69
   0   0   5   10.36    9.41
   0   0   5    5.66    6.62
   0   0   5    8.91   12.34
   0   0   5    4.42    5.09
   0   0   5    6.10    8.95
   0   0   5    2.32    8.38
   0   0   5    4.28    9.63
   0   0  -5    4.31   12.17
   0   0  -5    7.64    9.06
   0   0  -5    7.99    9.40
   0   0  -5    3.51    8.71
   0   0  -5    4.49   10.81
   0   0  -5    4.25    6.43
   0   0   6 6516.91  207.22
   0   0   6 6568.30  239.77
   0   0   6 6544.77  194.90
   0   0   6 6440.87  202.26
   0   0   6 6278.86  188.14
   0   0   6 6555.58  197.50
   0   0   6 6579.71  189.15
   0   0   6 6442.82  202.59
   0   0  -6 6821.07  213.58
   0   0  -6 6566.11  194.64
   0   0  -6 6513.99  205.98
   0   0  -6 6487.39  194.37
   0   0  -6 6426.09  203.54
   0   0  -6 6734.86  217.19
   0   0  -6 6636.35  202.19
   0   0   7    2.99    8.16
   0   0   7    5.27    6.10
   0   0   7    4.26    6.99
   0   0   7    7.06    8.73
   0   0   7   10.49    9.43
   0   0   7    4.89    6.41
   0   0   7    2.03    5.22
   0   0   7    2.45    5.52
   0   0   7    3.54    4.96
   0   0  -7    2.75    4.79
   0   0  -7    2.75    6.43
   0   0  -7    3.76    7.76
   0   0  -7    1.51    7.27
   0   0  -7    6.15    7.37
   0   0  -7    2.05    5.13
   0   0   8    7.27    7.71
   0   0   8    6.29    8.31
   0   0   8   -1.09    9.12
   0   0   8    0.97    6.17
   0   0   8    2.75    4.39
   0   0   8    2.94    4.81
   0   0   8    3.39    3.07
   0   0  -8    3.32    7.28
   0   0  -8    2.64    7.48
   0   0  -8    1.77    6.97
   0   0  -8    3.34    5.08
   0   0  -8    3.45    6.31
   0   0  -8    2.32    4.95
   0   0  -8    2.49    7.93
   0   0   9    0.81    4.35
   0   0   9    2.29    7.50
   0   0   9    2.75    7.38
   0   0   9    2.86    5.59
   0   0   9    3.17    2.74
   0   0   9    1.36    9.57
   0   0   9   -0.27    8.36
   0   0   9   -0.80    4.01
   0   0   9    3.33    8.36
   0   0  -9    0.33    3.91
   0   0  -9    4.04    7.06
   0   0  -9    5.60    7.39
   0   0  -9    4.13    6.66
   0   0  -9    3.39    4.53
   0   0  -9    5.71    4.97
   0   0  10  470.26   28.38
   0   0  10  454.20   25.36
   0   0  10  456.58   21.09
   0   0  10  461.38   17.74
   0   0  10  461.12   16.39
   0   0  10  454.11   28.57
   0   0  10  438.56   13.20
   0   0  10  446.03   36.85
   0   0  10  466.92   25.99
   0   0 -10  454.46   17.46
   0   0 -10  455.38   37.01
   0   0 -10  440.24   24.32
   0   0 -10  500.26   18.45
   0   0 -10  470.44   25.88
   0   0 -10  464.74   16.25
   0   0  11    5.85    4.52
   0   0  11    7.31    8.33
   0   0  11    1.18   15.95
   0   0  11    8.44    2.74
   0   0  11    3.57    6.13
   0   0  11   10.74    8.27
   0   0  11    5.77   10.38
   0   0 -11    8.67    8.03
   0   0 -11    0.24    4.87
   0   0 -11   11.28    3.88
   0   0 -11    0.72    7.30
   0   0 -11    4.42    8.27
   0   0 -11   10.04    4.62
   0   0  12  644.51   29.57
   0   0  12  640.83   30.27
   0   0  12  630.68   55.12
   0   0  12  595.67   20.78
   0   0  12  624.99   19.67
   0   0  12  579.61   54.19
   0   0  12  625.16   24.84
   0   0 -12  623.43   27.50
   0   0 -12  616.15   20.90
   0   0 -12  632.71   19.81
   0   0 -12  624.87   29.13
   0   0 -12  623.42   27.76
   0   0  13    6.60    3.69
   0   0  13    7.67    4.06
   0   0  13    0.94   20.32
   0   0  13   10.34    9.21
   0   0  13    7.43    8.46
   0   0 -13    0.30    4.33
   0   0 -13    9.82    4.12
   0   0 -13    7.97    7.32
   0   0 -13    7.30    8.07
   0   0 -13    6.80    3.59
   0   0  14  179.94   20.37
   0   0  14  199.53   19.00
   0   0  14  175.32    9.54
   0   0  14  169.34   40.18
   0   0 -14  177.57   10.24
   0   0 -14  186.14   17.07
   0   0 -14  184.52   18.00
   0   0 -14  168.75    9.26
   0   0  15    2.20    8.78
   0   0  15    4.32    9.74
   0   0 -15    2.51    7.84
   0   0 -15    7.87    8.27
   0   0  16 1155.82   50.34
   0   0  16 1275.97   55.93
   0   0 -16 1301.97   52.05
   0   0 -16 1372.99   54.01
   0   0  17   -4.53    7.46
   0   0  17    0.95   13.47
   0   0 -17    2.16    7.20
   0   0 -17    3.53    6.38
   0   0  18  744.51   39.00
   0   0  18  756.23   38.07
   0   0 -18  768.94   36.37
   0   0 -18  762.50   37.56
   0   0  19    0.08    6.26
   0   0  19   -3.66    6.40
   0   0 -19   -0.97    5.35
   0   0 -19    5.12    6.10
   0   0  20    0.06   12.61
   0   0  20   43.52   12.73
   0   0 -20   46.91   12.00
   0   0 -20   54.25   10.20
   0   0  21   -1.53    6.95
   0   0  21   -2.86   10.82
   0   0 -21   -0.89    6.45
   0   0 -21    0.43    5.33
   0   0  22   22.12    9.41
   0   0  22   15.49    9.15
   0   0 -22   19.07    8.97
   0   0 -22   -0.10    6.65
   0   0  23   -0.44    6.19
   0   0  23    1.74    6.79
   0   0 -23    7.73    6.14
   0   2   0   91.66   16.26
   0   2   0   95.72    9.77
   0   2   0   94.90    8.88
   0   2   0   93.13    3.47
   0   2   0  105.60   13.86
   0   2   0   88.67   10.17
   0   2   0   98.84   14.22
   0   2   0  108.89   16.05
   0  -2   0   86.98    3.65
   0  -2   0   93.05    8.99
   0  -2   0  103.81   13.65
   0  -2   0   90.34   13.23
   0   2  -1    7.93    4.94
   0   2   1    5.16    5.20
   0   2   1   10.25    7.76
   0   2   1    8.40   10.14
   0   2   1    7.14    5.28
   0   2  -1   26.34   10.24
   0   2   1    7.46   16.90
   0   2   1    8.09    8.71
   0   2   1    9.71    7.08
   0   2  -1   30.43   10.42
   0   2  -1    9.51    9.21
   0   2  -1    6.75    7.84
   0   2  -1   11.82    3.29
   0   2  -1    8.21    4.74
   0   2  -1    8.50    7.40
   0  -2   1   11.03    4.69
   0  -2   1   11.11    3.22
   0  -2  -1    9.43    8.67
   0  -2  -1    0.39    6.47
   0  -2  -1    9.77    4.70
   0   2   2 1901.76   45.88
   0   2   2 1978.65   62.50
   0   2  -2 1942.03   57.75
   0   2  -2 1926.12   59.62
   0   2   2 1949.52   52.18
   0   2   2 1911.09   57.00
   0   2   2 1944.80   65.82
   0   2   2 2010.10   69.32
   0   2   2 1927.93   53.00
   0   2  -2 1940.67   46.91
   0   2  -2 1909.84   66.47
   0   2  -2 1942.64   50.99
   0   2  -2 1974.03   65.85
   0   2  -2 1954.65   54.94
   0  -2   2 1984.47   50.49
   0  -2  -2 2051.98   55.83
   0  -2   2 1848.88   45.88
   0  -2  -2 1993.79   65.49
   0  -2   2 1943.61   49.72
   0  -2  -2 2003.10   67.12
   0  -2  -2 1936.23   46.53
   0  -2  -2 1999.78   53.55
   0  -2   2 2057.63   69.43
   0   2   3 2181.99   61.37
   0   2  -3 2191.79   62.42
   0   2   3 2150.14   61.47
   0   2   3 2265.83   49.31
   0   2   3 2250.70   71.70
   0   2   3 2251.95   71.50
   0   2   3 2280.99   76.86
   0   2   3 2201.73   73.08
   0   2  -3 2315.71   52.38
   0   2  -3 2167.59   75.16
   0   2  -3 2226.67   63.08
   0   2  -3 2158.03   58.82
   0   2  -3 2234.85   72.95
   0   2  -3 2252.91   59.26
   0  -2   3 2223.80   60.32
   0  -2  -3 2264.91   53.55
   0  -2   3 2189.34   60.79
   0  -2  -3 2114.42   59.41
   0  -2  -3 2171.26   71.15
   0  -2   3 2255.83   99.59
   0  -2   3 2199.61   50.66
   0  -2  -3 2178.77   59.71
   0  -2  -3 2223.52   72.14
   0   2   4 4385.23  122.78
   0   2   4 4153.14  120.53
   0   2   4 4333.50  138.37
   0   2  -4 4164.96  117.81
   0   2   4 4253.78  134.70
   0   2   4 4358.02  101.74
   0   2   4 4115.81  115.82
   0   2  -4 4191.80  123.23
   0   2   4 4109.21  130.30
   0   2  -4 4103.28  119.17
   0   2  -4 4208.89  136.48
   0   2  -4 4273.98  135.16
   0   2  -4 4315.73  108.08
   0  -2   4 4118.27  119.50
   0  -2   4 4123.68  119.39
   0  -2   4 4379.37  138.36
   0  -2   4 4384.13  104.42
   0  -2   4 4227.14  117.54
   0  -2  -4 4218.71  131.83
   0  -2  -4 3800.05  108.50
   0  -2  -4 4254.03  133.01
   0  -2  -4 4247.74  121.88
   0  -2  -4 4330.12  134.82
   0   2  -5 1901.48   57.31
   0   2  -5 1928.33   40.57
   0   2   5 1978.08   54.04
   0   2   5 1926.67   65.12
   0   2   5 1889.25   64.83
   0   2   5 1904.43   41.22
   0   2  -5 1860.82   88.42
   0   2  -5 2010.75   40.99
   0   2   5 1981.64   68.77
   0   2  -5 1907.04   64.14
   0   2   5 1888.29   70.37
   0   2  -5 1924.51   58.19
   0  -2  -5 2006.29   67.04
   0  -2   5 1913.98   64.40
   0  -2   5 1895.72   56.58
   0  -2   5 1840.56   51.43
   0  -2   5 1947.59   54.18
   0  -2  -5 1943.61   64.24
   0  -2  -5 1955.59   62.77
   0  -2  -5 1882.97   51.84
   0  -2   5 1990.45   66.81
   0  -2   5 1947.69   58.40
   0  -2  -5 1981.07   62.70
   0  -2  -5 1943.80   71.54
   0   2   6   10.74    9.86
   0   2   6   14.44   10.25
   0   2   6   14.49    5.23
   0   2   6   14.54    7.38
   0   2   6   12.31   10.89
   0   2  -6   12.28   10.00
   0   2   6   14.29    2.24
   0   2  -6   13.48   10.36
   0   2  -6   11.98    0.91
   0   2  -6   16.79    7.77
   0   2  -6   20.38    7.77
   0  -2   6   11.82    9.12
   0  -2   6   12.10    7.62
   0  -2   6    8.68   10.58
   0  -2   6   34.07    5.61
   0  -2  -6   13.40   10.47
   0  -2  -6   17.18   10.15
   0  -2   6   12.41    9.29
   0  -2  -6   13.84    8.62
   0  -2  -6   17.03    4.83
   0  -2  -6   11.64    7.23
   0  -2   6    8.28    8.06
   0  -2  -6   13.17    5.80
   0   2  -7    0.55    7.08
   0   2   7    2.79    3.15
   0   2   7    1.01   13.07
   0   2   7    2.40    3.37
   0   2   7   -0.48    7.17
   0   2  -7   -1.00    5.86
   0   2   7    3.27    1.76
   0   2   7    0.16    6.87
   0   2  -7    1.14    6.83
   0   2  -7    1.25    0.73
   0   2   7    2.67    5.38
   0   2  -7    2.62    5.85
   0   2  -7    0.55    0.46
   0  -2   7    4.27    5.70
   0  -2   7    2.53    4.37
   0  -2   7    3.11    5.45
   0  -2   7    3.68    3.12
   0  -2   7    2.68    6.02
   0  -2  -7    2.45    5.31
   0  -2  -7    3.11    7.10
   0  -2   7   -5.76    6.02
   0  -2  -7    0.10    6.89
   0  -2  -7    2.13    6.83
   0  -2  -7   -2.50    5.52
   0   2   8  129.25   27.24
   0   2   8  119.01   13.10
   0   2   8  115.46   10.54
   0   2   8  109.72   16.98
   0   2   8  109.43    5.50
   0   2   8  120.77   12.37
   0   2   8  109.36   15.05
   0   2  -8  118.13   14.09
   0   2  -8  126.59   15.51
   0   2  -8  117.94   13.86
   0  -2   8  123.47   14.02
   0  -2   8  127.23   10.98
   0  -2   8  129.34   15.07
   0  -2   8  121.51    6.99
   0  -2  -8  121.59   12.62
   0  -2  -8  120.08   12.41
   0  -2  -8  119.13   14.55
   0  -2   8  134.29   13.56
   0  -2  -8  120.57   19.05
   0  -2   8  119.70   21.97
   0  -2  -8  127.78   10.24
   0   2   9  474.62   15.02
   0   2  -9  456.14   23.04
   0   2   9  508.68   14.48
   0   2   9  458.56   17.08
   0   2   9  472.93   28.06
   0   2  -9  477.30   24.84
   0   2   9  476.95   24.01
   0   2   9  462.36   25.98
   0   2   9  481.78   22.78
   0   2  -9  474.38   24.00
   0   2  -9  470.52   23.54
   0  -2   9  478.93   22.70
   0  -2   9  496.31   22.11
   0  -2  -9  487.15   22.46
   0  -2   9  468.32   20.06
   0  -2  -9  495.07   21.19
   0  -2   9  456.01   24.31
   0  -2   9  484.47   14.62
   0  -2  -9  471.08   18.91
   0  -2  -9  492.50   22.91
   0  -2  -9  497.72   33.17
   0  -2   9  478.14   24.25
   0   2  10  370.30   12.55
   0   2 -10  340.76   19.78
   0   2  10  351.36   20.20
   0   2 -10  359.46   21.31
   0   2 -10  338.08   21.74
   0   2  10  361.11   11.49
   0   2  10  393.38   14.91
   0   2  10  361.31   25.19
   0   2  10  372.36   20.30
   0   2  10  369.58   22.81
   0   2 -10  345.99   20.31
   0  -2  10  344.34   33.61
   0  -2  10  355.13   20.09
   0  -2  10  355.35   17.80
   0  -2  10  362.55   21.75
   0  -2 -10  362.54   18.24
   0  -2 -10  372.15   30.84
   0  -2 -10  359.84   16.52
   0  -2  10  368.27   18.40
   0  -2 -10  379.47   19.94
   0  -2 -10  369.65   19.33
   0  -2  10  379.64   26.25
   0   2  11  498.76   24.20
   0   2  11  505.49   23.60
   0   2  11  490.62   28.71
   0   2 -11  492.02   23.47
   0   2  11  492.68   25.67
   0   2 -11  479.40   24.88
   0   2 -11  472.10   25.45
   0   2 -11  500.23   25.20
   0  -2  11  501.08   39.81
   0  -2  11  483.88   26.85
   0  -2  11  486.58   21.93
   0  -2  11  488.87   21.40
   0  -2  11  495.30   24.30
   0  -2 -11  491.69   20.09
   0  -2 -11  509.50   23.92
   0  -2 -11  510.05   21.79
   0  -2 -11  522.19   22.74
   0  -2 -11  536.63   45.85
   0  -2  11  492.02   20.02
   0   2  12  389.24   31.03
   0   2 -12  390.94   23.68
   0   2  12  385.55   26.41
   0   2  12  399.80   22.80
   0   2  12  394.18   23.16
   0   2 -12  398.53   32.40
   0   2 -12  377.07   19.87
   0   2 -12  409.09   23.32
   0  -2  12  378.95   19.47
   0  -2 -12  390.18   18.19
   0  -2  12  377.65   25.23
   0   2  13  390.67   20.36
   0   2  13  405.76   27.17
   0   2 -13  398.20   33.38
   0   2  13  392.95   23.62
   0   2 -13  384.95   24.92
   0   2 -13  389.26   24.16
   0   2 -13  383.86   19.89
   0  -2  13  383.32   27.20
   0  -2  13  376.79   20.36
   0  -2 -13  402.71   19.02
   0  -2 -13  401.41   22.82
   0   2 -14  844.11   48.54
   0   2  14  849.20   34.13
   0   2  14  824.07   37.11
   0   2 -14  852.46   33.27
   0   2  14  823.46   61.21
   0   2 -14  790.19   36.33
   0   2 -14  820.77   38.71
   0  -2  14  813.27   34.11
   0  -2 -14  895.07   43.72
   0  -2 -14  820.98   34.85
   0  -2  14  792.28   50.50
   0   2 -15  370.46   27.58
   0   2 -15  382.49   26.99
   0   2  15  379.97   39.44
   0   2 -15  376.63   25.20
   0   2  15  398.53   30.43
   0   2  15  380.92   20.46
   0  -2  15  386.49   40.37
   0  -2 -15  389.35   23.28
   0  -2  15  380.99   92.32
   0  -2 -15  392.41   20.32
   0  -2  15  372.18   21.32
   0   2  16 1181.45   54.84
   0   2  16 1174.07   48.93
   0   2 -16 1155.16   48.91
   0   2 -16 1183.72   70.40
   0   2  16 1156.45   43.27
   0   2 -16 1149.65   41.28
   0  -2 -16 1216.26   43.87
   0  -2  16 1078.21  140.73
   0  -2  16 1165.00   72.52
   0  -2  16 1153.75   45.17
   0  -2 -16 1231.33   59.56
   0   2  17  202.53   20.11
   0   2  17  217.42   24.87
   0   2  17  194.67   14.25
   0   2 -17  203.97   20.71
   0   2 -17  217.89   21.86
   0  -2  17  219.75   21.35
   0  -2  17  209.49   17.11
   0  -2  17  217.26   79.51
   0  -2 -17  219.43   15.40
   0  -2 -17  199.23   16.10
   0   2 -18  926.63   42.97
   0   2  18  966.07   49.34
   0   2 -18  973.73   45.38
   0   2  18  918.41   42.56
   0  -2  18  929.07   44.06
   0  -2  18  933.45   39.54
   0  -2  18 1017.02  117.10
   0  -2 -18  962.66   37.11
   0  -2 -18  987.43   38.14
   0   2  19  110.78   19.05
   0   2  19  119.79   16.18
   0   2 -19  123.09   17.82
   0   2 -19  116.97   16.79
   0  -2  19  115.96   16.03
   0  -2 -19  103.16   10.86
   0  -2  19  105.77   13.43
   0  -2 -19  102.57   11.60
   0   2 -20    6.54   13.57
   0   2  20    2.12    7.08
   0   2  20    6.89    8.58
   0   2 -20    2.58    7.23
   0  -2  20    3.86   11.22
   0  -2  20    0.19    5.52
   0  -2 -20   -0.03    4.69
   0  -2 -20    1.77    4.21
   0   2  21  169.92   19.37
   0   2 -21  162.80   17.07
   0   2  21  152.12   16.75
   0   2 -21  172.10   18.39
   0  -2  21  155.90   14.67
   0  -2  21  157.45   14.55
   0  -2 -21  159.58   12.08
   0   2  22    0.04    6.53
   0   2  22   -0.36    5.50
   0   2 -22    1.11    5.99
   0   2 -22    2.28    5.85
   0   4   0 1159.48   31.82
   0   4   0 1176.94   41.00
   0   4   0 1173.66   39.60
   0   4   0 1158.31   39.54
   0   4   0 1104.99   42.65
   0  -4   0 1123.35   39.09
   0  -4   0 1160.07   31.02
   0  -4   0 1129.27   37.68
   0   4  -1  248.83   24.29
   0   4   1  241.69   14.50
   0   4   1  230.92   11.41
   0   4  -1  241.82    9.07
   0   4   1  246.37   19.15
   0   4  -1  248.46   18.53
   0   4  -1  234.40   12.41
   0   4  -1  236.24   15.87
   0  -4   1  259.61   16.30
   0  -4   1  226.66   10.99
   0  -4  -1  236.07   16.25
   0  -4  -1  237.63    8.33
   0  -4  -1  238.02   13.42
   0   4   2    1.83    5.88
   0   4   2    1.97    4.21
   0   4   2    1.59    3.83
   0   4   2    3.89    6.48
   0   4  -2    0.57    6.26
   0   4  -2    0.22    5.41
   0   4  -2   -1.57    4.54
   0  -4  -2    1.90    4.31
   0  -4   2   -0.28    5.38
   0  -4  -2    0.03    5.41
   0   4  -3  138.36   10.73
   0   4   3  144.86   15.72
   0   4   3  142.73   11.08
   0   4   3  136.88   16.53
   0   4   3  140.66    9.93
   0   4  -3  149.66   14.79
   0   4  -3  134.84   25.43
   0   4  -3  126.71    8.32
   0  -4  -3  125.31   10.11
   0  -4  -3  143.97   14.84
   0  -4   3  149.28   15.09
   0  -4  -3  134.57   14.05
   0   4   4   54.59    6.81
   0   4   4   50.30    9.01
   0   4   4   49.36   12.22
   0   4   4   54.65   12.81
   0   4  -4   49.52    7.18
   0   4  -4   46.89   11.66
   0   4  -4   40.99   11.70
   0   4  -4   40.29    6.11
   0  -4   4   52.88   12.56
   0  -4  -4   56.49   11.96
   0  -4  -4   46.64   10.30
   0  -4  -4   66.60   11.12
   0   4   5  801.48   35.64
   0   4  -5  766.00   25.16
   0   4   5  791.61   36.48
   0   4   5  779.86   30.73
   0   4   5  790.05   24.22
   0   4  -5  765.07   48.92
   0   4  -5  783.92   34.65
   0   4  -5  769.21   25.09
   0  -4   5  793.97   22.50
   0  -4  -5  771.93   24.08
   0  -4  -5  786.17   33.33
   0   4   6  890.53   32.35
   0   4  -6  908.16   37.96
   0   4   6  936.08   41.49
   0   4   6  926.28   39.91
   0   4   6  910.30   35.42
   0   4  -6  869.62   36.47
   0   4  -6  918.57   29.61
   0  -4   6  906.70   26.13
   0   4   7  363.41   25.48
   0   4   7  351.99   24.64
   0   4  -7  339.72   22.01
   0   4   7  337.97   21.45
   0   4  -7  350.78   23.80
   0   4  -7  329.75   15.46
   0  -4   7  334.50   18.86
   0   4   8    7.82    8.07
   0   4   8    2.63    8.82
   0   4   8   11.57    9.63
   0   4  -8    5.98    4.87
   0   4  -8    1.31    7.84
   0   4  -8    2.82    8.76
   0   4  -8    4.02    3.90
   0   4   9   48.99   12.46
   0   4   9   42.98   14.29
   0   4   9   57.94   13.52
   0   4  -9   39.45    6.64
   0   4  -9   44.31   22.87
   0   4  -9   38.60    7.81
   0  -4   9   45.60   10.81
   0   4  10   81.29   15.35
   0   4  10   78.55   16.82
   0   4  10   69.71    9.11
   0   4  10   72.79   15.13
   0   4 -10   75.58    9.92
   0   4 -10   71.20   16.07
   0   4 -10   55.38    8.71
   0  -4  10   70.12   12.59
   0   4  11   84.95   16.18
   0   4 -11   81.27   15.62
   0   4  11   94.96   18.27
   0   4  11   73.48   10.28
   0   4  11   84.43   15.91
   0   4 -11   88.66   17.27
   0   4 -11   74.82   10.89
   0   4 -11   87.73   15.75
   0  -4  11   62.00   12.91
   0   4  12 1094.62   41.16
   0   4  12 1078.09   47.27
   0   4  12 1088.21   52.93
   0   4 -12 1082.49   41.97
   0   4 -12 1076.42   45.37
   0   4 -12 1066.05   48.53
   0   4 -12 1080.55   40.67
   0  -4  12  976.85   48.74
   0  -4 -12 1074.35   46.70
   0   4  13   92.43   12.05
   0   4  13  100.50   16.72
   0   4 -13  102.70   38.17
   0   4  13   99.22   20.99
   0   4 -13  101.26   12.44
   0   4 -13  173.93   18.47
   0   4 -13   87.31   12.84
   0  -4 -13  118.64   17.16
   0  -4  13   83.94   18.01
   0   4  14  799.21   44.47
   0   4 -14  783.68   33.47
   0   4  14  799.91   37.60
   0   4  14  796.82   34.05
   0   4 -14  807.87   37.90
   0   4 -14  827.04   71.00
   0   4 -14  817.43   33.37
   0  -4 -14  794.32   39.08
   0  -4  14  716.93   42.52
   0   4  15  151.08   14.93
   0   4 -15  148.09   15.09
   0   4  15  152.84   22.23
   0   4  15  166.40   17.58
   0   4 -15  144.41   14.27
   0   4 -15  141.20   39.33
   0   4 -15  154.27   17.07
   0  -4  15  123.43   27.42
   0  -4 -15  153.10   18.46
   0   4  16   14.55   12.18
   0   4  16   10.84    7.26
   0   4  16   15.56    8.65
   0   4 -16   12.24    8.06
   0   4 -16    9.11    7.64
   0   4 -16   17.01    8.57
   0  -4  16  -15.13   55.95
   0  -4 -16    0.43   16.91
   0  -4  16    2.64   15.28
   0   4 -17   72.38   11.68
   0   4  17   71.98   28.19
   0   4  17   76.01   11.18
   0   4 -17   72.99   11.23
   0   4  17   62.51   10.37
   0   4 -17   71.71   18.92
   0  -4  17    1.57   20.61
   0  -4  17   81.42   80.68
   0  -4 -17   84.02   13.42
   0   4  18   10.21    6.51
   0   4  18    9.46    5.45
   0   4 -18    1.11    7.18
   0   4 -18   12.12    6.99
   0   4 -18   18.41   11.90
   0  -4  18    0.37    6.65
   0  -4 -18    8.97    8.07
   0  -4  18   -4.49   47.59
   0   4  19    2.83    4.22
   0   4  19    2.06    8.10
   0   4 -19    2.19    4.76
   0   4 -19    5.42    5.07
   0   4 -19    0.94    5.93
   0  -4 -19    2.33    6.33
   0  -4  19   -2.35   30.40
   0   6   0 2240.25   83.33
   0   6   0 2388.63   92.62
   0   6   0 2365.10   75.08
   0   6   1   72.76   12.06
   0   6   1   74.15   13.79
   0   6   1   60.59    8.92
   0   6  -1   58.20   13.99
   0   6  -1   62.78   10.20
   0   6  -1   56.72   10.61
   0   6   2   86.66   13.66
   0   6   2   78.09   15.46
   0   6  -2   83.30   14.50
   0   6  -2   99.88   11.84
   0   6  -2   80.67   10.30
   0   6   3    3.87    9.07
   0   6   3    0.85    8.07
   0   6  -3    3.35    8.12
   0   6  -3    8.84    7.12
   0   6   4 1916.92   74.15
   0   6   4 1986.51   71.55
   0   6  -4 2061.63   71.34
   0   6  -4 2052.46   76.52
   0   6  -4 1924.01   71.08
   0   6   5   39.15   14.22
   0   6   5   50.82   13.49
   0   6  -5   49.99   12.01
   0   6  -5   44.27    8.77
   0   6  -5   52.04   11.87
   0   6   6   14.28   18.82
   0   6   6   11.72   18.09
   0   6  -6   11.29   10.90
   0   6  -6   22.74    8.82
   0  -6  -6    9.91    6.11
   0   6   7  603.41   35.02
   0   6   7  632.79   34.25
   0   6  -7  596.22   27.94
   0   6  -7  599.30   32.86
   0  -6   7  450.56   24.29
   0  -6  -7  676.57   25.92
   0   6   8   17.89   11.03
   0   6   8   10.18   11.68
   0   6  -8   19.16   11.17
   0   6  -8   12.76    8.75
   0  -6   8    0.26    7.39
   0  -6  -8   18.54    7.02
   0   6   9  279.01   23.39
   0   6  -9  280.26   24.18
   0   6   9  257.52   23.94
   0   6  -9  261.27   19.37
   0  -6   9  202.79   16.28
   0  -6  -9  292.52   17.91
   0   6  10   82.17   15.94
   0   6 -10   78.46   13.39
   0   6  10   84.36   16.52
   0   6 -10  102.78   16.63
   0  -6  10    2.51   14.50
   0  -6 -10   86.98   11.12
   0   6  11  217.50   20.53
   0   6 -11  211.01   51.71
   0   6  11  217.78   21.81
   0   6 -11  172.62   30.95
   0  -6  11  143.45   18.23
   0  -6 -11  247.20   16.48
   0   6  12  355.52   25.57
   0   6  12  333.71   25.64
   0   6 -12  327.87   23.19
   0   6 -12  331.64   57.88
   0  -6 -12  379.97   20.85
   0   6  13    5.41   18.29
   0   6  13   14.86   10.96
   0   6 -13   15.02   27.76
   0   6 -13   18.60   10.35
   0  -6 -13   22.99    8.56
   0   6  14   46.26   11.38
   0   6  14   27.95   11.29
   0   6 -14   25.50   30.41
   0   6 -14   32.47   11.22
   0  -6  14    2.10   68.47
   0  -6 -14   41.55    9.68
   1   1 -22   18.75    9.82
  -1   1  22   25.04   10.35
   1   1 -22   37.15   10.73
  -1   1  22   23.75   10.93
  -1  -1  22   14.32   16.11
  -1  -1  22   15.61    9.59
   1  -1 -22   31.08    8.42
  -1   1  21   13.02   10.17
   1   1 -21   15.75   10.27
   1   1 -21    7.64    9.33
  -1   1  21   14.52   10.64
  -1  -1  21    7.07    9.32
   1  -1 -21   24.02    8.25
  -1  -1  21   12.53    8.75
   1   1 -20   38.02   18.74
   1   1 -20   42.32   11.73
  -1   1  20   28.69   12.14
  -1   1  20   26.00   12.66
   1  -1 -20   27.39    9.29
  -1  -1  20   25.32   10.66
  -1  -1  20    0.61    9.82
  -1   1  19  385.86   29.98
   1   1 -19  368.84   26.48
  -1   1  19  365.18   26.83
   1   1 -19  366.69   25.93
   1  -1 -19  374.84   22.43
   1  -1 -19  329.01   19.31
  -1  -1  19  374.63   40.71
  -1  -1  19  364.05   23.29
   1   1 -18  478.54   29.42
   1   1 -18  453.78   29.57
  -1   1  18  466.30   30.28
  -1   1  18  436.20   30.91
  -1  -1  18  461.43   26.99
   1  -1 -18  435.31   22.61
  -1  -1  18  449.06   29.09
   1  -1 -18  475.42   25.70
   1   1 -17  160.08   20.39
  -1   1  17  148.59   20.65
  -1   1  17  164.74   19.86
   1   1 -17  153.77   19.34
   1  -1 -17  142.26   21.61
   1  -1 -17  158.40   16.38
  -1  -1  17  140.15   17.44
  -1  -1  17  131.76   55.28
  -1  -1  17  154.24   19.33
   1  -1 -17  166.54   12.40
   1   1 -16 1492.30   60.00
   1   1 -16 1471.98   58.63
  -1   1  16 1463.52   60.51
  -1   1  16 1479.51   59.80
   1  -1 -16 1515.56   55.58
   1  -1 -16 1467.19   49.60
  -1  -1  16 1504.91   56.93
  -1  -1  16 1473.96   59.38
   1  -1 -16 1456.83   52.78
  -1  -1  16 1446.86  205.59
   1   1 -15  415.54   27.12
   1   1 -15  402.78   26.72
  -1   1  15  441.18   28.68
  -1   1  15  440.51   27.95
   1  -1 -15  424.98   21.22
  -1  -1  15  417.32   25.40
  -1  -1  15  372.54   81.84
  -1  -1  15  440.11   55.07
   1  -1 -15  425.49   20.57
   1  -1 -15  427.71   23.86
  -1   1  14  880.86   31.08
   1   1 -14  962.35   40.46
   1   1 -14  905.84   36.83
   1   1 -14  938.55   39.82
  -1   1  14  933.03   42.29
  -1   1  14  953.45   40.81
   1  -1 -14  966.21   34.10
  -1  -1  14  924.00   94.57
  -1  -1  14  944.46   38.05
   1  -1 -14  985.99   37.57
   1  -1 -14  961.81   34.72
  -1  -1  14  940.03   50.25
   1   1 -13  155.84   16.72
   1   1 -13  140.24   17.28
   1   1 -13  148.49   10.20
  -1   1  13  155.79   11.17
  -1   1  13  155.74   12.92
  -1   1  13  162.11   17.08
  -1   1  13  151.83    7.73
  -1   1  13  150.74   10.15
  -1   1  13  158.64   18.27
   1  -1 -13  147.35   12.30
  -1  -1  13  161.52    9.12
  -1  -1  13  160.22   21.58
   1  -1 -13  153.83   12.73
   1  -1 -13  160.28   22.91
   1  -1 -13  165.76   13.85
   1  -1 -13  164.48   11.03
  -1  -1  13  143.70   15.09
  -1  -1  13   -2.05   45.93
  -1  -1  13  152.35   10.41
  -1   1  12  827.51   53.67
  -1   1  12  822.89   30.85
   1   1 -12  853.25   35.91
   1   1 -12  839.69   35.16
  -1   1  12  827.98   26.66
   1   1 -12  847.41   34.32
   1   1 -12  791.40   27.70
  -1   1  12  851.04   24.00
   1   1 -12  861.05   38.76
  -1   1  12  848.38   51.74
  -1   1  12  862.19   29.49
   1  -1 -12  866.91   41.07
  -1  -1  12  858.53   28.13
   1  -1 -12  877.01   31.17
  -1  -1  12  857.80   46.46
   1  -1 -12  862.74   37.59
   1  -1 -12  850.21   31.17
  -1  -1  12  804.89   25.22
  -1  -1  12  855.58   32.96
   1  -1 -12  809.95   31.26
  -1  -1  12  825.51   39.24
   1   1 -11   21.93    9.71
   1   1 -11   16.33    6.05
  -1   1  11   19.06    9.68
  -1   1  11   20.04    5.27
   1   1 -11   11.97    2.93
  -1   1  11   19.14    6.43
   1   1 -11   13.54    9.51
  -1   1  11   16.78    3.89
   1   1 -11   15.89   10.59
  -1   1  11   23.40   10.67
   1   1 -11   13.18    3.42
  -1   1  11    0.43    7.61
   1  -1 -11   17.26    9.03
  -1  -1  11   12.44    3.36
   1  -1 -11   19.72    7.45
   1  -1 -11    0.29    6.99
  -1  -1  11   14.56    6.26
   1  -1 -11   21.23    6.24
  -1  -1  11   19.36    8.14
   1  -1 -11   15.50    7.34
  -1  -1  11   18.74   17.14
  -1  -1  11   17.76    8.56
   1  -1 -11   19.69    6.44
   1  -1 -11   17.08   16.73
  -1  -1  11   15.14    8.72
  -1  -1  11   17.80    4.80
   1   1 -10  192.29    8.12
  -1   1  10  200.15   18.18
  -1   1  10  202.95   37.17
  -1   1  10  201.99   16.11
   1   1 -10  203.55   17.71
  -1   1  10  207.47   13.83
   1   1 -10  187.41    7.45
   1   1 -10  199.17   18.89
   1   1 -10  192.92   30.66
  -1   1  10  206.13    9.18
  -1   1  10  223.86   19.70
  -1   1  10  196.19   11.40
   1  -1 -10  204.90   12.53
   1  -1 -10  201.12   15.05
  -1  -1  10  193.94   12.89
  -1  -1  10  181.80   17.38
   1  -1 -10  203.35   17.88
   1  -1 -10  192.23   13.19
   1  -1 -10  208.84   28.03
  -1  -1  10  198.54   15.84
   1  -1 -10  209.08   13.50
  -1  -1  10  191.07   17.64
  -1  -1  10  188.24   17.99
  -1  -1  10  193.97    8.53
  -1   1   9   23.75    5.01
   1   1  -9   19.78    7.77
  -1   1   9   28.50   11.88
  -1   1   9   40.04    9.76
   1   1  -9   21.30   10.74
   1   1  -9   22.93   10.60
   1   1  -9   20.53    4.26
  -1   1   9    6.37   17.51
  -1   1   9   19.01   10.81
   1   1  -9   25.20    9.81
   1   1  -9   21.43    3.64
  -1   1   9    4.12   10.74
  -1   1   9   17.42    8.54
  -1  -1   9   24.74    7.50
  -1  -1   9   32.49   10.52
  -1  -1   9   28.32   10.77
   1  -1  -9   26.96    7.32
   1  -1  -9   23.01    8.64
   1  -1  -9   11.55   17.04
  -1  -1   9   27.56    9.27
   1  -1  -9   25.99    7.20
  -1  -1   9   32.52   10.34
   1  -1  -9   23.12    8.10
   1  -1  -9   27.93   10.45
  -1  -1   9   22.80    7.71
  -1   1   8  841.24   26.37
   1   1  -8  825.52   21.66
   1   1  -8  793.19   35.07
   1   1  -8  797.16   34.39
  -1   1   8  865.60   45.15
  -1   1   8  836.73   37.69
  -1   1   8  802.35   33.84
  -1   1   8  832.58   24.41
   1   1  -8  798.70   21.55
   1   1  -8  809.27   33.33
   1   1  -8  791.88   30.14
  -1   1   8  759.59   39.78
  -1   1   8  833.65   35.03
   1  -1  -8  794.37   29.54
   1  -1  -8  858.26   39.94
   1  -1  -8  824.44   28.04
  -1  -1   8  818.79   22.77
  -1  -1   8  828.98   35.16
   1  -1  -8  849.00   54.35
  -1  -1   8  816.31   33.93
   1  -1  -8  836.99   28.61
  -1  -1   8  817.26   31.51
  -1  -1   8  850.34   30.88
  -1  -1   8  835.96   36.49
   1  -1  -8  832.43   31.27
  -1  -1   8  811.79   27.82
   1   1  -7 1621.22   51.71
   1   1  -7 1601.88   55.92
  -1   1   7 1672.31   69.61
  -1   1   7 1607.40   44.81
  -1   1   7 1649.22   56.12
  -1   1   7 1645.05   44.54
   1   1  -7 1657.06   55.50
   1   1  -7 1685.06   47.30
   1   1  -7 1646.74   55.90
   1   1  -7 1597.24   40.06
  -1   1   7 1664.43   59.15
  -1   1   7 1664.87   56.10
  -1   1   7 1459.64   54.03
  -1  -1   7 1682.74   52.73
   1  -1  -7 1695.20   58.74
   1  -1  -7 1685.32   53.85
  -1  -1   7 1630.92   41.32
  -1  -1   7 1673.51   56.15
  -1  -1   7 1634.12   51.58
  -1  -1   7 1592.85   48.68
   1  -1  -7 1687.71   56.63
   1  -1  -7 1645.07   48.01
  -1  -1   7 1651.16   55.67
   1  -1  -7 1618.05   49.91
   1  -1  -7 1658.14   49.19
  -1  -1   7 1676.63   57.69
   1   1  -6    6.65    8.58
   1   1  -6   -0.69    8.59
  -1   1   6    4.72    7.49
  -1   1   6    2.64    5.28
   1   1  -6    2.79    7.80
   1   1  -6    3.46    3.26
  -1   1   6    7.42    8.47
   1   1  -6    5.16    3.67
  -1   1   6    3.96   15.43
  -1   1   6    3.06    9.51
   1   1  -6    6.79    8.68
  -1   1   6    5.43    4.76
  -1   1   6    4.96   14.09
   1  -1  -6    8.38    6.70
  -1  -1   6   13.70    7.10
   1  -1  -6    7.05    8.32
  -1  -1   6   10.31    8.48
   1  -1  -6    9.48    6.71
  -1  -1   6   10.37    8.61
   1  -1  -6   14.38    9.04
  -1  -1   6   10.78    7.93
  -1  -1   6    9.19    8.82
  -1  -1   6    9.02    3.96
   1  -1  -6   15.48    7.79
   1   1  -5    8.87    9.75
   1   1  -5    9.92    4.31
  -1   1   5   11.92   10.14
  -1   1   5   10.03    9.23
   1   1  -5   11.60    9.61
  -1   1   5   15.96    9.57
   1   1  -5    9.42    3.84
  -1   1   5    8.00    8.61
  -1   1   5   13.53    9.40
   1   1  -5   11.86    9.93
  -1   1   5    7.46   19.88
  -1   1   5    9.50    6.53
  -1  -1   5   11.73    9.47
   1  -1  -5   10.69    8.30
   1  -1  -5   13.58    7.28
   1  -1  -5   10.47   17.30
  -1  -1   5    5.37    9.85
   1  -1  -5   10.21   10.33
   1  -1  -5   35.32    9.74
  -1  -1   5   33.32    9.64
  -1  -1   5    8.94    4.82
  -1  -1   5   11.39    7.72
  -1  -1   5   12.55    8.53
  -1  -1   5   13.75    9.73
   1   1  -4   81.35   15.51
  -1   1   4   66.23    7.94
  -1   1   4   50.90   25.67
   1   1  -4   76.17   14.19
   1   1  -4   75.30   15.68
   1   1  -4   73.84   14.26
  -1   1   4   72.74   16.06
   1   1  -4   74.43    7.60
   1   1  -4   75.07   14.91
  -1   1   4   81.11   16.93
  -1   1   4   64.71   15.02
  -1   1   4  123.72   13.94
   1  -1  -4   67.76   14.74
  -1  -1   4   69.46   14.43
   1  -1  -4   64.84   29.66
  -1  -1   4  101.36    9.03
   1  -1  -4   62.80   14.02
   1  -1  -4   73.14   16.65
  -1  -1   4   69.01   20.31
   1  -1  -4   61.53   10.92
  -1  -1   4   70.35    6.29
   1  -1  -4   59.32   10.58
  -1  -1   4   79.17   15.87
  -1  -1   4   74.35   14.47
  -1  -1   4   71.69   14.38
   1   1  -319007.75  735.57
   1   1  -317314.95  635.04
   1   1  -321019.84  801.05
   1   1  -319709.95  724.53
  -1   1   321158.30  766.59
   1   1  -321294.45  802.98
  -1   1   320834.47  798.93
   1   1  -321298.11  801.40
   1   1  -321290.32  809.41
  -1   1   321500.34  809.76
  -1   1   320789.71  781.74
  -1   1   321981.59  834.60
  -1   1   322021.15  838.94
   1  -1  -319179.90  721.99
   1  -1  -320736.53  798.21
   1  -1  -321896.12  826.26
   1  -1  -321515.05  790.06
  -1  -1   321661.51  828.47
   1  -1  -321435.01  817.37
  -1  -1   321671.40  799.89
  -1  -1   321330.14  813.09
  -1  -1   321656.53  817.36
   1  -1  -322745.87  916.34
  -1  -1   320643.77  742.09
  -1  -1   321187.46  802.43
   1   1  -2 4985.75  134.83
  -1   1   2 4856.49  122.63
   1   1  -2 4896.40  148.53
  -1   1   2 5012.88  155.99
  -1   1   2 5109.59  136.59
   1   1  -2 4945.95  144.47
   1   1  -2 5045.52  138.73
  -1   1   2 5049.97  122.22
   1   1  -2 4955.10  131.30
   1   1  -2 4975.55  140.53
  -1   1   2 5089.83  185.37
  -1   1   2 4856.30  146.32
   1   1  -2 4894.21  147.90
   1   1  -2 4638.50  144.45
  -1   1   2 5088.73  149.66
  -1   1   2 5218.38  174.28
   1  -1  -2 5120.76  154.05
   1  -1  -2 4879.69  144.07
  -1  -1   2 4875.02  138.06
   1  -1  -2 5164.71  149.98
  -1  -1   2 4695.82  124.58
   1  -1  -2 4860.08  147.87
  -1  -1   2 4970.38  152.40
   1  -1  -2 5080.85  158.78
  -1  -1   2 4908.61  150.04
  -1  -1   2 5003.73  146.42
   1  -1  -2 5072.73  123.27
   1   1  -1 1483.42   42.50
   1   1  -1 1528.06   39.17
   1   1  -1 1503.08   37.02
   1   1  -1 1497.23   46.33
  -1   1   1 1575.76   37.60
   1   1  -1 1573.76   43.27
   1   1  -1 1489.15   46.82
  -1   1   1 1479.96   48.16
  -1   1   1 1618.15   38.18
  -1   1   1 1486.82   42.53
   1   1  -1 1582.79   36.37
  -1   1   1 1541.71   51.11
   1   1  -1 1417.47   44.29
  -1   1   1 1566.15   36.56
  -1   1   1 1519.66   47.41
  -1   1   1 1500.94   44.32
  -1   1   1 1613.76   32.99
   1  -1  -1 1499.44   51.30
   1  -1  -1 1498.43   48.58
   1  -1  -1 1488.89   42.29
  -1  -1   1 1507.40   35.46
  -1  -1   1 1535.27   43.41
  -1  -1   1 1471.75   44.52
   1  -1  -1 1508.24   45.20
   1  -1  -1 1584.11   37.63
  -1  -1   1 1520.57   46.28
  -1  -1   1 1479.99   40.65
   1   1   0  105.05   12.16
  -1   1   0  104.26    8.06
  -1   1   0  102.46    9.66
   1   1   0  107.06    9.28
   1   1   0  112.14   10.69
   1   1   0  108.02   10.93
  -1   1   0  100.71   10.19
  -1   1   0  102.90    5.78
  -1   1   0  104.97   13.01
  -1   1   0  103.18    6.86
   1   1   0  106.71    3.30
   1   1   0  112.55   11.37
   1   1   0  103.53    6.20
   1   1   0  110.81   10.33
  -1   1   0  103.30   14.01
  -1   1   0   99.63   12.38
   1  -1   0  103.04    5.93
   1  -1   0   96.32    6.24
   1  -1   0   95.17   12.40
   1  -1   0  106.05   12.91
  -1  -1   0  104.39    3.33
   1  -1   0   93.62    7.94
   1  -1   0   97.47   14.42
  -1  -1   0  104.45   10.19
  -1  -1   0   94.90   17.62
   1   1   1  270.29   10.24
   1   1   1  275.64   17.73
   1   1   1  274.73   18.52
  -1   1  -1  281.75   17.13
  -1   1  -1  278.80   15.44
   1   1   1  273.80   13.91
   1   1   1  257.22   15.43
  -1   1  -1  276.16   12.29
  -1   1  -1  289.18    8.65
   1   1   1  266.84   18.63
  -1   1  -1  278.75   19.30
   1   1   1  284.71   11.68
  -1   1  -1  282.81   16.98
  -1   1  -1  284.26   12.86
  -1   1  -1  266.13   20.68
   1  -1   1  270.20   10.31
   1  -1   1  286.39   20.38
   1  -1   1  290.99   15.90
   1  -1   1  274.82   20.77
   1  -1   1  269.31   29.25
  -1  -1  -1  265.82   18.31
  -1  -1  -1  271.40   17.82
  -1  -1  -1  274.07   11.16
   1  -1   1  276.32   12.75
  -1  -1  -1  274.87   14.16
  -1  -1  -1  283.93   18.31
   1   1   2  137.74   11.23
  -1   1  -2  124.54   20.16
   1   1   2  142.26   18.10
   1   1   2  139.57   17.75
  -1   1  -2  133.09   17.14
  -1   1  -2  138.56   14.54
   1   1   2  131.97   22.20
   1   1   2  136.82   17.58
   1   1   2  142.40    5.76
   1   1   2  138.27   14.42
  -1   1  -2  142.11   13.02
  -1   1  -2  139.81    3.88
   1   1   2  136.33    5.09
  -1   1  -2  141.29   14.13
  -1   1  -2  130.54   17.72
  -1   1  -2  142.12   13.91
   1  -1   2  141.86   12.47
   1  -1   2  148.28   14.51
   1  -1   2  139.75   31.81
  -1  -1  -2  136.48   10.36
  -1  -1  -2  149.73   18.19
   1  -1   2  147.20   20.35
  -1  -1  -2  143.11   12.38
   1  -1   2  142.55   18.89
  -1  -1  -2  155.97   17.40
   1  -1   2  146.74    4.18
  -1  -1  -2  149.00   18.41
   1   1   316500.94  559.94
  -1   1  -316028.43  522.07
   1   1   316670.22  608.03
  -1   1  -316063.92  529.21
   1   1   316251.95  586.91
   1   1   316294.41  564.10
   1   1   316656.18  594.57
  -1   1  -316459.40  595.84
  -1   1  -314622.47  550.53
   1   1   316647.05  589.08
  -1   1  -316681.91  596.97
   1   1   316280.88  590.60
  -1   1  -316091.92  571.89
  -1   1  -316601.22  590.82
  -1   1  -316591.67  598.14
  -1  -1  -316527.25  603.24
   1  -1   316400.35  591.29
   1  -1   316790.82  608.21
   1  -1   316678.00  605.92
   1  -1   316045.20  570.80
  -1  -1  -316276.68  590.71
   1  -1   314024.99  533.00
  -1  -1  -316318.46  525.67
  -1  -1  -316587.25  602.30
  -1  -1  -316696.46  592.16
  -1  -1  -316116.40  553.19
   1   1   4   62.82   14.65
   1   1   4   69.77   12.57
  -1   1  -4   60.06   13.98
  -1   1  -4   55.61    5.84
   1   1   4   -0.34   15.55
  -1   1  -4   54.34   12.53
   1   1   4   62.47    7.08
  -1   1  -4   64.32   13.69
   1   1   4   58.25    9.01
  -1   1  -4   73.39   16.71
  -1   1  -4   68.07   13.49
  -1   1  -4   58.43    4.07
   1   1   4   70.23   14.73
   1  -1   4   53.11   12.52
   1  -1   4   48.16   18.21
  -1  -1  -4   56.15   13.81
  -1  -1  -4   55.98   11.94
   1  -1   4   63.05   12.04
   1  -1   4   55.31   13.50
  -1  -1  -4   61.38   14.35
   1  -1   4   50.15   13.44
  -1  -1  -4   53.72   12.83
   1  -1   4   49.76   13.62
  -1  -1  -4   65.01   14.90
  -1  -1  -4   51.58    6.75
   1  -1   4   44.97   11.49
   1   1   5  168.66   17.51
  -1   1  -5  166.77   20.68
   1   1   5  168.46    9.44
   1   1   5  166.79    9.84
  -1   1  -5  170.65   16.76
   1   1   5  170.68   19.62
  -1   1  -5  165.80    5.89
  -1   1  -5  163.95   16.61
   1   1   5  158.19   11.78
   1   1   5  162.42   18.06
  -1   1  -5  164.63   17.60
   1   1   5  184.77   16.69
  -1   1  -5  159.10   16.57
  -1   1  -5  165.87    6.17
   1  -1   5  164.78   24.07
   1  -1   5  165.33   17.07
   1  -1   5  158.76   12.20
   1  -1   5  164.38   17.88
   1  -1   5  157.78   15.83
   1  -1   5  163.82   15.74
  -1  -1  -5  176.97   15.47
   1  -1   5  159.34   15.44
  -1  -1  -5  159.44   16.91
  -1  -1  -5  168.24   16.48
  -1  -1  -5  160.60   16.02
  -1  -1  -5  168.31   18.73
   1   1   6  409.55   23.45
   1   1   6  407.00   23.89
  -1   1  -6  413.16   15.59
  -1   1  -6  410.76   22.69
   1   1   6  404.05   13.51
  -1   1  -6  398.92   23.42
   1   1   6  411.19   15.44
  -1   1  -6  407.96   22.30
   1   1   6  415.78   26.92
  -1   1  -6  406.99   24.37
   1   1   6  400.39   17.43
   1   1   6  424.11   23.22
  -1   1  -6  397.70   10.46
   1  -1   6  412.33   22.58
   1  -1   6  400.47   16.72
   1  -1   6  395.51   25.79
   1  -1   6  403.63   22.96
   1  -1   6  411.89   20.73
   1  -1   6  420.68   31.48
  -1  -1  -6  405.38   26.18
  -1  -1  -6  425.60   37.64
  -1  -1  -6  413.67   20.75
   1  -1   6  410.78   24.85
   1  -1   6  416.28   20.18
  -1  -1  -6  409.92   21.58
  -1  -1  -6  414.38   21.63
   1   1   7 2382.93   73.48
   1   1   7 2340.40   59.66
  -1   1  -7 2326.17   55.89
  -1   1  -7 2372.20   73.05
  -1   1  -7 2303.90   73.54
   1   1   7 2390.30   75.81
  -1   1  -7 2286.03   70.51
   1   1   7 2281.58   82.31
   1   1   7 2395.54   75.76
   1   1   7 2382.21   79.80
  -1   1  -7 2345.83   56.21
   1   1   7 2287.52   63.44
  -1   1  -7 2341.23   75.65
   1  -1   7 2297.73   62.44
   1  -1   7 2337.64   69.36
   1  -1   7 2366.05   77.31
   1  -1   7 2406.56   74.51
   1  -1   7 2363.52   69.53
  -1  -1  -7 2365.69   71.21
  -1  -1  -7 2422.50   75.72
  -1  -1  -7 2435.82   81.24
   1  -1   7 2304.70   76.77
  -1  -1  -7 2396.45   72.88
   1  -1   7 2328.76   74.08
  -1  -1  -7 2307.73   65.46
  -1  -1  -7 2376.97   69.34
  -1   1  -8   20.70    3.42
  -1   1  -8   14.31    8.83
   1   1   8   26.92    9.54
   1   1   8   23.42    4.15
   1   1   8   18.84    8.91
  -1   1  -8   14.89    8.01
   1   1   8   22.24    5.75
   1   1   8   26.72   11.99
  -1   1  -8   18.72    2.99
   1   1   8   23.06   10.07
   1   1   8   23.83   14.29
  -1   1  -8   16.78   10.70
  -1   1  -8   14.55   10.08
   1  -1   8   14.58   11.00
   1  -1   8   16.92    7.13
   1  -1   8   26.94   10.59
  -1  -1  -8   21.39   10.29
   1  -1   8   13.43    9.39
   1  -1   8   19.08    5.64
  -1  -1  -8   21.42    7.82
   1  -1   8   20.50    7.25
   1  -1   8   16.77   10.07
  -1  -1  -8   16.92   11.80
  -1  -1  -8   16.41    8.02
  -1  -1  -8   22.91    9.11
  -1  -1  -8   31.98   14.02
   1   1   9   89.34   12.36
   1   1   9   79.53   11.28
  -1   1  -9   88.32   10.49
   1   1   9   83.05    5.73
  -1   1  -9   93.23   13.82
  -1   1  -9   81.99    8.19
   1   1   9  114.66   24.29
  -1   1  -9   96.71   14.60
   1   1   9   81.00    7.95
   1   1   9   84.79   16.28
   1   1   9   86.90   13.87
  -1   1  -9   99.82   12.33
  -1   1  -9   82.27    4.57
   1  -1   9   91.12    9.45
   1  -1   9   90.44   14.60
   1  -1   9   98.80    7.83
  -1  -1  -9   94.05   17.26
   1  -1   9   91.18    9.09
   1  -1   9   88.16   15.35
   1  -1   9   87.96   13.88
  -1  -1  -9   86.30   13.75
  -1  -1  -9   83.94   12.28
   1  -1   9   91.79   13.17
  -1  -1  -9   86.49   10.27
  -1  -1  -9   94.96   21.21
  -1  -1  -9   86.83    9.64
   1   1  10 5208.70  163.16
   1   1  10 4983.35  154.33
   1   1  10 4865.26  138.89
  -1   1 -10 4789.79  147.35
   1   1  10 4869.02  146.90
  -1   1 -10 4957.36  158.53
  -1   1 -10 5037.69  141.71
   1   1  10 4970.23  150.17
   1   1  10 5077.07  162.73
   1   1  10 4988.88  165.39
  -1   1 -10 4876.53  134.93
  -1   1 -10 4938.24  159.81
  -1   1 -10 4842.07  156.51
   1  -1  10 4924.44  159.03
   1  -1  10 4996.39  151.15
   1  -1  10 4927.90  157.71
   1  -1  10 5002.84  155.90
   1  -1  10 4895.21  146.05
  -1  -1 -10 4886.43  150.30
  -1  -1 -10 5154.38  184.92
  -1  -1 -10 5296.98  176.34
  -1  -1 -10 5065.24  160.83
  -1  -1 -10 4995.79  151.28
   1  -1  10 4861.30  160.46
  -1  -1 -10 4801.87  151.53
  -1   1 -11  438.72   24.30
   1   1  11  430.32   16.49
   1   1  11  465.56   24.83
   1   1  11  452.84   28.40
  -1   1 -11  430.11   18.33
   1   1  11  449.12   18.10
   1   1  11  443.49   29.81
   1   1  11  437.06   21.55
   1   1  11  454.29   13.59
   1   1  11  445.34   21.58
  -1   1 -11  439.34   25.18
  -1   1 -11  456.48   22.92
  -1   1 -11  454.41   25.36
   1  -1  11  452.10   15.69
   1  -1  11  451.15   22.79
   1  -1  11  448.72   27.65
   1  -1  11  443.12   23.37
  -1  -1 -11  443.03   22.13
  -1  -1 -11  492.61   22.14
   1  -1  11  445.85   15.91
   1  -1  11  466.33   17.89
  -1  -1 -11  467.56   18.75
  -1  -1 -11  456.62   40.98
  -1  -1 -11  445.02   18.81
  -1   1 -12  378.11   23.57
   1   1  12  400.69   24.18
  -1   1 -12  391.81   21.46
   1   1  12  385.95   23.75
  -1   1 -12  380.80   16.50
   1   1  12  382.72   18.28
  -1   1 -12  372.78   22.98
   1   1  12  379.82   20.37
   1   1  12  385.29   26.32
   1   1  12  378.55   15.22
  -1   1 -12  400.35   23.74
   1  -1  12  381.34   14.38
   1  -1  12  387.67   30.61
   1  -1  12  371.38   15.45
   1  -1  12  342.25   20.26
  -1  -1 -12  394.04   20.47
  -1  -1 -12  398.53   16.72
  -1  -1 -12  386.16   20.86
  -1  -1 -12  400.82   18.58
  -1  -1 -12  367.68   18.37
   1  -1  12  377.59   21.59
  -1   1 -13  333.49   14.83
  -1   1 -13  336.34   22.79
  -1   1 -13  344.24   23.01
   1   1  13  334.30   15.23
   1   1  13  338.21   23.11
   1   1  13  335.93   16.77
   1   1  13  340.82   40.54
   1  -1  13  352.10   33.16
   1  -1  13  315.16   56.58
  -1  -1 -13  324.80   20.02
   1  -1  13  350.51   33.18
   1  -1  13  347.95   13.83
   1  -1  13  343.22   14.79
  -1  -1 -13  353.27   20.78
  -1  -1 -13  332.95   16.85
  -1  -1 -13  330.06   16.69
  -1   1 -14   22.85   10.90
   1   1  14   23.95    6.72
   1   1  14   24.27   11.14
   1   1  14   23.57   12.13
  -1   1 -14   26.99   10.81
   1  -1  14   -2.32   32.11
   1  -1  14   21.40   10.10
   1  -1  14   13.97   18.30
  -1  -1 -14   19.37    7.29
  -1  -1 -14   21.48   16.03
  -1  -1 -14   22.59    7.23
   1   1  15  176.23   21.18
  -1   1 -15  177.61   19.32
   1   1  15  177.74   19.57
  -1   1 -15  187.81   19.47
   1   1  15  159.00   12.24
   1  -1  15  177.48   18.28
  -1  -1 -15  174.63   19.91
   1  -1  15  182.25   33.37
  -1  -1 -15  158.91   13.58
  -1  -1 -15  178.48   17.25
   1  -1  15  148.18   54.84
   1   1  16 1132.74   49.56
  -1   1 -16 1174.99   49.87
  -1   1 -16 1130.51   49.41
   1   1  16 1111.92   51.83
   1  -1  16 1163.44  177.96
  -1  -1 -16 1177.89   40.26
   1  -1  16 1104.98   51.37
  -1  -1 -16 1178.46   43.92
   1  -1  16 1138.26   48.38
  -1  -1 -16 1144.10   46.03
  -1   1 -17    4.16    9.34
  -1   1 -17   -0.65    9.20
   1   1  17    6.57    9.91
   1   1  17    2.91    9.43
  -1  -1 -17    7.60    5.84
   1  -1  17    6.41    9.81
   1  -1  17    4.97    8.44
  -1  -1 -17    3.21    4.96
  -1  -1 -17    0.09    7.82
   1   1  18   12.13   11.42
   1   1  18   11.49   10.37
  -1   1 -18   10.88   10.25
  -1   1 -18    5.92   10.51
   1  -1  18   16.61   11.08
   1  -1  18   -0.88    9.29
  -1  -1 -18   13.16   14.84
  -1  -1 -18   10.64    6.58
   1   1  19  173.38   34.46
  -1   1 -19  133.17   18.08
  -1   1 -19  138.23   17.86
   1  -1  19  134.36   16.42
   1  -1  19  122.73   29.97
  -1  -1 -19  139.99   12.15
  -1  -1 -19  132.74   15.86
  -1   1 -20    7.50    9.32
   1   1  20   16.28   10.29
   1   1  20   15.48   11.12
  -1   1 -20   15.79   10.25
   1  -1  20    0.06    8.79
   1  -1  20   15.07    9.21
  -1  -1 -20    9.03    8.46
   1   1  21   44.61   13.68
   1   1  21   40.72   12.58
  -1   1 -21   50.38   12.67
  -1   1 -21   42.81   11.40
   1  -1  21   53.68   11.32
  -1  -1 -21   27.29   10.14
  -1   1 -22   19.77    8.97
   1   1  22   22.79   10.53
   1   1  22   13.51   10.21
  -1   1 -22   32.65   10.21
   1  -1  22   14.86    9.35
   1  -1  22   19.72   14.95
  -1  -1 -22   31.55    8.49
   1   3 -21  163.90   15.28
   1   3 -21  157.47   13.96
  -1   3  21  134.40   12.68
  -1   3  21  162.34   17.10
   1  -3 -21  137.92    9.67
   1   3 -20   28.53   10.50
  -1   3  20   35.37   12.12
   1   3 -20   27.78    9.91
  -1   3  20   23.97    8.69
   1  -3 -20   23.91    7.93
  -1  -3  20    0.13   13.29
  -1  -3  20   -5.08   34.93
   1   3 -19   65.42   12.03
   1   3 -19   55.17   11.55
  -1   3  19   45.54   14.76
   1   3 -19   43.37    7.18
  -1   3  19   40.10   10.55
   1  -3 -19   56.91   10.63
  -1  -3  19   15.22   50.78
  -1  -3  19   -0.31   10.30
   1   3 -18    2.74    5.15
   1   3 -18    4.08    7.41
  -1   3  18   -0.79    9.02
   1   3 -18    4.29   11.49
  -1   3  18    3.98    6.43
  -1   3  18   -0.80    4.99
   1  -3 -18    2.92    6.34
  -1  -3  18   -0.33    6.56
  -1  -3  18  -19.96   43.49
   1   3 -17  302.79   18.79
   1   3 -17  282.21   21.39
   1   3 -17  306.02   23.28
  -1   3  17  295.19   27.69
  -1   3  17  290.54   20.48
  -1   3  17  300.17   17.87
   1  -3 -17  308.29   21.29
  -1  -3  17  261.57   35.24
  -1  -3  17  306.31  114.26
   1   3 -16    0.46    8.87
  -1   3  16    3.14    8.23
   1   3 -16   12.39    7.22
   1   3 -16   14.67    8.23
  -1   3  16    3.21   11.28
  -1   3  16    0.69    7.03
  -1  -3  16    6.31   49.55
   1  -3 -16   10.20    8.65
  -1  -3  16   -2.39   13.31
   1   3 -15    6.46   18.47
   1   3 -15   10.66    8.20
  -1   3  15    9.91    7.40
   1   3 -15    3.02    8.69
   1   3 -15    2.17    8.98
  -1   3  15    4.58    8.24
  -1   3  15   11.24   11.37
   1  -3 -15   12.11    9.41
  -1  -3  15    1.29   13.73
   1   3 -14   18.75   17.27
   1   3 -14   29.49   21.60
   1   3 -14   19.48   10.12
   1   3 -14   12.10   16.61
  -1   3  14   15.79    9.49
  -1   3  14   20.78   15.67
  -1   3  14   18.18   13.51
   1  -3 -14   19.47   10.93
  -1  -3  14   25.46   12.00
   1   3 -13  145.65   16.45
   1   3 -13  140.20   33.21
   1   3 -13  135.72   15.70
  -1   3  13  156.48   15.16
   1   3 -13  145.77   15.96
  -1   3  13  150.29   21.44
  -1   3  13  143.22   15.79
   1  -3 -13  148.84   18.09
  -1  -3  13  129.83   10.62
  -1  -3  13  129.36   18.64
   1   3 -12   74.64   15.09
   1   3 -12   80.28   12.85
   1   3 -12   53.08   13.66
   1   3 -12   67.87   11.87
  -1   3  12   72.48   11.83
  -1   3  12   80.29   16.44
  -1   3  12   64.37   12.84
  -1  -3  12   75.14   14.23
  -1  -3  12   65.03    7.77
   1   3 -11 2035.92   68.93
   1   3 -11 2020.13   67.97
   1   3 -11 2002.52   72.38
  -1   3  11 1934.85   70.68
  -1   3  11 2005.08   74.69
  -1   3  11 2003.98   68.59
  -1   3  11 2041.73   66.93
  -1  -3  11 1985.09   85.59
  -1  -3  11 1851.02   56.69
  -1   3  10  252.96   21.08
   1   3 -10  237.19   16.17
   1   3 -10  237.84   16.98
   1   3 -10  234.64   20.58
  -1   3  10  236.25   15.87
  -1   3  10  245.73   22.86
  -1   3  10  247.46   19.55
   1  -3 -10  240.55   14.69
  -1  -3  10  209.92   11.37
   1  -3 -10  237.26   10.62
  -1  -3  10  220.11   17.24
   1   3  -9  409.26   38.33
   1   3  -9  410.07   19.67
  -1   3   9  425.98   19.98
  -1   3   9  422.11   27.07
   1   3  -9  425.00   21.02
  -1   3   9  413.50   25.30
  -1   3   9  415.59   24.53
   1  -3  -9  409.25   14.36
   1  -3  -9  434.30   24.10
   1  -3  -9  407.87   26.51
  -1  -3   9  384.49   21.60
  -1  -3   9  411.44   22.32
   1  -3  -9  419.46   33.58
   1  -3  -9  423.67   20.90
  -1  -3   9  394.25   14.86
  -1  -3   9  403.53   19.11
  -1  -3   9  414.51   19.67
   1   3  -8 2663.14   88.43
  -1   3   8 2624.11   73.88
  -1   3   8 2664.34   81.03
  -1   3   8 2646.31   88.18
   1   3  -8 2629.22   84.74
   1   3  -8 2629.43   80.02
   1   3  -8 2773.66   85.39
  -1   3   8 2714.41  115.50
  -1   3   8 2658.89   88.46
  -1   3   8 2606.24   72.08
   1  -3  -8 2598.63   80.84
   1  -3  -8 2687.54   73.20
  -1  -3   8 2622.62   78.64
  -1  -3   8 2698.27   81.11
  -1  -3   8 2670.71   86.35
  -1  -3   8 2608.02   72.65
   1  -3  -8 2699.34   88.75
   1  -3  -8 2625.88   78.38
   1  -3  -8 2686.50   87.69
  -1   3   7  338.94   22.85
  -1   3   7  320.19   21.45
  -1   3   7  329.36   12.93
   1   3  -7  323.54   20.08
   1   3  -7  318.38   14.95
   1   3  -7  347.84   17.35
  -1   3   7  346.88   24.36
   1   3  -7  328.11   21.85
  -1   3   7  333.66   23.77
   1  -3  -7  333.10   15.47
   1  -3  -7  326.66   11.40
  -1  -3   7  310.72   11.86
   1  -3  -7  333.64   21.63
  -1  -3   7  316.86   11.85
  -1  -3   7  334.50   15.76
  -1  -3   7  338.91   21.59
   1  -3  -7  329.51   13.42
  -1  -3   7  344.10   15.57
   1  -3  -7  339.62   19.17
   1   3  -6   62.88   13.15
   1   3  -6   69.03    7.58
  -1   3   6   69.56   13.69
  -1   3   6   83.61   14.51
   1   3  -6   67.54   12.03
   1   3  -6   71.23    9.45
  -1   3   6   74.04    8.48
  -1   3   6   73.11    7.39
  -1   3   6   74.83   12.55
   1  -3  -6   68.60    5.27
   1  -3  -6   72.17    7.72
  -1  -3   6   64.33    5.55
  -1  -3   6   80.08    6.65
   1  -3  -6   58.87   12.29
  -1  -3   6   65.52    7.59
  -1  -3   6   75.32   13.86
  -1  -3   6   72.42    8.35
   1  -3  -6   66.81   12.19
   1  -3  -6   75.59   13.07
  -1   3   5    7.06    8.67
   1   3  -5    6.72    8.46
   1   3  -5    7.86    4.28
   1   3  -5    7.03    5.61
   1   3  -5    2.96    4.15
  -1   3   5    3.75    9.37
  -1   3   5    6.96    4.97
  -1   3   5    7.25    7.70
  -1   3   5    6.81    5.04
   1   3  -5    2.93    8.00
   1  -3  -5    8.77    4.52
  -1  -3   5   10.86    4.18
   1  -3  -5    6.65    4.79
  -1  -3   5    7.82    7.88
   1  -3  -5    8.43    8.26
   1  -3  -5    5.78    8.52
   1  -3  -5    5.06    2.99
  -1  -3   5    8.68    3.10
  -1  -3   5    7.03    4.59
  -1  -3   5    8.46    8.91
   1   3  -4  150.61   10.86
  -1   3   4  143.46   17.29
   1   3  -4  151.17   15.81
   1   3  -4  151.11   15.89
  -1   3   4  148.65   14.18
   1   3  -4  136.74    7.67
  -1   3   4  131.58    6.69
  -1   3   4  142.82   17.85
   1   3  -4  140.30   15.95
   1   3  -4  143.40    5.02
  -1   3   4  146.80   18.28
  -1   3   4  136.33    9.88
  -1   3   4  128.49    3.34
   1  -3  -4  142.70   16.32
  -1  -3   4  147.46    4.34
  -1  -3   4  151.89    8.91
   1  -3  -4  140.25    9.05
   1  -3  -4  134.98   10.98
  -1  -3   4  137.86    6.70
   1  -3  -4  145.36   28.38
  -1  -3   4  144.78    7.89
  -1   3   3 2383.00   69.56
   1   3  -3 2238.69   74.26
  -1   3   3 2350.99   71.16
   1   3  -3 2278.58   55.80
   1   3  -3 2294.10   55.83
   1   3  -3 2347.10   66.40
   1   3  -3 2283.92   57.14
  -1   3   3 2256.27   54.04
   1   3  -3 2364.83   78.30
  -1   3   3 2303.31   64.31
   1   3  -3 2296.90   74.41
  -1   3   3 2311.32   77.09
  -1   3   3 2245.40   56.49
  -1   3   3 2295.83   77.48
   1  -3  -3 2556.27   58.89
  -1  -3   3 2283.42   60.47
  -1  -3   3 2293.91   56.83
   1  -3  -3 2293.29   69.06
   1  -3  -3 2358.11   77.02
   1  -3  -3 2336.73   77.06
   1  -3  -3 2301.98   61.50
  -1  -3   3 2171.36   53.69
  -1   3   2  728.94   19.14
  -1   3   2  743.11   27.84
   1   3  -2  741.26   24.80
   1   3  -2  707.96   16.44
   1   3  -2  743.28   30.96
   1   3  -2  736.06   32.66
   1   3  -2  763.27   27.13
   1   3  -2  750.59   20.41
   1   3  -2  732.47   17.87
  -1   3   2  714.52   18.86
  -1   3   2  754.20   26.57
  -1   3   2  696.28   22.38
  -1   3   2  730.90   32.66
  -1   3   2  741.81   34.99
   1  -3  -2  740.28   33.31
  -1  -3   2  692.53   19.34
   1  -3  -2  730.13   26.77
  -1  -3   2  716.41   16.44
  -1  -3   2  766.33   20.44
   1  -3  -2  718.44   17.91
   1  -3  -2  750.18   21.63
   1   3  -1   11.39    7.95
   1   3  -1    8.02    7.03
   1   3  -1   10.77    4.38
   1   3  -1   12.98    5.27
  -1   3   1    8.39    3.31
   1   3  -1    8.40    1.31
   1   3  -1    8.83    2.78
  -1   3   1   10.90    7.82
  -1   3   1    7.78    4.67
   1   3  -1    6.72    9.05
  -1   3   1    7.91    9.87
  -1   3   1   14.33    8.88
  -1   3   1   14.90    5.50
   1  -3  -1   11.72    2.98
   1  -3  -1    8.04    3.74
  -1  -3   1   11.07    1.33
   1  -3  -1   13.07    7.58
  -1  -3   1   13.31    2.19
  -1  -3   1   19.44    7.68
  -1  -3   1   16.41    3.58
   1   3   0  352.31   22.52
  -1   3   0  328.94    6.26
  -1   3   0  333.96   23.76
   1   3   0  339.21   14.66
   1   3   0  345.09   18.40
   1   3   0  346.32   10.49
   1   3   0  326.45   14.41
   1   3   0  347.13   19.66
  -1   3   0  340.27   13.42
   1   3   0  312.10   13.91
  -1   3   0  354.84   13.17
  -1   3   0  342.50   20.49
  -1   3   0  313.83   11.70
  -1   3   0  332.89    5.60
  -1   3   0  345.33   20.81
  -1   3   0  331.87   14.64
   1  -3   0  344.35   10.06
  -1  -3   0  345.79   17.06
  -1  -3   0  330.75   12.34
   1  -3   0  337.67   11.43
  -1  -3   0  340.62   11.60
   1  -3   0  365.61   20.76
  -1   3  -1 1149.80   42.14
  -1   3  -1 1088.56   37.87
   1   3   1 1133.09   43.60
   1   3   1 1079.36   28.26
  -1   3  -1 1241.28   40.02
   1   3   1 1090.87   31.26
   1   3   1 1133.07   36.90
   1   3   1 1154.97   41.59
  -1   3  -1 1136.62   45.26
  -1   3  -1 1137.15   39.17
  -1   3  -1 1109.39   26.54
  -1   3  -1 1139.06   29.59
  -1   3  -1 1135.37   35.92
   1  -3   1 1115.41   27.26
  -1  -3  -1 1157.47   41.05
   1  -3   1 1146.47   42.49
  -1  -3  -1 1114.75   26.41
   1  -3   1 1047.71   23.52
  -1  -3  -1 1132.48   35.22
   1   3   2  161.36    9.07
   1   3   2  155.06    7.04
  -1   3  -2  161.75   16.48
   1   3   2  177.18   13.82
  -1   3  -2  163.18    8.71
   1   3   2  152.93    7.98
   1   3   2  157.34   11.83
   1   3   2  158.01   17.21
  -1   3  -2  157.06    6.33
  -1   3  -2  166.64   13.65
   1   3   2  163.98   16.46
  -1   3  -2  173.84   18.49
  -1   3  -2  164.19    9.35
  -1   3  -2  158.37    6.35
  -1   3  -2  164.83   13.27
   1  -3   2  152.45    6.60
   1  -3   2  148.99    6.40
  -1  -3  -2  155.55   10.26
  -1  -3  -2  148.19   14.97
  -1  -3  -2  151.59    7.09
   1  -3   2  171.36   17.43
  -1  -3  -2  158.85    6.85
   1  -3   2  165.22    6.73
   1   3   3 1787.15   47.55
   1   3   3 1825.96   48.67
  -1   3  -3 1837.29   47.67
   1   3   3 1815.91   51.42
   1   3   3 1757.76   41.05
  -1   3  -3 1780.19   60.57
   1   3   3 1792.59   83.51
  -1   3  -3 1755.61   44.96
   1   3   3 1809.21   74.04
  -1   3  -3 1831.50   40.74
   1   3   3 1819.68   81.31
  -1   3  -3 1861.23   55.32
  -1   3  -3 1735.91   62.75
  -1   3  -3 1809.53   58.02
  -1   3  -3 1851.63   51.15
   1  -3   3 1827.82   63.41
   1  -3   3 1740.15   39.04
  -1  -3  -3 1780.98   59.04
  -1  -3  -3 1746.32   58.98
   1  -3   3 1809.32   46.22
   1  -3   3 1796.38   45.27
  -1  -3  -3 1775.13   45.24
  -1  -3  -3 1737.91   49.73
  -1  -3  -3 2049.01   49.02
   1   3   4  769.86   34.43
   1   3   4  796.51   35.71
  -1   3  -4  750.15   36.08
   1   3   4  789.34   31.75
   1   3   4  793.25   24.08
   1   3   4  697.16   14.00
  -1   3  -4  782.05   24.52
   1   3   4  767.42   22.97
  -1   3  -4  765.89   22.00
   1   3   4  782.95   23.29
  -1   3  -4  774.24   26.20
  -1   3  -4  777.56   22.80
  -1   3  -4  795.30   34.33
   1  -3   4  784.06   29.77
  -1  -3  -4  775.68   28.11
  -1  -3  -4  734.63   23.22
   1  -3   4  771.11   22.62
   1  -3   4  787.41   35.12
  -1  -3  -4  781.39   33.39
  -1  -3  -4  772.32   32.13
  -1   3  -5   18.67   11.08
   1   3   5   15.63   11.04
   1   3   5   23.66    9.75
   1   3   5   34.89   10.87
   1   3   5   21.35    4.79
  -1   3  -5   29.75    5.46
  -1   3  -5   23.34    6.25
   1   3   5   22.43    4.86
   1   3   5   28.99    5.48
  -1   3  -5   27.01   10.68
  -1   3  -5   26.80   10.29
  -1   3  -5   19.21   10.19
   1  -3   5   19.63    5.45
  -1  -3  -5   17.80    4.48
   1  -3   5   15.60   10.83
   1  -3   5   17.76    5.35
   1  -3   5   20.58    4.72
  -1  -3  -5   12.68    4.80
   1  -3   5   20.26    9.67
  -1  -3  -5   18.70   10.14
  -1  -3  -5   13.32    9.49
   1   3   6  296.21   22.18
   1   3   6  302.13   21.41
   1   3   6  299.55   13.54
  -1   3  -6  283.81   20.27
   1   3   6  290.18   15.60
  -1   3  -6  278.16   13.54
   1   3   6  296.15   20.64
  -1   3  -6  307.96   34.94
  -1   3  -6  297.67   14.45
  -1   3  -6  280.96   21.22
   1  -3   6  304.57   14.28
   1  -3   6  298.23   12.37
   1  -3   6  292.71   13.49
   1  -3   6  300.98   21.13
   1  -3   6  301.43   20.36
  -1  -3  -6  288.91   19.78
  -1  -3  -6  286.00   12.51
  -1  -3  -6  290.07   11.30
   1  -3   6  301.40   13.17
  -1  -3  -6  311.07   19.49
  -1  -3  -6  295.46   11.72
   1   3   7  226.55    9.02
  -1   3  -7  229.35   19.13
  -1   3  -7  224.27   19.09
   1   3   7  220.14   34.23
  -1   3  -7  245.25   19.37
  -1   3  -7  228.30   12.99
   1   3   7  243.41   19.16
   1   3   7  221.30   19.93
   1   3   7  226.20   12.54
  -1   3  -7  232.51   13.60
   1  -3   7  218.51   11.06
   1  -3   7  231.36   18.70
   1  -3   7  234.26   11.52
  -1  -3  -7  219.39    8.75
   1  -3   7  242.28   12.52
   1  -3   7  226.77   13.51
   1  -3   7  237.92   17.79
  -1  -3  -7  240.78   18.66
  -1  -3  -7  250.16   18.34
  -1  -3  -7  225.37   11.77
  -1  -3  -7  233.34   10.65
  -1  -3  -7  231.33   16.93
   1   3   8    9.96    9.42
  -1   3  -8   20.38    6.44
  -1   3  -8   13.52    6.22
  -1   3  -8   16.08    9.16
   1   3   8   11.97    5.91
   1   3   8    8.35   10.12
   1   3   8   10.14    9.28
  -1   3  -8   14.39    8.84
  -1   3  -8   10.22    9.25
   1  -3   8   10.32    4.58
   1  -3   8    7.77    8.10
   1  -3   8    8.69    5.67
  -1  -3  -8   10.74    4.40
   1  -3   8   14.62    3.95
  -1  -3  -8   11.00    8.82
  -1  -3  -8    4.41   11.74
  -1  -3  -8    8.53    7.66
  -1  -3  -8    5.99    5.19
   1  -3   8   13.30    6.42
  -1   3  -9  814.10   34.89
   1   3   9  864.00   30.24
  -1   3  -9  788.22   34.44
   1   3   9  835.80   35.64
  -1   3  -9  833.51   30.88
   1   3   9  808.25   36.04
  -1   3  -9  803.88   40.55
   1   3   9  836.57   38.94
   1  -3   9  840.89   31.57
   1  -3   9  753.43   33.44
   1  -3   9  798.04   26.60
  -1  -3  -9  835.21   26.03
   1  -3   9  794.47   28.13
  -1  -3  -9  836.97   28.58
   1   3  10 1832.58   65.32
   1   3  10 1833.55   66.91
  -1   3 -10 1854.89   61.47
  -1   3 -10 1771.68   63.19
   1   3  10 1871.63   70.47
   1   3  10 1898.63   60.79
  -1   3 -10 1851.20   60.57
  -1   3 -10 1862.94   66.38
   1  -3  10 1721.28   62.53
   1  -3  10 1792.23   55.01
  -1  -3 -10 1868.64   54.87
  -1  -3 -10 1852.04   57.56
  -1   3 -11   55.88   13.60
   1   3  11   60.04   13.79
   1   3  11   61.00   15.55
  -1   3 -11   58.24   11.57
   1   3  11   55.09   12.96
   1   3  11   60.75    9.90
  -1   3 -11   61.52   10.84
  -1   3 -11   85.55   14.41
   1  -3  11   46.05   12.12
  -1  -3 -11   50.82    6.99
   1  -3  11   43.75    7.66
  -1   3 -12   82.60   14.59
   1   3  12   81.63   17.22
  -1   3 -12   78.19   12.37
   1   3  12   71.97   13.80
   1   3  12   72.03   11.34
   1   3  12   74.23   15.15
  -1   3 -12   68.80   12.15
  -1   3 -12   70.58   13.63
  -1  -3 -12   71.07    8.08
   1  -3  12   71.60   17.61
   1  -3  12   66.86    8.85
   1   3  13  398.86   24.09
   1   3  13  400.52   30.81
   1   3  13  404.92   22.27
  -1   3 -13  385.79   23.71
  -1   3 -13  389.47   23.91
  -1   3 -13  384.33   22.31
  -1   3 -13  393.91   41.39
   1  -3  13  344.27   18.15
   1  -3  13  373.80   31.96
  -1  -3 -13  382.20   17.14
  -1  -3 -13  355.17   24.96
  -1   3 -14  183.96   32.31
  -1   3 -14  163.08   16.12
   1   3  14  166.33   17.20
   1   3  14  155.25   14.56
   1   3  14  167.05   22.52
  -1   3 -14  167.13   17.74
  -1   3 -14  162.04   16.93
  -1  -3 -14  168.41   18.59
   1  -3  14  146.02   12.63
  -1  -3 -14  167.32   17.35
   1  -3  14  135.13   24.68
   1   3  15  196.44   17.10
  -1   3 -15  193.19   33.05
   1   3  15  190.22   16.00
  -1   3 -15  192.10   17.77
   1   3  15  192.20   23.80
  -1   3 -15  201.50   26.71
  -1   3 -15  214.38   30.75
   1  -3  15  188.15   33.96
   1  -3  15  158.67   13.27
  -1  -3 -15  201.01   19.22
   1   3  16  330.28   44.80
  -1   3 -16  305.57   21.80
   1   3  16  281.88   19.35
   1   3  16  313.17   20.47
  -1   3 -16  307.05   23.19
  -1   3 -16  310.26   19.62
  -1  -3 -16  321.71   21.98
   1  -3  16  290.34   40.25
   1  -3  16  321.99  106.47
   1  -3  16  266.11   16.92
   1   3  17   -5.24   10.35
  -1   3 -17   -2.15    7.17
  -1   3 -17    4.93    6.05
   1   3  17    0.82    6.28
   1   3  17    3.58   10.96
  -1   3 -17    4.56    8.28
   1  -3  17   -0.84   15.59
   1  -3  17    5.64    4.90
  -1  -3 -17    8.47    7.01
   1  -3  17   -1.67   44.38
   1   3  18  116.64   13.62
   1   3  18  123.71   20.07
  -1   3 -18  139.98   12.25
   1   3  18  118.78   11.99
  -1   3 -18  150.96   17.12
  -1   3 -18  124.58   14.85
   1  -3  18  100.70   10.89
   1  -3  18  119.40   15.81
  -1  -3 -18  142.71   14.44
   1  -3  18  138.75   78.02
   1   3  19   13.83   10.68
  -1   3 -19   16.29    9.10
   1   3  19   11.37    9.41
  -1   3 -19   13.68    7.95
   1   3  19    9.39    7.26
  -1   3 -19    6.50    4.95
  -1  -3 -19   15.07    7.12
   1  -3  19   -1.89   31.71
   1  -3  19   -0.11    8.08
  -1   3 -20    0.35    5.36
   1   3  20   -1.87    4.14
  -1   3 -20   -2.89    4.58
   1   3  20    1.44    6.21
   1  -3  20    0.79    2.48
   1  -3  20    1.34   11.04
  -1  -3 -20    0.42    3.64
   1  -3  20   -0.23    4.41
   1   3  21   75.88   13.67
   1   3  21   92.97   14.57
  -1   3 -21   79.57   10.45
  -1   3 -21   91.68   13.32
   1   5 -17   18.05    9.49
  -1   5  17   28.62   19.45
  -1   5  17   23.04    8.35
   1  -5 -17   24.59    9.78
  -1  -5  17    6.81   62.63
   1   5 -16  239.11   19.49
  -1   5  16  252.71   18.26
   1  -5 -16  243.68   19.76
  -1  -5  16   -6.02  111.59
   1   5 -15   -1.12   22.27
   1   5 -15    6.50   13.84
  -1   5  15    2.89    7.49
  -1   5  15    7.21    9.50
   1  -5 -15    1.53    8.12
   1   5 -14  861.31   82.47
   1   5 -14  882.15   39.96
  -1   5  14  879.10   46.01
  -1   5  14  894.27   39.77
   1  -5 -14  924.33   39.18
  -1  -5  14  735.93   44.82
   1   5 -13  173.00   18.59
   1   5 -13   83.41   41.95
  -1   5  13   82.11   16.37
  -1   5  13   87.53   19.21
   1  -5 -13   80.17   15.54
  -1  -5  13   68.72   15.03
  -1   5  12  260.45   26.79
   1   5 -12  265.34   68.99
  -1   5  12  238.53   22.60
   1  -5 -12  253.26   20.85
  -1  -5  12  197.88   20.49
  -1   5  11   48.83   16.65
   1   5 -11   44.30   15.70
  -1   5  11   48.89   14.34
   1  -5 -11   53.74   12.61
  -1  -5  11    2.92   18.09
   1   5 -10  518.01   33.71
  -1   5  10  520.97   34.85
  -1   5  10  506.79   32.20
   1  -5 -10  533.10   27.56
  -1  -5  10  458.66   24.81
  -1   5   9   25.30   12.51
   1   5  -9   21.11   13.07
  -1   5   9   26.78   13.77
   1  -5  -9   29.42   10.27
  -1  -5   9   16.47    8.84
   1   5  -8    1.64    8.73
  -1   5   8    8.37    8.56
  -1   5   8    3.24    9.06
  -1  -5   8   -2.22    6.16
   1   5  -7  995.81   41.85
   1   5  -7  957.45   41.90
  -1   5   7  986.74   45.60
  -1   5   7  971.22   38.96
  -1   5   7  985.94   67.36
   1   5  -6 1630.15   61.99
   1   5  -6 1611.26   59.52
  -1   5   6 1623.78   63.72
  -1   5   6 1696.25   58.45
  -1   5   6 1604.30   65.82
   1   5  -5  115.63   22.05
   1   5  -5   92.72   14.65
  -1   5   5   99.36   16.07
  -1   5   5   88.96   11.15
  -1   5   5   82.77   17.00
   1   5  -4    4.97    8.08
   1   5  -4    6.76    7.69
  -1   5   4    6.21    4.92
  -1   5   4    4.67    5.38
  -1   5   4    4.56    9.18
  -1   5   4   18.21    9.68
   1   5  -3  446.45   18.89
   1   5  -3  419.44   24.80
   1   5  -3  443.70   23.84
  -1   5   3  450.08   25.95
  -1   5   3  426.03   17.52
  -1   5   3  433.67   26.00
  -1   5   3  406.87   27.33
   1   5  -2  416.69   21.33
   1   5  -2  430.23   19.41
   1   5  -2  438.41   18.12
   1   5  -2  408.18   24.44
  -1   5   2  412.31   18.63
  -1   5   2  409.70   23.66
  -1   5   2  407.49   26.39
   1   5  -1  376.26   19.43
   1   5  -1  377.77   23.40
   1   5  -1  392.95   19.27
  -1   5   1  409.21   23.91
  -1   5   1  362.02   24.88
  -1   5   1  390.54   19.41
   1   5   0  133.96   13.25
   1   5   0  134.56   16.02
   1   5   0  147.34   12.26
  -1   5   0  141.02   13.12
  -1   5   0  139.16   14.09
  -1   5   0  132.21   17.04
   1   5   1  137.48   10.91
   1   5   1  141.88   14.14
   1   5   1  140.26   16.25
  -1   5  -1  114.75    9.36
  -1   5  -1  135.11   17.39
  -1   5  -1  139.97   12.96
  -1   5  -1  144.47   14.21
   1   5   2    2.98    3.23
   1   5   2   -1.08    5.75
   1   5   2   -3.43    6.46
   1   5   2    0.75    3.56
  -1   5  -2   -2.47    6.93
  -1   5  -2    0.08    5.37
  -1   5  -2   -6.06    3.73
  -1   5  -2    5.01    7.71
   1   5   3   -0.14    7.59
   1   5   3   -5.16    4.19
   1   5   3    3.75    3.60
   1   5   3    8.03    6.82
  -1   5  -3    4.57    6.49
  -1   5  -3    2.51    7.80
  -1   5  -3    2.75    4.76
   1   5   4  687.11   33.43
   1   5   4  681.09   35.36
   1   5   4  685.65   27.49
  -1   5  -4  653.81   32.13
  -1   5  -4  682.34   38.52
  -1   5  -4  663.51   25.44
  -1   5  -4  670.05   34.72
   1   5   5 2006.85   67.51
   1   5   5 1897.87   70.60
   1   5   5 1860.16   70.46
  -1   5  -5 1928.87   70.22
  -1   5  -5 1936.48   64.78
  -1   5  -5 1840.11   87.39
   1   5   6   57.53   15.00
   1   5   6   60.44   14.45
   1   5   6   61.66   10.99
  -1   5  -6   58.09   12.66
  -1   5  -6   59.29   13.91
  -1   5  -6   50.28   13.83
   1   5   7  468.11   45.67
   1   5   7  482.59   26.22
   1   5   7  464.37   30.25
  -1   5  -7  457.84   28.63
  -1   5  -7  465.68   27.50
  -1   5  -7  460.00   26.15
  -1   5  -8   10.50    9.26
   1   5   8   15.45   18.16
   1   5   8   16.17    8.73
   1   5   8    8.89   10.99
  -1   5  -8   13.43   10.18
   1  -5   8   -3.22    8.16
  -1   5  -9  142.84   20.37
   1   5   9  131.04   16.54
   1   5   9  152.83   20.47
   1   5   9  144.30   19.46
  -1   5  -9  118.67   28.61
   1  -5   9  112.13   15.01
   1   5  10  154.41   21.42
   1   5  10  167.11   19.48
  -1   5 -10  152.76   20.93
  -1   5 -10  138.94   18.90
   1  -5  10  139.62   15.65
  -1  -5 -10   84.97   16.27
   1   5  11   15.74   11.14
   1   5  11   -2.28   16.85
  -1   5 -11    5.68   10.51
  -1   5 -11    6.61    8.99
   1  -5  11    2.00   16.07
  -1  -5 -11    0.18    8.65
   1   5  12   34.68   15.39
   1   5  12   27.95   22.24
  -1   5 -12   43.15   14.51
  -1   5 -12   30.47   12.67
   1  -5  12    0.74   15.13
  -1  -5 -12   44.79   12.34
   1   5  13  130.87   17.65
   1   5  13  131.21   20.95
  -1   5 -13  121.10   17.23
  -1   5 -13  140.97   43.76
   1  -5  13  110.56   20.14
  -1  -5 -13  111.11   16.82
   1   5  14   34.18   12.55
   1   5  14   32.99   14.79
  -1   5 -14   32.98   12.33
  -1   5 -14   36.27   31.34
   1  -5  14   -3.09   28.06
  -1  -5 -14   42.28   12.37
  -1   5 -15   75.19   37.29
   1   5  15   94.10   14.43
  -1   5 -15  106.50   14.67
  -1  -5 -15  107.01   14.92
   1  -5  15   -0.15   20.28
   1   5  16    3.96    7.02
   1   5  16   -2.42    8.32
  -1   5 -16    1.79    7.44
   1  -5  16   -1.26   47.50
  -1  -5 -16    6.40    7.33
   1   5  17   30.60    9.52
   1   5  17   27.29   19.13
  -1   5 -17   31.65    9.69
  -1  -5 -17   34.19   10.30
   1  -5  17   -0.17   61.26
   1   7 -10    5.15    7.57
   1   7 -10    7.87   17.75
  -1   7  10    9.05    6.80
  -1   7  10   -1.13    8.09
   1   7  -9   64.78   31.07
  -1   7   9   88.35   13.75
  -1   7   9  101.08   14.26
   1   7  -8   72.12   31.08
  -1   7   8   97.22   14.21
  -1   7   8  104.02   15.05
   1   7  -7    0.60   18.74
   1   7  -7   15.60    6.98
  -1   7   7   -1.37    8.43
  -1   7   7    2.30    8.15
   1   7  -6    7.81    7.22
  -1   7   6   -0.19   13.53
  -1   7   6    3.49   13.92
   1   7  -5    8.05    6.81
  -1   7   5   -0.01    8.19
  -1   7   5    9.90    8.33
   1   7  -4    0.15    5.24
  -1   7   4    0.33    6.00
  -1   7   4    3.19    6.62
   1   7  -3  144.42   13.09
   1   7  -3  177.87   13.15
  -1   7   3  184.67   15.60
  -1   7   3  180.88   17.35
   1   7  -2   59.88   10.10
   1   7  -2   68.04    8.97
  -1   7   2   53.85   12.11
  -1   7   2   35.53   11.22
   1   7  -1  244.97   12.96
   1   7  -1  213.01   15.41
  -1   7   1  222.86   15.67
  -1   7   1  231.78   19.05
   1   7   0   31.75    9.32
  -1   7   0   49.99    7.79
  -1   7   0   43.01   19.24
   1   7   1    9.27    6.91
   1   7   1   14.66    7.62
  -1   7  -1   27.85    8.78
  -1   7  -1    7.66    6.87
   1   7   2  280.46   17.32
   1   7   2  266.80   18.29
  -1   7  -2  265.46   18.92
  -1   7  -2  295.12   16.77
   1   7   3  256.48   17.64
   1   7   3  230.54   17.68
  -1   7  -3  265.13   17.44
  -1   7  -3  229.89   17.25
   1   7   4   70.27   12.06
   1   7   4   71.09   12.27
  -1   7  -4   96.57   12.00
   1   7   5    0.91   10.45
   1   7   5   -4.58    5.83
  -1   7  -5    0.24    6.01
   1  -7   5    0.19    3.93
   1   7   6   10.85    8.03
   1   7   6    1.42    9.00
  -1   7  -6   17.17    8.90
   1   7   7  153.23   23.81
   1   7   7  161.59   16.43
  -1   7  -7  145.30   16.05
  -1   7  -7  132.30    9.95
   1   7   8   20.83    6.71
   1   7   8    0.53    8.46
  -1   7  -8   -2.21    5.13
  -1   7  -8   22.73   19.77
   1   7   9    7.99    5.42
   1   7   9    0.13    7.30
  -1   7  -9   -0.08   17.38
  -1   7  -9   -0.86    4.58
   1   7  10  164.39   16.65
  -1   7 -10   98.61   38.19
   2   0 -23    3.93    5.58
  -2   0  23   -3.18   10.42
  -2   0  23   -0.31    5.55
   2   0 -22   -0.76    9.59
   2   0 -22   10.77    7.38
  -2   0  22    1.25    8.09
  -2   0  22    2.71    7.89
   2   0 -21   -0.74    5.92
   2   0 -21    7.28    7.21
  -2   0  21    3.37    7.77
  -2   0  21    1.36    7.65
   2   0 -20   12.28    9.63
   2   0 -20   19.09    8.58
  -2   0  20   14.81   18.36
  -2   0  20    9.54    9.62
   2   0 -19    0.80    6.94
   2   0 -19   -1.68    6.46
  -2   0  19   -4.74    7.29
  -2   0  19    0.34    7.58
   2   0 -18  171.61   18.41
   2   0 -18  162.64   17.75
  -2   0  18  178.73   19.26
  -2   0  18  158.45   19.52
   2   0 -17    0.88    6.95
   2   0 -17    2.51    7.47
  -2   0  17    3.88    7.81
  -2   0  17   -0.99    7.92
   2   0 -16  820.13   39.12
   2   0 -16  775.70   53.52
  -2   0  16  792.83   38.41
  -2   0  16  714.99   77.56
  -2   0  16  776.49   39.83
   2   0 -15   -5.52    5.47
   2   0 -15    2.61    4.54
   2   0 -15    5.91    5.24
  -2   0  15   -3.20    5.98
  -2   0  15    0.73    9.64
  -2   0  15  -15.97   15.29
   2   0 -14 2256.68   66.68
   2   0 -14 2250.78   67.22
   2   0 -14 2292.78   95.37
   2   0 -14 2216.55   75.84
  -2   0  14 2157.88  130.52
  -2   0  14 2268.94   78.26
  -2   0  14 2215.15   78.25
   2   0 -13    1.55    6.98
   2   0 -13    6.13    4.03
   2   0 -13    0.02    3.39
   2   0 -13    4.17    3.40
   2   0 -13    4.84    6.86
  -2   0  13    1.45    7.62
  -2   0  13    1.87    6.37
  -2   0  13   -1.02   21.40
  -2   0  13    7.29    5.48
  -2   0  13    2.53    7.36
   2   0 -12  314.64   12.94
   2   0 -12  316.18   19.80
   2   0 -12  313.96   12.75
   2   0 -12  333.51   20.73
   2   0 -12  317.60   14.08
  -2   0  12  332.69   21.47
  -2   0  12  335.81   21.84
  -2   0  12  315.08   16.93
  -2   0  12  319.19   17.77
  -2   0  12  307.08   44.99
  -2   0  12  318.47   13.25
  -2   0  12  326.61   21.81
   2   0 -11   -0.12    3.70
   2   0 -11    0.51    5.86
   2   0 -11   -0.68    3.15
   2   0 -11    0.23    3.15
   2   0 -11   -4.49    5.65
  -2   0  11   -0.81    6.21
  -2   0  11    0.24    3.47
  -2   0  11   -1.66   13.01
  -2   0  11    2.53    6.14
  -2   0  11    3.29    1.95
  -2   0  11   -2.20   11.62
  -2   0  11   -1.35    4.69
  -2   0  11    0.63    2.90
   2   0 -10 1771.54   49.66
   2   0 -10 1782.13   58.71
   2   0 -10 1807.52   52.21
   2   0 -10 1815.88   59.13
   2   0 -10 1789.48   59.32
   2   0 -10 1860.07   57.89
  -2   0  10 1815.88   77.82
  -2   0  10 1733.28   47.50
  -2   0  10 1785.95   60.34
  -2   0  10 1780.67   54.96
  -2   0  10 1772.73   61.49
  -2   0  10 1735.83   44.17
  -2   0  10 1828.33   51.54
   2   0  -9   -3.95    4.56
   2   0  -9    3.85    3.86
   2   0  -9    1.89    3.93
   2   0  -9   -4.52    6.19
   2   0  -9    2.11    5.78
   2   0  -9   -1.05    6.31
  -2   0   9   -0.61    3.56
  -2   0   9    2.35    8.90
  -2   0   9   -0.86    6.92
  -2   0   9    9.82    4.29
  -2   0   9    1.07    6.64
  -2   0   9   -1.23    5.26
  -2   0   9   -2.25    5.45
   2   0  -8 2319.97   70.93
   2   0  -8 2177.60   61.90
   2   0  -8 2158.82   68.51
   2   0  -8 2256.79   73.99
   2   0  -8 2271.12   60.46
   2   0  -8 2173.96   62.97
  -2   0   8 2251.90   69.01
  -2   0   8 2163.09   55.57
  -2   0   8 2308.53   76.93
  -2   0   8 2250.14   93.43
  -2   0   8 2251.11   73.10
  -2   0   8 2221.93   67.78
  -2   0   8 2197.63   63.16
   2   0  -7    2.89    4.98
   2   0  -7    0.36    7.09
   2   0  -7    1.58    6.61
   2   0  -7    3.03    4.08
   2   0  -7    1.98    8.42
   2   0  -7    3.13    5.44
   2   0  -7   -0.98    7.02
   2   0  -7    4.70    7.04
  -2   0   7    5.65    7.39
  -2   0   7   -0.87    7.26
  -2   0   7   -0.39    3.37
  -2   0   7    8.72    5.44
  -2   0   7    3.41    6.43
  -2   0   7    1.09    6.18
   2   0  -6  926.59   27.22
   2   0  -6  863.84   31.06
   2   0  -6  907.68   36.41
   2   0  -6  968.62   40.61
   2   0  -6  908.63   57.11
   2   0  -6  924.75   31.52
   2   0  -6  918.55   36.46
   2   0  -6  950.50   55.41
  -2   0   6  949.79   35.88
  -2   0   6  929.29   37.23
  -2   0   6  910.30   26.93
  -2   0   6  912.65   35.80
  -2   0   6  934.21   37.37
  -2   0   6  935.38   33.26
  -2   0   6  929.60   26.00
   2   0  -5   15.32   11.60
   2   0  -5   15.19    8.59
   2   0  -5   12.71   10.54
   2   0  -5   14.19   10.05
   2   0  -5    7.48   10.26
   2   0  -5    9.67    8.86
   2   0  -5   16.27   10.61
   2   0  -5   12.58    6.22
  -2   0   5   10.55    5.93
  -2   0   5   17.68   17.22
  -2   0   5   11.61   10.10
  -2   0   5   18.46   10.67
  -2   0   5   10.72   10.83
  -2   0   5   18.13    6.26
  -2   0   5   16.54   18.24
   2   0  -4 5925.30  178.74
   2   0  -4 5798.39  163.89
   2   0  -4 6100.34  191.41
   2   0  -4 5815.66  180.45
   2   0  -4 5835.35  178.54
   2   0  -4 5902.66  219.99
   2   0  -4 5925.49  185.71
   2   0  -4 5980.89  186.92
  -2   0   4 5845.91  183.27
  -2   0   4 5842.71  180.10
  -2   0   4 5647.38  159.91
  -2   0   4 6003.67  184.66
  -2   0   4 5859.91  181.22
  -2   0   4 6071.74  188.13
  -2   0   4 5926.11  169.15
   2   0  -3    9.95    6.33
   2   0  -3    7.73    6.45
   2   0  -3    0.51    7.35
   2   0  -3    7.87    3.99
   2   0  -3   11.33   13.25
   2   0  -3    0.26    6.94
   2   0  -3    8.28    6.82
   2   0  -3   10.49    7.11
  -2   0   3   28.23    7.03
  -2   0   3   -1.17   12.29
  -2   0   3    9.23    7.55
  -2   0   3    0.19    6.48
  -2   0   3    8.86    7.22
  -2   0   3    9.73    8.61
   2   0  -2 8962.89  252.84
   2   0  -2 9209.19  277.10
   2   0  -2 9010.68  268.63
   2   0  -2 9271.15  273.02
   2   0  -2 9202.91  271.88
   2   0  -2 9230.36  269.90
   2   0  -2 9153.51  271.84
   2   0  -2 9039.13  268.15
  -2   0   2 8966.63  260.42
  -2   0   2 9225.27  272.57
  -2   0   2 9087.42  269.04
  -2   0   2 9236.49  267.36
  -2   0   2 9215.57  275.50
  -2   0   2 9132.13  273.87
  -2   0   2 9235.98  271.26
   2   0  -1    1.51    1.78
   2   0  -1    1.14    1.22
   2   0  -1    4.64    1.89
   2   0  -1   -0.03    2.16
   2   0  -1    6.94    1.47
   2   0  -1    0.93    2.07
  -2   0   1    0.05    1.82
  -2   0   1    2.21    3.90
  -2   0   1    2.03    2.00
  -2   0   1    0.01    2.12
  -2   0   1   -0.26    2.00
  -2   0   1    1.63    2.05
  -2   0   1   -0.01    1.18
  -2   0   1    0.11    2.16
  -2   0   1    0.01    0.93
   2   0   1   13.42    4.30
   2   0   1   15.30    4.04
   2   0   1   23.16    4.47
   2   0   1   15.43    4.74
   2   0   1   18.07    4.25
   2   0   1   12.33    2.27
   2   0   1   12.89    3.97
   2   0   1   18.11    4.41
  -2   0  -1   23.13    3.64
  -2   0  -1   18.53    3.92
  -2   0  -1    0.01    4.39
  -2   0  -1   11.07    4.89
  -2   0  -1    1.03    4.04
  -2   0  -1   12.12    3.32
  -2   0  -1   17.09    1.84
   2   0   245085.00 2023.80
   2   0   245472.55 2042.30
   2   0   246943.80 2104.74
   2   0   241566.23 1859.23
   2   0   243726.83 1960.43
   2   0   246464.81 2079.28
   2   0   245445.04 2015.37
  -2   0  -241440.07 1854.38
  -2   0  -246490.98 2101.41
  -2   0  -244429.27 1985.27
  -2   0  -244096.56 1972.59
  -2   0  -245479.92 2035.39
  -2   0  -245686.23 2045.12
  -2   0  -247524.76 2100.72
   2   0   3   20.04    6.26
   2   0   3   27.39    9.93
   2   0   3   25.32   11.04
   2   0   3   17.71   11.21
   2   0   3   22.67    9.40
   2   0   3   18.64    7.07
   2   0   3   23.27   10.35
  -2   0  -3   23.71   10.24
  -2   0  -3   21.72   11.25
  -2   0  -3   27.09   12.11
  -2   0  -3   21.52    7.26
  -2   0  -3   28.20    9.46
  -2   0  -3   28.75   10.28
  -2   0  -3   24.99    7.10
   2   0   4   27.63    7.57
   2   0   4   20.62   13.58
   2   0   4   18.02   14.23
   2   0   4   18.38    7.78
   2   0   4   23.35   11.48
   2   0   4   20.96   11.49
   2   0   4   23.60   13.08
  -2   0  -4   18.00    8.00
  -2   0  -4   23.13   12.60
  -2   0  -4   21.78   15.20
  -2   0  -4   24.75   14.12
  -2   0  -4   19.19   11.66
  -2   0  -4   23.87    8.46
   2   0   5   15.11    8.48
   2   0   5   10.85   12.13
   2   0   5   10.05   10.48
   2   0   5   11.87    5.67
   2   0   5   11.87    5.87
   2   0   5   13.87   11.14
   2   0   5    6.96    8.97
   2   0   5   13.94   10.27
  -2   0  -5    9.80   10.83
  -2   0  -5   12.31    6.34
  -2   0  -5   10.19   10.04
  -2   0  -5   12.12    9.27
  -2   0  -5   10.49    8.62
  -2   0  -5    5.35    5.91
   2   0   6   65.61   16.33
   2   0   6   67.09   14.91
   2   0   6   95.50   11.16
   2   0   6   63.73   13.94
   2   0   6   58.58   13.82
   2   0   6   58.79    6.85
   2   0   6   62.63   11.59
   2   0   6   61.30    7.49
  -2   0  -6   57.46   10.69
  -2   0  -6   62.17   12.66
  -2   0  -6   64.09   13.77
  -2   0  -6   57.48   14.17
  -2   0  -6   55.83    8.01
   2   0   7    2.42   15.16
   2   0   7    3.27    3.41
   2   0   7    1.11    3.82
   2   0   7   18.69   10.09
   2   0   7    0.88    5.94
   2   0   7   -1.11    7.73
   2   0   7    4.58    8.94
   2   0   7    0.00    7.54
   2   0   7    1.65    4.57
  -2   0  -7    3.04    4.87
  -2   0  -7    1.78    3.99
  -2   0  -7   -2.70    7.77
  -2   0  -7    2.50    5.60
  -2   0  -7   -0.93   12.16
  -2   0  -7    1.88    7.41
   2   0   8    8.69   10.78
   2   0   8    5.98    7.16
   2   0   8    3.66    9.17
   2   0   8   10.65   10.53
   2   0   8   14.59    6.58
   2   0   8    9.85    9.56
   2   0   8    4.91    6.50
   2   0   8    7.28    4.36
  -2   0  -8    9.50    6.73
  -2   0  -8   12.65    9.69
  -2   0  -8    8.17    6.16
  -2   0  -8    4.56    8.91
  -2   0  -8    8.07    7.99
  -2   0  -8   11.06    4.62
   2   0   9    2.93    5.62
   2   0   9    7.08    8.30
   2   0   9    6.82    3.18
   2   0   9    9.42   10.17
   2   0   9    3.84    6.53
   2   0   9   51.62   12.18
   2   0   9    3.96    8.37
   2   0   9    2.50    6.12
   2   0   9    4.71    9.55
  -2   0  -9    3.70    8.37
  -2   0  -9   -0.92    6.60
  -2   0  -9    2.20    4.48
  -2   0  -9    3.34    7.29
  -2   0  -9    5.54    8.03
  -2   0  -9    2.07    5.95
   2   0  10 3419.29   94.03
   2   0  10 3482.78  126.37
   2   0  10 3611.00  119.11
   2   0  10 3566.98  114.93
   2   0  10 3498.97  120.47
   2   0  10 3560.24  108.64
   2   0  10 3555.71  113.57
   2   0  10 3453.80  102.05
   2   0  10 3646.99  101.91
  -2   0 -10 3692.02  117.39
  -2   0 -10 3725.52  104.36
  -2   0 -10 3596.30  112.68
  -2   0 -10 3558.98  112.99
  -2   0 -10 3568.15  101.24
  -2   0 -10 3724.00  109.17
   2   0  11    8.76    7.15
   2   0  11    1.02   13.34
   2   0  11    2.32    3.13
   2   0  11    3.31   10.81
   2   0  11    5.48    7.78
   2   0  11    6.77    4.74
   2   0  11    4.13    2.48
   2   0  11   -3.48    8.33
   2   0  11    2.70    5.31
  -2   0 -11    1.55    3.27
  -2   0 -11    5.66    7.23
  -2   0 -11   -5.94    7.01
  -2   0 -11    6.93    3.79
  -2   0 -11    7.50    7.25
  -2   0 -11    0.24    4.71
   2   0  12  540.90   17.20
   2   0  12  588.21   31.26
   2   0  12  521.22   20.16
   2   0  12  505.70   46.85
   2   0  12  533.05   27.49
   2   0  12  552.40   22.91
   2   0  12  523.80   38.53
   2   0  12  554.46   26.97
  -2   0 -12  562.12   20.27
  -2   0 -12  541.71   17.47
  -2   0 -12  539.91   18.30
  -2   0 -12  533.66   26.89
  -2   0 -12  556.24   28.01
  -2   0 -12  535.87   25.35
   2   0  13    4.98    8.04
   2   0  13    6.40    3.07
   2   0  13    3.27    4.30
   2   0  13    2.33   14.96
   2   0  13   -1.67    8.93
  -2   0 -13    5.66    3.14
  -2   0 -13    1.01    6.75
  -2   0 -13   -3.17    7.62
  -2   0 -13   -0.29    4.33
  -2   0 -13    3.89    3.49
   2   0  14 2447.60   85.85
   2   0  14 2350.50   87.05
   2   0  14 2420.20   73.95
  -2   0 -14 2542.77   85.34
  -2   0 -14 2421.81   83.79
   2   0  15    3.76   11.72
   2   0  15   11.20   10.28
  -2   0 -15   13.34    8.92
  -2   0 -15   10.58    9.82
   2   0  16    5.22    9.77
   2   0  16    7.09   11.02
  -2   0 -16    3.60    9.06
  -2   0 -16   11.20   12.95
   2   0  17    3.75    8.89
   2   0  17   -3.15    7.79
  -2   0 -17    1.56    6.50
  -2   0 -17    2.42    7.28
   2   0  18 2011.20   76.41
   2   0  18 1852.21   75.01
  -2   0 -18 2014.18   73.01
  -2   0 -18 1990.78   74.57
   2   0  19   -0.04    8.72
   2   0  19   -5.39    8.97
  -2   0 -19   10.65    6.97
  -2   0 -19    3.60    8.26
   2   0  20  567.76   32.72
   2   0  20  575.18   32.40
  -2   0 -20  609.61   29.44
  -2   0 -20  596.62   31.39
   2   0  21   -0.97   12.36
   2   0  21   -3.17    7.56
  -2   0 -21   -0.31   11.60
  -2   0 -21   -1.11    5.61
   2   0  22  115.88   15.09
   2   0  22  107.98   15.03
  -2   0 -22  110.79   14.67
  -2   0 -22   92.80   10.52
   2   2 -22   -0.81    7.52
   2   2 -22    4.93    7.79
  -2   2  22    7.41    7.96
  -2   2  22    5.06    6.86
   2   2 -21   16.95   10.39
   2   2 -21   23.58   16.73
  -2   2  21   17.98    9.04
  -2   2  21   23.09   11.00
   2  -2 -21   24.38    5.97
   2  -2 -21    9.24    5.07
  -2  -2  21    0.24    7.54
  -2  -2  21   12.96    7.20
   2   2 -20  240.76   21.58
  -2   2  20  233.94   22.58
   2   2 -20  220.13   20.18
  -2   2  20  208.16   19.09
  -2  -2  20  208.35   15.78
   2  -2 -20  199.20   13.40
   2  -2 -20  201.54   13.78
  -2  -2  20   -3.85   55.77
   2   2 -19  302.31   24.59
   2   2 -19  307.69   24.00
  -2   2  19  314.40   23.36
  -2   2  19  301.00   26.66
  -2  -2  19  329.44   79.67
   2  -2 -19  291.59   16.93
  -2  -2  19  284.65   20.50
   2  -2 -19  319.23   26.91
  -2  -2  19  268.08   18.15
   2   2 -18    1.40    9.62
   2   2 -18   12.34    9.18
  -2   2  18    4.09    8.74
  -2   2  18    3.42   10.80
   2  -2 -18    3.54    6.84
  -2  -2  18    5.53    6.35
  -2  -2  18   -1.07    7.91
  -2  -2  18   -1.21   36.44
   2  -2 -18    7.85    5.79
   2   2 -17   70.39   14.88
   2   2 -17   63.76   16.05
  -2   2  17   89.75   17.95
  -2   2  17   70.17   14.74
   2  -2 -17   58.80   15.20
  -2  -2  17   49.20   72.68
  -2  -2  17   59.61   11.20
  -2  -2  17   66.47   13.72
   2  -2 -17   78.51   12.07
   2   2 -16   33.90   14.10
   2   2 -16   17.46    8.83
   2   2 -16   57.13   13.23
  -2   2  16   45.94   15.81
  -2   2  16   45.24   13.30
  -2   2  16   37.84    8.20
  -2  -2  16   52.14    9.75
  -2  -2  16   50.75   18.89
   2  -2 -16   40.32    8.57
   2  -2 -16   44.03   11.02
  -2  -2  16   23.22   58.42
   2   2 -15   43.79   13.02
   2   2 -15   45.61   14.06
  -2   2  15   38.18    8.75
  -2   2  15   41.15   14.95
  -2   2  15   47.73   13.03
   2  -2 -15   45.69   11.27
  -2  -2  15   24.10   55.30
   2  -2 -15   44.74    8.54
  -2  -2  15   54.00   17.70
  -2  -2  15   42.80    9.76
   2   2 -14  535.27   36.90
   2   2 -14  559.28   30.26
  -2   2  14  580.26   25.00
   2   2 -14  584.61   44.80
   2   2 -14  566.70   31.43
  -2   2  14  584.29   34.04
  -2  -2  14  560.03   37.66
   2  -2 -14  606.60   28.80
  -2  -2  14  590.80   26.67
   2  -2 -14  593.66   24.26
   2   2 -13  113.29   25.15
   2   2 -13  123.53   15.49
  -2   2  13  125.59   15.67
   2   2 -13  122.53   15.76
  -2   2  13  112.57   11.97
   2   2 -13  119.78   12.49
  -2   2  13  140.51   29.42
  -2  -2  13  123.71   11.43
   2  -2 -13  109.72   16.29
  -2  -2  13  103.67   29.00
   2  -2 -13  122.18   14.90
   2   2 -12  110.71   14.22
   2   2 -12  116.00   22.88
  -2   2  12   99.19   11.23
   2   2 -12   99.44   14.29
  -2   2  12  102.09   14.20
  -2   2  12  108.70   27.20
   2  -2 -12  103.35    9.28
  -2  -2  12   92.43   16.54
   2  -2 -12  102.30   13.96
   2  -2 -12   96.04   11.04
  -2  -2  12   93.28   13.50
   2   2 -11  404.41   23.36
   2   2 -11  422.08   24.17
  -2   2  11  455.70   18.30
  -2   2  11  435.63   21.08
  -2   2  11  431.70   24.68
  -2   2  11  446.76   23.30
  -2   2  11  437.83   15.76
   2   2 -11  411.60   23.81
  -2   2  11  434.02   26.72
  -2   2  11  420.89   13.60
  -2  -2  11  420.71   19.56
   2  -2 -11  438.39   21.21
  -2  -2  11  443.35   21.19
   2  -2 -11  433.31   18.01
   2  -2 -11  456.07   43.74
   2  -2 -11  439.27   23.07
  -2  -2  11  427.03   23.33
   2  -2 -11  450.83   19.93
  -2  -2  11  435.16   23.27
  -2  -2  11  424.19   23.99
  -2   2  10  359.33   11.77
   2   2 -10  369.33   21.67
   2   2 -10  377.47   21.72
   2   2 -10  369.05   22.79
  -2   2  10  357.88   20.02
  -2   2  10  359.45   23.04
  -2   2  10  362.68   12.14
  -2   2  10  379.73   14.47
  -2   2  10  371.99   24.28
  -2   2  10  374.47   20.92
   2  -2 -10  357.43   12.92
  -2  -2  10  366.31   21.08
  -2  -2  10  374.41   20.59
  -2  -2  10  366.02   21.45
   2  -2 -10  352.83   15.50
  -2  -2  10  346.85   16.21
   2  -2 -10  373.01   31.31
   2  -2 -10  371.20   20.40
   2  -2 -10  357.08   16.65
  -2  -2  10  374.11   19.22
   2  -2 -10  379.74   29.68
  -2   2   9  914.34   23.90
   2   2  -9  894.94   35.69
   2   2  -9  898.56   37.46
  -2   2   9  911.44   34.77
  -2   2   9  954.81   28.78
  -2   2   9  935.04   25.85
   2   2  -9  901.40   35.45
  -2   2   9  926.52   58.03
  -2   2   9  892.29   34.03
  -2   2   9  932.89   38.20
   2  -2  -9  939.84   47.17
   2  -2  -9  945.85   37.95
  -2  -2   9  896.97   35.16
  -2  -2   9  901.94   34.77
  -2  -2   9  937.08   35.48
   2  -2  -9  943.64   35.07
  -2  -2   9  920.63   34.10
   2  -2  -9  943.09   35.42
  -2  -2   9  928.94   30.42
   2  -2  -9  929.51   31.36
   2   2  -8 1537.88   52.54
   2   2  -8 1538.56   54.88
   2   2  -8 1403.58   31.37
  -2   2   8 1536.75   52.10
  -2   2   8 1559.67   38.35
  -2   2   8 1563.12   45.01
   2   2  -8 1526.26   51.77
  -2   2   8 1597.44   56.86
  -2   2   8 1607.83   44.06
  -2   2   8 1595.01   52.12
  -2   2   8 1617.32   58.95
   2  -2  -8 1574.87   54.46
   2  -2  -8 1575.23   51.43
  -2  -2   8 1579.94   52.51
   2  -2  -8 1564.95   60.62
   2  -2  -8 1619.46   45.61
  -2  -2   8 1462.51   49.63
  -2  -2   8 1501.49   49.99
   2  -2  -8 1569.04   48.52
  -2  -2   8 1598.99   46.53
  -2  -2   8 1539.85   37.22
  -2  -2   8 1522.84   50.85
  -2  -2   8 1542.64   51.24
   2   2  -7 1445.61   35.18
   2   2  -7 1485.17   53.03
   2   2  -7 1479.31   50.20
   2   2  -7 1368.88   30.75
  -2   2   7 1474.60   65.82
  -2   2   7 1479.69   35.60
   2   2  -7 1451.61   48.24
  -2   2   7 1500.13   52.24
  -2   2   7 1501.09   55.78
  -2   2   7 1508.46   54.83
  -2   2   7 1474.41   42.98
   2  -2  -7 1487.28   47.71
  -2  -2   7 1465.40   48.55
  -2  -2   7 1450.66   48.15
  -2  -2   7 1447.89   35.64
   2  -2  -7 1413.33   39.80
  -2  -2   7 1499.40   42.51
   2  -2  -7 1497.48   53.68
   2  -2  -7 1480.41   49.36
   2  -2  -7 1482.49   54.16
  -2  -2   7 1482.49   51.50
   2   2  -6  776.04   21.37
   2   2  -6  777.56   29.24
   2   2  -6  789.52   33.05
  -2   2   6  769.81   33.83
  -2   2   6  802.26   37.46
  -2   2   6  779.33   53.87
  -2   2   6  795.24   18.76
  -2   2   6  812.88   31.57
   2   2  -6  784.95   35.24
   2   2  -6  790.37   31.71
  -2   2   6  790.10   27.39
  -2  -2   6  808.39   29.73
   2  -2  -6  797.00   31.40
  -2  -2   6  801.00   31.36
  -2  -2   6  774.55   21.41
   2  -2  -6  799.58   31.59
   2  -2  -6  831.58   36.46
   2  -2  -6  773.35   22.85
   2  -2  -6  764.51   25.66
   2  -2  -6  810.05   36.77
  -2  -2   6  834.33   37.21
  -2  -2   6  799.91   24.67
   2   2  -5   39.59    3.73
   2   2  -5   33.27    8.41
  -2   2   5   35.48   12.05
   2   2  -5   41.11   10.16
   2   2  -5   41.08   12.25
   2   2  -5   70.95   11.29
  -2   2   5   38.69    9.76
  -2   2   5   33.79    2.71
  -2   2   5   38.18   11.80
  -2   2   5   35.81    8.63
  -2   2   5   40.60   13.46
   2  -2  -5   -0.28    8.33
  -2  -2   5   38.46    5.26
   2  -2  -5   34.96    9.04
  -2  -2   5   31.50   14.56
   2  -2  -5   33.72   10.38
  -2  -2   5   35.62    5.69
   2  -2  -5   35.52   12.46
  -2  -2   5   42.18   12.84
   2  -2  -5   32.35    5.44
  -2  -2   5   30.37    5.26
  -2  -2   5   41.65    9.67
   2  -2  -5   38.96   11.84
   2   2  -4  186.27   15.66
   2   2  -4  176.53    9.89
   2   2  -4  174.54   17.72
   2   2  -4  174.76   18.40
   2   2  -4  180.34    7.49
  -2   2   4  175.39    4.71
   2   2  -4  177.56   12.16
  -2   2   4  184.83   14.80
  -2   2   4  176.94   19.17
  -2   2   4  192.55   20.26
  -2   2   4  182.01   17.37
  -2   2   4  189.72   14.60
   2  -2  -4  183.28   16.98
   2  -2  -4  177.03    8.28
  -2  -2   4  180.06    6.06
  -2  -2   4  179.80   19.96
  -2  -2   4  182.07   14.26
  -2  -2   4  191.31   19.36
  -2  -2   4  176.12    8.65
   2  -2  -4  180.79   19.29
   2  -2  -4  180.62   13.71
   2  -2  -4  221.91   14.58
   2   2  -3   25.04    6.47
   2   2  -3   35.01   10.99
   2   2  -3   28.38   15.96
   2   2  -3   30.46   10.73
   2   2  -3   27.15   10.67
  -2   2   3   21.89    2.69
  -2   2   3   21.43   10.12
  -2   2   3   23.98    8.23
   2   2  -3   25.62    4.98
  -2   2   3   22.96    1.85
  -2   2   3   26.61   16.83
  -2   2   3   24.98    2.81
  -2   2   3   29.54   12.84
  -2   2   3   23.68   11.77
   2  -2  -3    0.91   11.61
   2  -2  -3    0.42   10.11
  -2  -2   3   30.12    4.58
   2  -2  -3   27.35    7.88
  -2  -2   3   31.06    8.28
   2  -2  -3   28.07   12.04
   2  -2  -3   32.96    2.41
  -2  -2   3   29.29    6.07
  -2  -2   3   29.93   11.12
  -2  -2   3   30.78    4.16
   2   2  -2   65.50    6.14
   2   2  -2   68.48   12.81
   2   2  -2   70.08    7.31
   2   2  -2   66.29    4.85
   2   2  -2   67.94   12.99
   2   2  -2   66.36    9.15
  -2   2   2   70.55   12.65
  -2   2   2   73.11   15.55
  -2   2   2   67.39    5.71
  -2   2   2   64.14    2.31
  -2   2   2   66.35   14.54
   2   2  -2   62.35   10.79
  -2   2   2   62.65    9.77
  -2   2   2   70.44    3.87
  -2   2   2   65.84   10.83
  -2   2   2   65.05    5.18
  -2  -2   2   63.46    5.84
   2  -2  -2   71.06   15.24
   2  -2  -2   61.89    9.56
   2  -2  -2   -0.27   14.87
   2  -2  -2   63.82    5.05
   2  -2  -2   67.45   12.48
  -2  -2   2   86.17    7.10
  -2  -2   2   67.99    8.07
   2   2  -1 2391.21   70.19
   2   2  -1 2411.66   71.27
   2   2  -1 2325.08   74.41
   2   2  -1 2454.01   75.21
   2   2  -1 2450.36   56.78
   2   2  -1 2526.98   58.79
   2   2  -1 2320.00   69.37
  -2   2   1 2526.52   59.66
  -2   2   1 2394.41   67.20
  -2   2   1 2288.53   66.59
   2   2  -1 2424.02   81.15
  -2   2   1 2471.19   78.50
  -2   2   1 2693.77   59.57
  -2   2   1 2318.64   55.82
  -2   2   1 2340.99   62.59
  -2   2   1 2385.17   81.56
  -2   2   1 2488.06   80.07
  -2  -2   1 2407.03   63.59
   2  -2  -1 2464.95   77.29
   2  -2  -1 2440.22   83.40
   2  -2  -1 2463.72   78.98
   2  -2  -1 2416.29   62.54
  -2  -2   1 2515.60   55.96
   2   2   0 3613.98  107.66
   2   2   0 3555.24   89.87
   2   2   0 3553.05  103.81
   2   2   0 3533.78  109.18
   2   2   0 4061.36   89.42
   2   2   0 3447.69  102.27
  -2   2   0 3460.57   88.98
   2   2   0 3492.27  101.68
  -2   2   0 3779.39  117.45
   2   2   0 3477.45   98.23
  -2   2   0 3720.98   91.56
  -2   2   0 3497.72   99.65
  -2   2   0 3628.26   97.13
  -2   2   0 3638.53  113.27
  -2   2   0 3299.53   98.37
  -2   2   0 3583.18  148.56
   2  -2   0 3425.62   86.48
  -2  -2   0 3679.25   88.22
   2  -2   0 3717.78  114.69
  -2  -2   0 3710.21   80.80
   2  -2   0 3669.78   91.22
   2  -2   0 3649.84   98.51
   2  -2   0 3760.05  121.50
   2   2   1   47.46   12.15
   2   2   1   52.69   11.31
   2   2   1   48.25   12.33
   2   2   1   50.08   12.99
   2   2   1   56.79    9.70
  -2   2  -1   47.85   13.78
  -2   2  -1   45.15   10.40
  -2   2  -1   51.26   12.12
  -2   2  -1   50.74    9.17
  -2   2  -1   42.45    5.92
   2   2   1   48.29    9.03
  -2   2  -1   47.09    5.28
  -2   2  -1   47.51    6.44
  -2   2  -1   36.66   15.67
  -2  -2  -1   58.62    4.90
   2  -2   1   78.63    6.44
   2  -2   1   60.80   10.28
   2  -2   1   53.67    5.40
   2  -2   1    0.50   14.48
  -2  -2  -1   57.68   11.01
   2  -2   1   52.29   16.08
  -2  -2  -1   63.47    8.90
  -2   2  -2 7571.49  238.02
   2   2   2 7671.56  247.05
   2   2   2 7711.88  244.56
   2   2   2 7182.83  221.97
   2   2   2 7547.40  216.19
   2   2   2 7562.15  234.29
   2   2   2 7750.04  250.15
  -2   2  -2 7625.92  241.46
  -2   2  -2 7298.56  243.99
  -2   2  -2 7528.43  244.43
   2   2   2 7488.75  224.30
  -2   2  -2 7364.68  224.66
  -2   2  -2 7677.45  212.81
  -2   2  -2 7751.58  228.96
  -2   2  -2 7480.55  222.30
  -2  -2  -2 7590.52  220.16
   2  -2   2 7362.23  212.81
   2  -2   2 7237.93  241.78
   2  -2   2 7491.94  246.01
   2  -2   2 7502.86  237.87
   2  -2   2 7665.40  227.89
  -2  -2  -2 7745.00  243.55
   2  -2   2 6872.58  192.15
  -2  -2  -2 7310.90  218.03
  -2  -2  -2 7145.33  215.62
   2   2   3  721.74   32.37
   2   2   3  714.57   32.82
   2   2   3  721.52   22.38
   2   2   3  732.06   22.37
   2   2   3  712.26   16.09
  -2   2  -3  701.26   35.93
  -2   2  -3  702.23   31.40
  -2   2  -3  737.74   33.98
  -2   2  -3  693.05   22.81
   2   2   3  732.58   33.47
  -2   2  -3  710.44   13.44
  -2   2  -3  675.25   36.07
   2   2   3  679.63   24.74
  -2   2  -3  710.20   40.74
  -2   2  -3  689.73   23.59
   2  -2   3  663.11   34.97
  -2  -2  -3  690.06   15.21
   2  -2   3  730.89   25.06
  -2  -2  -3  684.40   20.06
  -2  -2  -3  718.66   30.37
   2  -2   3  721.02   30.32
   2  -2   3  709.54   12.00
   2  -2   3  716.01   31.34
  -2  -2  -3  717.25   30.29
  -2  -2  -3  721.61   32.32
   2  -2   3  741.18   34.41
   2   2   4 6916.42  223.74
   2   2   4 6599.40  203.90
   2   2   4 7139.36  230.03
   2   2   4 7101.28  228.52
   2   2   4 7091.97  204.63
  -2   2  -4 6679.11  205.97
  -2   2  -4 7022.80  225.35
  -2   2  -4 6846.58  220.25
   2   2   4 6970.70  207.70
  -2   2  -4 6582.72  222.21
  -2   2  -4 6766.76  204.26
  -2   2  -4 6664.92  205.50
  -2   2  -4 6808.61  207.36
   2  -2   4 6877.10  221.78
  -2  -2  -4 7126.52  228.81
  -2  -2  -4 6660.52  192.86
   2  -2   4 7081.04  226.44
   2  -2   4 6779.01  209.32
  -2  -2  -4 7069.12  247.65
   2  -2   4 6689.80  200.78
  -2  -2  -4 7037.92  224.74
  -2  -2  -4 7006.49  208.12
  -2  -2  -4 5890.39  154.45
  -2  -2  -4 6814.38  178.49
   2   2   5    4.21    1.42
   2   2   5    6.96    5.85
   2   2   5    3.07    8.92
   2   2   5    1.94    5.52
   2   2   5    7.46    3.55
   2   2   5    3.65    8.67
   2   2   5    5.64    9.03
  -2   2  -5   -0.53    8.50
  -2   2  -5    7.73    8.40
  -2   2  -5    6.29   16.81
  -2   2  -5    0.80    5.85
  -2   2  -5    4.89    6.59
   2  -2   5    3.13    6.56
  -2  -2  -5    3.21    5.16
  -2  -2  -5   16.97   14.65
  -2  -2  -5    5.33    8.00
  -2  -2  -5    1.54    8.84
  -2  -2  -5   12.89    3.24
   2  -2   5    0.66    8.61
   2  -2   5    3.05    6.08
   2  -2   5    6.98    5.84
   2  -2   5    5.62    7.76
   2  -2   5   13.74    5.76
   2   2   6   70.91   10.12
   2   2   6   71.08    5.79
   2   2   6   68.66   14.80
   2   2   6   68.52    5.60
   2   2   6   75.29    3.63
   2   2   6   76.94   14.75
  -2   2  -6   78.64   10.69
  -2   2  -6   69.99   24.12
  -2   2  -6   70.24   15.51
   2   2   6   -2.54   25.62
  -2   2  -6   70.29   13.93
  -2   2  -6   68.63   11.78
   2  -2   6   78.43   10.27
  -2  -2  -6   71.98    9.81
  -2  -2  -6   75.26   13.91
  -2  -2  -6   76.47    9.61
   2  -2   6   87.14    9.77
   2  -2   6   76.95   12.54
  -2  -2  -6   73.10   14.17
  -2  -2  -6   70.59   12.56
   2  -2   6   72.51   12.91
   2  -2   6   75.50   12.33
   2  -2   6   84.87   17.50
   2   2   7 7456.83  217.84
   2   2   7 7362.19  242.62
   2   2   7 7078.29  224.43
   2   2   7 6972.33  202.33
   2   2   7 7171.93  211.62
   2   2   7 7305.23  239.72
  -2   2  -7 7267.74  235.65
  -2   2  -7 6924.15  225.26
  -2   2  -7 7054.63  237.06
   2   2   7 7030.21  234.75
  -2   2  -7 6902.03  226.76
  -2   2  -7 6884.66  220.35
   2  -2   7 6478.32  202.32
  -2  -2  -7 7080.01  222.44
   2  -2   7 7117.39  231.01
   2  -2   7 7066.39  227.47
   2  -2   7 7078.70  242.41
   2  -2   7 6940.38  223.36
   2  -2   7 6757.09  214.97
  -2  -2  -7 7339.32  243.02
  -2  -2  -7 7265.02  235.37
  -2  -2  -7 7251.95  230.97
  -2  -2  -7 7169.25  226.79
   2   2   8  581.57   29.38
   2   2   8  606.82   15.18
   2   2   8  585.32   15.61
   2   2   8  583.98   31.20
   2   2   8  594.62   24.40
   2   2   8  581.36   15.24
   2   2   8  605.70   29.19
  -2   2  -8  587.11   25.32
  -2   2  -8  588.52   26.98
  -2   2  -8  592.39   27.40
  -2   2  -8  564.74   27.45
   2  -2   8  572.00   23.83
   2  -2   8  570.53   19.43
  -2  -2  -8  595.92   33.30
  -2  -2  -8  597.34   25.21
  -2  -2  -8  598.98   32.93
   2  -2   8  586.34   24.09
   2  -2   8  589.81   24.58
   2  -2   8  557.26   29.22
   2  -2   8  599.74   24.73
  -2  -2  -8  608.34   26.11
  -2  -2  -8  609.58   24.63
   2   2   9   75.08    4.60
   2   2   9   57.38    4.43
   2   2   9   66.78    3.81
   2   2   9   -0.34   14.84
   2   2   9   84.22   10.43
  -2   2  -9   68.54   11.98
   2   2   9   65.71   12.69
  -2   2  -9   61.22   11.85
  -2   2  -9   73.63   10.91
  -2   2  -9   69.20   12.20
   2   2   9   73.27   22.39
   2  -2   9   64.67    6.51
   2  -2   9   74.62    9.76
  -2  -2  -9   72.89    9.42
  -2  -2  -9   78.34   10.67
  -2  -2  -9   75.78   10.39
  -2  -2  -9   68.68   10.55
   2  -2   9   62.53   10.50
   2  -2   9   70.04   13.47
   2  -2   9   67.67   10.09
   2  -2   9   69.43    9.81
  -2  -2  -9   78.33   16.73
   2   2  10  363.72   11.58
   2   2  10  390.52   23.12
   2   2  10  404.55   26.28
   2   2  10  389.55   21.88
  -2   2 -10  366.49   20.19
  -2   2 -10  371.42   20.41
  -2   2 -10  385.06   20.93
   2   2  10  388.44   20.04
  -2   2 -10  366.77   21.89
   2  -2  10  378.34   19.39
   2  -2  10  378.43   17.76
   2  -2  10  358.16   39.26
  -2  -2 -10  375.23   19.40
  -2  -2 -10  409.53   19.65
  -2  -2 -10  392.59   18.46
  -2  -2 -10  416.20   36.84
   2  -2  10  389.27   17.91
   2  -2  10  374.13   23.21
   2  -2  10  346.45   13.23
   2  -2  10  373.16   19.88
  -2  -2 -10  377.33   19.17
   2   2  11   91.07   12.07
   2   2  11   81.35   16.58
   2   2  11   85.38   13.42
  -2   2 -11   82.46   11.77
  -2   2 -11   84.32   12.80
  -2   2 -11   83.68   12.45
  -2   2 -11  100.46   14.73
   2   2  11   94.38   12.58
   2   2  11   80.06    9.86
  -2   2 -11   94.87   10.86
  -2  -2 -11   92.21   11.49
  -2  -2 -11   87.73   10.22
  -2  -2 -11   86.03   11.09
   2  -2  11   91.67   16.78
   2  -2  11   85.07   11.01
   2  -2  11   87.60    9.49
   2  -2  11   94.26    9.81
   2   2  12   -0.44   10.52
   2   2  12   15.49    8.30
   2   2  12   12.69    7.92
   2   2  12    5.05    7.74
  -2   2 -12    9.02   11.82
  -2   2 -12    4.60   15.77
  -2   2 -12   10.31    8.29
  -2   2 -12   12.45   16.49
  -2  -2 -12    8.22    6.47
   2  -2  12    6.70   11.59
   2  -2  12   11.45    7.11
   2   2  13  337.26   26.53
  -2   2 -13  302.42   27.73
  -2   2 -13  321.96   21.80
   2   2  13  331.75   20.28
   2   2  13  309.77   21.07
  -2   2 -13  318.88   23.54
  -2   2 -13  318.08   17.94
  -2  -2 -13  331.44   18.12
   2  -2  13  305.22   29.77
   2  -2  13  319.64   19.64
   2   2  14  973.05   41.44
   2   2  14  971.69   38.01
   2   2  14  976.16   47.62
  -2   2 -14  992.42   43.69
  -2   2 -14  980.18   36.96
  -2   2 -14  994.18   50.37
  -2   2 -14  973.77   41.73
  -2  -2 -14 1008.97   39.54
   2  -2  14 1009.94   53.25
   2  -2  14  941.41   63.09
  -2  -2 -14  990.33   36.93
   2   2  15  156.32   35.66
   2   2  15  151.63   17.07
   2   2  15  146.71   14.21
  -2   2 -15  146.97   19.22
  -2   2 -15  153.07   17.42
  -2   2 -15  143.45   12.62
   2  -2  15  183.01   68.50
  -2  -2 -15  145.97   22.03
   2  -2  15  131.50   15.43
  -2  -2 -15  145.40   14.96
   2  -2  15  122.02   33.93
   2   2  16   49.66   21.73
   2   2  16   43.44   16.43
  -2   2 -16   49.31    8.68
   2   2  16   42.12    9.88
  -2   2 -16   48.35   13.75
  -2   2 -16   57.41   14.37
   2  -2  16   47.99   11.54
   2  -2  16   33.99   28.22
   2  -2  16   57.11   53.41
  -2  -2 -16   56.94   10.41
  -2  -2 -16   48.41   10.68
   2   2  17   29.83   11.35
  -2   2 -17   29.60   12.97
  -2   2 -17   31.79   12.10
   2   2  17   21.44    8.20
   2   2  17   34.29   14.28
   2  -2  17   -7.95   44.26
  -2  -2 -17   31.36    8.78
   2  -2  17   26.46    9.79
   2  -2  17   22.33   34.76
  -2  -2 -17   26.01    9.33
   2   2  18  205.73   24.21
   2   2  18  199.83   21.12
   2   2  18  206.94   19.84
  -2   2 -18  200.82   21.88
  -2   2 -18  225.96   20.72
   2  -2  18  200.58   21.72
   2  -2  18  219.97   17.91
  -2  -2 -18  235.66   16.79
  -2  -2 -18  225.58   15.17
   2   2  19  488.48   32.29
   2   2  19  476.76   27.59
  -2   2 -19  502.06   28.99
  -2   2 -19  500.17   30.13
   2  -2  19  468.62   25.47
   2  -2  19  466.37   29.70
  -2  -2 -19  527.19   24.52
  -2  -2 -19  498.83   22.00
   2   2  20   32.63   10.06
   2   2  20   41.03   12.31
  -2   2 -20   44.39   10.42
  -2   2 -20   42.08   11.52
   2  -2  20   -0.02    8.15
   2  -2  20   27.88   16.82
  -2  -2 -20    0.51    7.61
   2   2  21  107.17   13.86
   2   2  21  111.64   16.68
  -2   2 -21  112.86   16.09
  -2   2 -21  114.13   14.46
   2  -2  21   94.88   19.56
   2  -2  21  107.34   13.77
  -2  -2 -21  118.90   18.19
   2   4 -19  275.33   17.71
  -2   4  19  238.07   15.12
   2   4 -19  295.14   17.55
   2   4 -19  300.82   17.12
  -2   4  19  294.47   23.01
  -2   4  19  254.69   13.91
   2  -4 -19  318.58   30.94
  -2  -4  19    2.44   88.48
  -2   4  18   -2.06    7.58
   2   4 -18   -0.18    5.19
   2   4 -18    2.80    5.35
   2   4 -18    0.80    9.17
  -2   4  18   -6.60    4.37
  -2   4  18    0.97    4.73
   2  -4 -18    3.18    5.96
  -2  -4  18    0.25   44.19
  -2   4  17   73.38   11.04
   2   4 -17   51.94   12.42
   2   4 -17   65.53   11.20
   2   4 -17   66.83   11.67
  -2   4  17   60.93   10.41
  -2   4  17   70.44   27.80
  -2  -4  17   59.81   78.66
   2  -4 -17   67.72   13.70
  -2  -4  17    2.31   23.22
  -2   4  16   -2.63    7.11
   2   4 -16    3.73    7.11
   2   4 -16    0.50    4.69
   2   4 -16   -0.55    4.93
  -2   4  16   -1.62    7.79
  -2   4  16   -0.78    4.26
   2  -4 -16    1.41    5.65
  -2  -4  16   -0.45    6.78
  -2  -4  16    3.97   33.55
   2   4 -15   26.42    8.83
   2   4 -15   17.19    8.30
   2   4 -15   20.34   10.44
   2   4 -15   16.88   26.28
  -2   4  15   15.89    9.78
  -2   4  15   19.65   13.11
  -2   4  15   14.45    8.13
  -2  -4  15   -1.94   12.88
   2  -4 -15   21.27   11.32
  -2   4  14    9.82    9.29
   2   4 -14   12.35   24.15
   2   4 -14   10.78    7.04
   2   4 -14    8.37    8.12
  -2   4  14    9.19   12.05
  -2   4  14    9.83    7.09
  -2  -4  14    1.78    9.05
   2  -4 -14   10.85   10.12
  -2   4  13 1126.42   46.86
   2   4 -13 1129.97   45.45
   2   4 -13 1096.42   42.04
   2   4 -13 1111.58   84.82
  -2   4  13 1142.41   44.16
  -2   4  13 1134.42   54.88
   2  -4 -13 1137.44   48.48
  -2  -4  13 1018.15   46.52
  -2   4  12  374.69   26.32
   2   4 -12  379.78   20.45
   2   4 -12  397.40   22.72
   2   4 -12  382.88   29.44
  -2   4  12  391.72   21.37
  -2   4  12  389.43   31.19
  -2  -4  12  359.42   25.11
   2  -4 -12  379.10   26.49
   2   4 -11   73.37   11.41
  -2   4  11   95.76   17.82
   2   4 -11   66.29    9.39
   2   4 -11   76.20   17.02
  -2   4  11   82.86   15.33
  -2   4  11   76.44   10.34
   2  -4 -11   71.83   14.91
  -2  -4  11   77.09   11.55
   2   4 -10  877.52   34.50
   2   4 -10  818.73   29.96
   2   4 -10  861.06   42.75
   2   4 -10  840.35   39.22
  -2   4  10  875.98   32.96
  -2   4  10  843.11   39.31
  -2   4  10  893.10   43.94
  -2   4  10  858.76   39.86
  -2  -4  10  846.79   35.54
   2   4  -9   47.67    7.09
   2   4  -9   64.15   15.28
   2   4  -9   54.62    9.57
  -2   4   9   55.24    8.21
  -2   4   9   75.96   13.24
  -2   4   9   67.47   14.12
  -2   4   9   69.02   15.46
  -2  -4   9   63.24   10.72
   2   4  -8  303.90   16.42
   2   4  -8  315.55   19.28
   2   4  -8  323.03   22.69
  -2   4   8  320.79   21.98
  -2   4   8  322.16   15.90
  -2   4   8  326.95   39.34
  -2   4   8  305.79   23.80
   2   4  -7    8.22    6.92
   2   4  -7   14.78    8.63
  -2   4   7    5.01    4.70
  -2   4   7   10.05    7.33
   2   4  -7   18.27    8.34
  -2   4   7    6.03    8.99
  -2   4   7    6.47    9.55
  -2   4   7    2.32    4.13
   2  -4  -7    8.16    3.88
   2  -4  -7   -0.27    4.66
  -2  -4   7    4.53    4.29
   2   4  -6  212.18   16.14
  -2   4   6  216.26   11.35
  -2   4   6  206.80   11.26
   2   4  -6  222.25   18.51
   2   4  -6  214.90   12.91
  -2   4   6  215.79   20.49
  -2   4   6  211.98   20.08
  -2   4   6  217.28   15.90
   2  -4  -6  201.44    9.92
   2  -4  -6  218.08   11.50
  -2  -4   6  222.45   10.79
   2   4  -5   13.17    7.75
  -2   4   5   10.05    5.16
  -2   4   5   11.92    9.51
   2   4  -5   11.73    4.20
   2   4  -5   13.59    8.35
   2   4  -5   13.32    5.06
  -2   4   5   10.18    6.68
  -2   4   5    7.52    4.49
  -2   4   5   13.50    9.71
   2  -4  -5    4.69    5.20
  -2  -4   5    7.22    6.35
   2  -4  -5    4.71    6.20
  -2  -4   5   11.21    8.95
   2   4  -4 1891.74   63.60
   2   4  -4 1625.65   47.82
   2   4  -4 1919.53   56.64
  -2   4   4 1979.03   67.61
  -2   4   4 1960.62   60.16
  -2   4   4 1914.40   67.94
   2   4  -4 1970.69   80.04
  -2   4   4 1954.54   55.73
  -2   4   4 1990.60   58.86
   2  -4  -4 1937.68   66.49
   2  -4  -4 1917.06   64.61
   2  -4  -4 1894.42   70.11
  -2  -4   4 1975.89   52.42
  -2  -4   4 1992.86   65.06
  -2   4   3   43.90    5.89
  -2   4   3   46.81   22.29
   2   4  -3   50.75    7.22
   2   4  -3   56.14   10.34
   2   4  -3   46.22    6.80
   2   4  -3   55.49   18.22
  -2   4   3   62.48   14.05
  -2   4   3   57.05   12.22
  -2   4   3   48.41    7.80
   2  -4  -3   54.13   19.89
   2  -4  -3   48.69    8.76
  -2  -4   3   69.71   10.05
  -2  -4   3   53.81    4.60
   2   4  -2  144.12   14.34
   2   4  -2  137.50   12.71
  -2   4   2  143.21   17.10
   2   4  -2  129.22    8.86
   2   4  -2  138.03   10.71
  -2   4   2  140.98   12.34
  -2   4   2  140.02    9.27
   2  -4  -2  147.66   15.58
  -2  -4   2  142.11   12.22
   2  -4  -2  145.53   12.91
  -2  -4   2  140.74    9.37
   2   4  -1   24.33    7.78
   2   4  -1   45.60    6.22
  -2   4   1   24.64    9.29
  -2   4   1   25.01   11.08
  -2   4   1   27.09    4.23
   2   4  -1   21.72    9.26
   2   4  -1   28.43    4.82
   2   4  -1   20.27    4.75
   2   4  -1   28.37    7.30
  -2   4   1   21.34    4.68
  -2   4   1   27.48    8.47
  -2  -4   1   30.09    6.94
   2  -4  -1   27.77    8.06
  -2  -4   1   21.12    6.72
   2  -4  -1   22.13    3.61
   2  -4  -1   21.64    9.83
  -2  -4   1   25.25    4.05
  -2  -4   1   21.13    3.44
   2   4   0    9.11    6.49
  -2   4   0    3.02    2.53
   2   4   0    1.84    3.46
   2   4   0   -0.19    5.45
  -2   4   0    2.89    5.87
   2   4   0   -1.30    2.88
   2   4   0    0.25    4.63
  -2   4   0    2.25    7.36
  -2   4   0    4.38    3.41
  -2  -4   0    2.02    2.17
  -2  -4   0    2.26    4.62
   2  -4   0    0.20    5.90
  -2  -4   0   -0.02    4.39
  -2  -4   0    2.64    2.86
   2  -4   0    2.79   10.94
   2   4   1  753.78   20.78
  -2   4  -1  714.16   28.28
   2   4   1  678.82   31.52
   2   4   1  689.85   23.69
  -2   4  -1  658.38   32.26
   2   4   1  686.28   27.94
   2   4   1  649.17   19.09
   2   4   1  707.07   30.82
  -2   4  -1  691.82   29.11
  -2   4  -1  681.62   23.43
   2  -4   1  679.45   21.92
   2  -4   1  693.58   29.98
  -2  -4  -1  704.79   25.66
  -2  -4  -1  698.45   19.59
  -2  -4  -1  692.86   25.36
  -2  -4  -1  683.90   23.24
   2   4   2  117.31   13.80
   2   4   2  112.87   10.41
   2   4   2  133.69    9.19
   2   4   2  126.73   14.25
  -2   4  -2  117.40   14.32
  -2   4  -2  122.81   10.36
  -2   4  -2  129.19   11.99
  -2   4  -2  121.76   16.41
   2  -4   2  121.05    9.33
   2  -4   2  122.72   15.11
  -2  -4  -2  132.82   12.00
  -2  -4  -2  127.87   11.81
  -2  -4  -2  120.56    9.03
   2   4   3 1021.19   38.95
   2   4   3 1028.22   30.00
   2   4   3  957.37   38.85
  -2   4  -3  997.05   34.81
  -2   4  -3 1025.27   44.73
   2   4   3 1004.16   34.93
  -2   4  -3  978.73   59.70
  -2   4  -3  979.80   38.43
   2  -4   3  990.69   33.20
   2  -4   3 1022.68   41.78
  -2  -4  -3 1015.02   36.74
  -2  -4  -3  990.96   30.20
  -2  -4  -3 1023.07   36.31
   2   4   4 2438.31   68.13
  -2   4  -4 2392.23   79.62
   2   4   4 2446.48   81.53
   2   4   4 2475.86   78.34
  -2   4  -4 2402.23   75.82
   2   4   4 2353.83   79.77
  -2   4  -4 2321.26   82.25
  -2   4  -4 2476.26   73.76
   2  -4   4 2442.68   75.50
  -2  -4  -4 2220.66   62.91
  -2  -4  -4 2496.93   78.19
   2  -4   4 2494.27   84.09
  -2  -4  -4 2511.45   81.00
   2   4   5  671.69   32.14
   2   4   5  701.37   32.23
   2   4   5  688.48   29.02
  -2   4  -5  684.32   24.17
  -2   4  -5  664.86   29.46
  -2   4  -5  703.01   32.62
  -2   4  -5  672.62   33.65
  -2  -4  -5  698.97   29.22
   2   4   6  455.17   26.79
  -2   4  -6  417.60   26.46
   2   4   6  441.66   24.31
   2   4   6  448.85   26.57
  -2   4  -6  453.43   25.30
  -2   4  -6  456.36   26.37
   2  -4   6  446.72   18.40
   2   4   7  711.45   47.53
   2   4   7  728.33   51.56
   2   4   7  714.13   34.23
  -2   4  -7  658.62   31.39
  -2   4  -7  673.08   33.40
  -2   4  -7  680.42   23.11
  -2   4  -7  697.47   33.56
  -2   4  -7  665.06   21.43
   2   4   8  149.21   18.80
   2   4   8  148.37   18.11
   2   4   8  150.60   16.72
  -2   4  -8  139.52   17.24
  -2   4  -8  136.92   17.55
  -2   4  -8  140.40    9.67
  -2   4  -8  147.54   16.72
  -2   4  -8  143.50   10.43
   2   4   9  573.74   31.82
  -2   4  -9  566.90   22.30
   2   4   9  589.59   34.22
   2   4   9  567.39   30.90
  -2   4  -9  560.41   30.83
  -2   4  -9  567.01   22.63
  -2   4  -9  563.75   30.99
   2  -4   9  507.71   29.62
  -2   4 -10  670.27   26.85
   2   4  10  706.50   36.54
   2   4  10  722.21   39.79
   2   4  10  688.51   35.91
  -2   4 -10  720.10   27.62
  -2   4 -10  667.84   36.47
  -2   4 -10  684.40   34.95
   2  -4  10  636.16   33.83
  -2   4 -11  753.39   30.44
   2   4  11  759.52   43.48
   2   4  11  706.76   37.89
   2   4  11  717.10   37.41
  -2   4 -11  738.08   39.41
  -2   4 -11  768.26   30.70
  -2   4 -11  726.33   37.03
   2  -4  11  697.54   35.62
  -2   4 -12   21.67   11.20
   2   4  12   17.01   11.57
   2   4  12   10.06   11.80
   2   4  12   21.34   14.22
  -2   4 -12   25.27    7.68
  -2   4 -12   16.72   12.18
  -2   4 -12   15.63    7.73
   2  -4  12   16.45   15.20
  -2   4 -13  108.60   44.92
   2   4  13  112.60   20.97
   2   4  13  100.93   17.12
  -2   4 -13  104.80   11.98
  -2   4 -13  102.50   16.07
  -2   4 -13   96.16   12.54
   2  -4  13  105.86   23.52
  -2  -4 -13   95.12   17.00
   2   4  14  263.00   22.41
  -2   4 -14  240.11   16.75
   2   4  14  263.66   28.10
  -2   4 -14  259.46   18.44
  -2   4 -14  269.60   22.27
  -2   4 -14  278.75   43.81
   2  -4  14  212.28   30.88
  -2  -4 -14  266.88   22.64
   2   4  15   30.82   15.35
  -2   4 -15   37.92   26.16
   2   4  15   32.73   11.58
  -2   4 -15   32.71    9.09
  -2   4 -15   34.88   11.20
  -2   4 -15   33.57    9.59
  -2  -4 -15   41.03   12.55
   2  -4  15    2.14   22.27
  -2   4 -16   17.80    7.97
  -2   4 -16   10.60    8.93
   2   4  16    8.91    6.48
   2   4  16   15.33    9.27
   2   4  16   20.62   12.24
  -2   4 -16    8.45    7.25
  -2   4 -16   15.92   20.00
   2  -4  16    9.53   55.34
   2  -4  16    2.69   18.02
  -2  -4 -16   15.04    9.89
  -2   4 -17   30.67    9.34
  -2   4 -17   32.64    9.18
   2   4  17   14.85    6.66
   2   4  17   36.31   21.95
   2   4  17   37.95    9.51
  -2   4 -17   21.89    7.17
   2  -4  17    1.28   19.52
   2  -4  17   29.10   58.69
  -2  -4 -17   41.56   10.71
  -2   4 -18    1.85    4.75
  -2   4 -18    4.08    6.71
   2   4  18   -0.76    4.70
   2   4  18   -0.01    2.70
  -2   4 -18    1.19    5.21
   2  -4  18    6.70   29.92
   2  -4  18    0.49    5.11
  -2  -4 -18   -1.01    5.64
   2   4  19  147.02   11.23
   2   4  19  162.88   17.13
  -2   4 -19  168.15   13.88
  -2   4 -19  144.37   11.54
  -2  -4 -19  165.49   13.86
  -2   6  14   45.80   11.10
   2   6 -14   32.53   11.48
  -2   6  14   36.21   12.89
   2  -6 -14   36.44    9.45
  -2  -6  14   -6.25   68.22
  -2   6  13    8.27   11.37
   2   6 -13   16.75   25.86
  -2   6  13   15.13    9.58
   2  -6 -13   10.09    7.72
  -2   6  12   60.81   17.43
   2   6 -12   59.93   38.54
  -2   6  12   80.36   15.11
   2  -6 -12   75.81   11.32
  -2   6  11  148.16   21.97
   2   6 -11  156.15   45.96
  -2   6  11  154.42   31.76
   2  -6 -11  162.85   13.73
  -2   6  10  345.71   41.81
   2   6 -10  360.23   74.35
  -2   6  10  353.29   28.99
   2  -6 -10  388.76   30.36
  -2   6   9   29.11   19.59
   2   6  -9   19.78   11.67
  -2   6   9   31.54   12.68
   2  -6  -9   29.69    7.46
  -2  -6   9    0.11    6.46
  -2   6   8   -0.91   19.03
   2   6  -8   23.71   10.81
  -2   6   8   25.54   12.12
   2  -6  -8   19.07    6.78
  -2  -6   8    4.30    6.53
  -2   6   7  259.83   22.26
   2   6  -7  248.65   21.33
  -2   6   7  259.95   24.01
   2  -6  -7  275.00   14.62
  -2  -6   7  173.70   14.19
   2   6  -6  163.60   18.28
   2   6  -6  139.41   14.20
  -2   6   6  148.05   33.23
  -2   6   6  160.22   19.58
   2   6  -5  193.65   16.08
   2   6  -5  207.40   19.07
   2   6  -5  245.59   15.33
  -2   6   5  200.64   20.99
  -2   6   5  200.46   22.44
   2   6  -4  115.88   13.47
   2   6  -4  132.05   13.64
   2   6  -4  134.38   13.78
  -2   6   4  116.20   17.75
  -2   6   4  113.06   18.44
   2   6  -3  145.94   13.73
   2   6  -3  133.72   23.55
  -2   6   3  140.09   11.10
  -2   6   3  133.88   18.61
  -2   6   3  131.65   18.92
   2   6  -2   43.59    8.90
   2   6  -2   38.67   10.62
  -2   6   2   44.95   11.76
  -2   6   2   34.56    8.23
  -2   6   2   37.40   14.38
   2   6  -1   -0.04    4.81
   2   6  -1   -2.62    6.16
   2   6  -1    4.64    4.94
  -2   6   1   -2.10    6.31
  -2   6   1    2.22    8.18
  -2   6   1    3.48    5.06
   2   6   0  283.96   17.42
   2   6   0  296.76   15.40
   2   6   0  282.98   20.55
  -2   6   0  309.57   19.40
  -2   6   0  301.51   27.64
  -2   6   0  279.74   25.50
   2   6   1   30.38   10.90
   2   6   1   25.09    9.91
  -2   6  -1   26.29   13.56
  -2   6  -1   38.54    9.46
  -2   6  -1   30.40    9.16
   2   6   2  995.72   39.74
   2   6   2  929.12   40.93
  -2   6  -2  925.91   44.49
  -2   6  -2  953.77   36.27
  -2   6  -2  984.78   39.29
   2   6   3  327.56   22.71
   2   6   3  338.06   22.01
  -2   6  -3  323.05   25.11
  -2   6  -3  324.01   22.68
   2   6   4   65.71   13.42
   2   6   4   72.14   13.98
  -2   6  -4   71.28   14.27
  -2   6  -4   66.86    9.26
  -2   6  -4   69.55   13.74
   2   6   5   66.41   13.63
   2   6   5   72.17   13.42
  -2   6  -5   77.17   13.85
  -2   6  -5   69.84   14.04
  -2   6  -5   52.57    9.46
   2   6   6 1187.80   66.76
   2   6   6 1272.53   52.22
  -2   6  -6 1225.40   49.84
  -2   6  -6 1264.83   45.26
  -2   6  -6 1133.60   48.81
  -2  -6  -6 1473.02   48.10
   2   6   7  191.92   20.32
  -2   6  -7  172.50   16.25
   2   6   7  182.20   19.08
  -2   6  -7  173.51   20.85
   2  -6   7  144.92   16.15
  -2  -6  -7  218.87   15.15
   2   6   8   88.18   15.22
   2   6   8   81.44   16.28
  -2   6  -8   79.29   12.95
  -2   6  -8   80.92   17.13
   2  -6   8   66.84   13.12
  -2  -6  -8   88.06   11.56
  -2   6  -9   31.72   13.01
   2   6   9   27.66   11.21
   2   6   9   28.88   12.27
  -2   6  -9   19.56    9.88
  -2  -6  -9   33.83    8.53
   2  -6   9    2.54    9.16
   2   6  10   37.00   13.47
   2   6  10   22.17   12.30
  -2   6 -10   42.44   11.26
  -2   6 -10   42.53   14.12
   2  -6  10   -2.44   15.07
  -2  -6 -10   45.19    9.79
   2   6  11    5.43    9.10
   2   6  11    1.76    9.54
  -2   6 -11   15.12    8.50
  -2   6 -11   19.55   33.33
   2  -6  11   -0.03   10.29
  -2  -6 -11    9.32    7.68
   2   6  12   84.04   14.85
  -2   6 -12   78.83   37.91
   2   6  12   87.47   13.94
  -2   6 -12   48.55   22.06
   2  -6  12    1.00   14.74
  -2  -6 -12   92.70   11.81
   2   6  13  456.64   25.38
   2   6  13  439.89   27.38
  -2   6 -13  428.18   25.19
  -2   6 -13  437.01   60.03
  -2  -6 -13  444.91   23.16
   2   6  14   55.02   10.30
   2   6  14   41.62   11.86
  -2   6 -14   31.44   11.18
  -2   6 -14   44.00   29.65
  -2  -6 -14   43.11   10.39
   3   1 -23   56.79   10.76
   3   1 -23   27.57    9.63
  -3   1  23   36.16    9.87
  -3   1  23   34.03   11.03
  -3  -1  23   18.95   14.24
   3   1 -22  194.43   18.08
   3   1 -22  180.53   17.26
  -3   1  22  189.21   30.90
  -3   1  22  179.38   17.82
   3  -1 -22  192.03   15.04
  -3  -1  22  180.46   16.43
  -3  -1  22  169.05   15.03
   3   1 -21   -5.68    6.71
  -3   1  21    5.19    7.23
   3   1 -21    3.53    7.43
  -3   1  21    2.43    7.38
  -3  -1  21    0.12    6.25
   3  -1 -21    2.30    5.40
  -3  -1  21    0.67    5.49
   3   1 -20    8.97    9.60
   3   1 -20   10.43    9.26
  -3   1  20   15.76   10.26
  -3   1  20   10.88    9.88
   3  -1 -20   14.47    6.87
   3  -1 -20    1.99    6.07
  -3  -1  20   -2.03    7.78
   3   1 -19   18.02   10.10
   3   1 -19   10.32   10.55
  -3   1  19   13.46   11.18
  -3   1  19    8.86   10.76
   3  -1 -19   17.23    7.69
   3  -1 -19    8.88    6.63
  -3  -1  19   -0.15    8.68
  -3  -1  19   -0.31    8.59
  -3   1  18   10.92   19.13
   3   1 -18   10.23   11.13
   3   1 -18   22.83   10.74
  -3   1  18   18.00   10.82
   3  -1 -18   11.96    6.17
   3  -1 -18    8.36    8.10
  -3  -1  18   11.84    9.33
  -3  -1  18    7.25    9.86
  -3  -1  18  -42.42   35.11
   3  -1 -18   10.39    7.22
   3   1 -17   43.87   13.91
  -3   1  17   45.57   13.93
   3   1 -17   50.74   15.11
  -3   1  17   44.20   14.02
   3  -1 -17   45.89   10.70
   3  -1 -17   41.70   10.07
  -3  -1  17   53.93   48.15
  -3  -1  17   35.63   12.94
  -3  -1  17   40.40   12.17
   3  -1 -17   41.11    8.76
  -3   1  16  192.53   20.80
   3   1 -16  168.94   21.38
   3   1 -16  190.15   20.02
  -3   1  16  203.70   20.44
   3  -1 -16  190.73   16.31
   3  -1 -16  199.31   23.84
  -3  -1  16  195.97   18.29
   3  -1 -16  190.80   14.45
  -3  -1  16  195.77  123.33
  -3  -1  16  179.86   19.52
  -3   1  15  139.05   17.96
   3   1 -15  124.35   17.24
  -3   1  15  130.51   17.41
   3   1 -15  131.61   17.58
   3  -1 -15  117.73   12.38
  -3  -1  15  124.29   16.30
   3  -1 -15  118.28   13.75
   3  -1 -15  137.48   12.82
  -3  -1  15  137.70   61.38
  -3  -1  15  120.37   15.34
   3   1 -14  406.58   25.98
   3   1 -14  419.79   18.09
  -3   1  14  433.34   26.08
  -3   1  14  406.64   16.71
   3   1 -14  423.99   25.45
  -3   1  14  433.13   26.80
  -3   1  14  434.21   15.39
  -3   1  14  421.63   23.12
  -3  -1  14  434.93   30.52
  -3  -1  14  428.57   72.99
   3  -1 -14  416.74   20.37
   3  -1 -14  424.02   21.27
   3  -1 -14  423.38   20.84
   3  -1 -14  409.57   20.38
  -3  -1  14  422.60   23.37
  -3  -1  14  463.88   16.57
   3   1 -13 1501.00   46.00
   3   1 -13 1451.46   53.12
  -3   1  13 1476.60   54.42
  -3   1  13 1499.98   53.10
  -3   1  13 1475.48   54.70
   3   1 -13 1463.89   54.19
  -3   1  13 1399.10   51.28
  -3   1  13 1407.50   40.34
  -3   1  13 1422.81   43.79
   3  -1 -13 1482.00   45.91
  -3  -1  13 1387.53   40.72
  -3  -1  13 1511.79  105.78
   3  -1 -13 1482.93   48.64
  -3  -1  13 1444.93   49.85
   3  -1 -13 1431.47   47.83
  -3  -1  13 1434.81   55.76
   3  -1 -13 1425.05   45.75
  -3  -1  13 1453.31   45.55
   3  -1 -13 1464.20   48.71
  -3   1  12  148.81    9.87
   3   1 -12  160.35   16.16
   3   1 -12  144.63    6.82
   3   1 -12  147.84   17.14
   3   1 -12  160.86    8.03
  -3   1  12  152.39   10.28
  -3   1  12  166.43   17.21
   3   1 -12  161.85   21.52
  -3   1  12  157.06   16.70
  -3   1  12  157.48    8.51
  -3   1  12  160.45   16.07
   3  -1 -12  156.74   11.98
   3  -1 -12  151.38   13.28
   3  -1 -12  166.31   13.41
   3  -1 -12  156.22   15.71
  -3  -1  12  161.21   13.75
  -3  -1  12  157.80   14.87
   3  -1 -12  157.52   11.57
  -3  -1  12  178.95   14.21
  -3  -1  12  160.11   11.56
   3  -1 -12  162.39   32.49
   3  -1 -12  155.17   12.10
  -3  -1  12  149.63   14.82
  -3  -1  12  165.39   16.85
  -3   1  11   13.97    8.10
   3   1 -11    6.15    8.25
   3   1 -11    3.76    4.91
   3   1 -11    2.37    9.65
   3   1 -11   -5.95   13.69
   3   1 -11    4.57    2.84
   3   1 -11    2.89    3.44
  -3   1  11    6.72    8.35
  -3   1  11    3.01    4.37
  -3   1  11    9.05    4.93
  -3   1  11   -0.46    8.05
  -3   1  11    8.92    3.93
   3  -1 -11    3.67    5.57
  -3  -1  11    5.02    7.59
   3  -1 -11    7.60    6.12
  -3  -1  11    9.78    6.45
  -3  -1  11    6.26    5.56
  -3  -1  11    7.56    7.20
   3  -1 -11   11.80    7.68
   3  -1 -11   10.67   14.36
   3  -1 -11    0.52    4.62
   3  -1 -11    7.48    5.55
   3  -1 -11    7.32    6.65
  -3  -1  11    8.36    7.15
   3   1 -10 2499.37   83.27
   3   1 -10 2496.34   86.22
  -3   1  10 2576.47  104.64
  -3   1  10 2594.96   71.45
   3   1 -10 2506.45   81.68
   3   1 -10 2514.38   67.96
  -3   1  10 2562.59   82.62
  -3   1  10 2264.14  128.36
  -3   1  10 2614.33   74.71
   3   1 -10 2531.07   67.71
  -3   1  10 2522.19   72.93
   3  -1 -10 2627.28   79.32
  -3  -1  10 2575.77   76.51
   3  -1 -10 2589.07   77.38
  -3  -1  10 2559.07   78.77
   3  -1 -10 2614.66   72.75
   3  -1 -10 2618.70   84.40
   3  -1 -10 2620.66   98.98
   3  -1 -10 2556.86   79.70
   3  -1 -10 2547.87   77.27
  -3  -1  10 2520.22   80.55
  -3  -1  10 2522.97   81.88
  -3  -1  10 2459.85   76.67
   3   1  -911666.40  414.14
  -3   1   911880.87  403.20
   3   1  -911113.66  381.25
   3   1  -911414.50  403.64
   3   1  -911170.03  391.53
  -3   1   911714.80  436.90
  -3   1   910150.72  407.82
  -3   1   911620.81  389.91
  -3   1   911739.40  408.56
   3   1  -911418.55  377.39
  -3   1   911526.73  391.04
   3  -1  -9 9207.66  327.50
   3  -1  -911494.45  385.44
   3  -1  -911489.53  460.43
  -3  -1   911353.16  399.62
  -3  -1   911347.50  388.36
  -3  -1   911583.02  398.90
   3  -1  -911505.88  415.42
   3  -1  -911695.26  400.84
  -3  -1   911580.88  398.09
   3  -1  -911554.58  403.71
   3  -1  -911659.82  399.50
  -3  -1   911233.21  369.15
  -3  -1   911394.93  395.29
  -3   1   8  638.40   43.70
   3   1  -8  671.80   31.69
   3   1  -8  671.76   31.37
   3   1  -8  683.40   31.85
   3   1  -8  672.87   20.46
  -3   1   8  685.94   26.02
   3   1  -8  665.54   19.64
  -3   1   8  680.98   23.32
  -3   1   8  673.40   50.08
  -3   1   8  671.68   31.23
  -3   1   8  670.82   22.64
  -3   1   8  681.42   31.81
   3  -1  -8  680.59   23.21
   3  -1  -8  687.00   25.94
  -3  -1   8  705.65   27.84
  -3  -1   8  691.53   28.49
  -3  -1   8  706.85   32.81
   3  -1  -8  714.58   29.03
   3  -1  -8  684.29   25.85
   3  -1  -8  730.10   32.74
   3  -1  -8  709.78   34.80
  -3  -1   8  682.25   17.18
  -3  -1   8  704.34   32.33
  -3  -1   8  721.73   29.04
  -3   1   7  184.64   14.42
  -3   1   7  184.96   23.71
   3   1  -7  195.11   18.21
  -3   1   7  186.65   19.11
  -3   1   7  192.09   18.06
   3   1  -7  182.64   18.33
   3   1  -7  174.41    9.99
   3   1  -7  174.70    8.83
   3   1  -7  179.24   18.31
  -3   1   7  187.44   18.21
  -3   1   7  184.82   11.29
  -3   1   7  186.59   12.74
   3  -1  -7  185.64   16.25
  -3  -1   7  186.08   14.03
   3  -1  -7  187.39   13.13
   3  -1  -7  190.81   18.48
  -3  -1   7  176.18    6.80
  -3  -1   7  171.49   18.06
  -3  -1   7  171.61   18.39
  -3  -1   7  175.99   16.12
   3  -1  -7  181.48   13.37
  -3  -1   7  179.16   15.09
  -3  -1   7  178.86   13.45
   3  -1  -7  193.43   18.12
   3  -1  -7  179.02   12.14
  -3   1   6 3962.07  124.86
   3   1  -6 3827.19  145.82
   3   1  -6 3911.21  143.17
   3   1  -6 3916.80  105.82
  -3   1   6 4011.35  118.87
   3   1  -6 3864.48  146.94
   3   1  -6 4003.98  109.43
  -3   1   6 3839.32  107.65
  -3   1   6 3826.65  124.80
   3   1  -6 3897.23  123.32
  -3   1   6 4100.35  127.80
  -3   1   6 4042.19  117.08
  -3   1   6 3981.61  123.68
   3  -1  -6 4048.07  122.29
  -3  -1   6 4071.88  122.71
   3  -1  -6 4053.19  124.05
   3  -1  -6 3914.66  112.92
  -3  -1   6 3948.59  114.73
   3  -1  -6 4074.14  117.01
   3  -1  -6 3911.34  122.40
   3  -1  -6 3853.86  126.40
  -3  -1   6 4048.03   99.75
  -3  -1   6 4025.26  119.07
  -3  -1   6 3820.88  119.51
  -3  -1   6 3868.66  121.13
   3   1  -5  291.66   22.08
   3   1  -5  290.48   14.61
  -3   1   5  263.27   23.76
   3   1  -5  279.42   36.71
   3   1  -5  298.41   22.92
  -3   1   5  297.67   22.83
  -3   1   5  288.55   19.43
  -3   1   5  289.98   22.28
  -3   1   5  295.55   23.24
  -3   1   5  290.77   21.96
  -3  -1   5  306.41   22.61
  -3  -1   5  295.74   13.24
   3  -1  -5  302.83   14.78
   3  -1  -5  317.64   21.66
   3  -1  -5  305.95   22.65
   3  -1  -5  324.09   23.33
   3  -1  -5  299.93   17.78
   3  -1  -5  306.72   18.41
  -3  -1   5  322.82   21.63
  -3  -1   5  308.00   22.44
  -3  -1   5  293.91   15.89
  -3  -1   5  294.92    8.66
  -3  -1   5  303.83   18.65
  -3  -1   5  303.24   22.20
  -3   1   4 5699.81  162.83
  -3   1   4 5779.91  177.80
   3   1  -4 5822.23  175.97
   3   1  -4 5747.86  177.95
  -3   1   4 5803.41  181.64
  -3   1   4 5474.35  178.84
   3   1  -4 5738.17  214.88
   3   1  -4 5480.80  160.97
   3   1  -4 5599.74  176.28
  -3   1   4 5920.83  187.24
   3   1  -4 5674.88  179.88
  -3   1   4 5616.47  135.47
  -3   1   4 5738.13  182.66
  -3   1   4 5740.26  138.05
  -3  -1   4 5730.72  179.84
   3  -1  -4 5861.31  187.97
  -3  -1   4 5795.31  184.71
  -3  -1   4 5919.80  187.68
  -3  -1   4 5599.81  158.02
   3  -1  -4 5873.29  179.83
   3  -1  -4 5807.35  164.05
   3  -1  -4 5250.99  163.04
  -3  -1   4 5813.76  180.92
  -3  -1   4 5396.77  142.01
   3  -1  -4 5878.75  185.07
   3  -1  -4 5835.03  184.92
   3   1  -3 1285.88   30.28
   3   1  -3 1178.38   40.38
   3   1  -3 1197.20   47.89
   3   1  -3 1231.88   48.74
   3   1  -3 1286.97   67.32
   3   1  -3 1208.95   48.12
  -3   1   3 1186.00   50.27
  -3   1   3 1235.03   51.35
  -3   1   3 1363.01   28.44
  -3   1   3 1245.80   36.33
  -3   1   3 1330.22   31.84
  -3   1   3 1240.86   49.51
   3   1  -3 1232.84   44.70
  -3   1   3 1247.89   49.44
  -3   1   3 1237.09   48.49
  -3  -1   3 1260.38   50.41
  -3  -1   3 1238.88   33.73
   3  -1  -3 1262.43   49.22
   3  -1  -3 1286.04   51.67
   3  -1  -3 1213.51   48.56
   3  -1  -3 1249.19   51.55
   3  -1  -3 1262.77   50.22
   3  -1  -3 1228.63   32.43
  -3  -1   3 1272.01   51.84
  -3  -1   3 1227.33   37.77
  -3  -1   3 1237.53   49.05
  -3   1   2 6380.99  178.98
   3   1  -2 6133.12  182.03
   3   1  -2 6189.61  182.07
   3   1  -2 6347.58  185.39
   3   1  -2 6146.84  188.18
   3   1  -2 6263.14  195.84
   3   1  -2 6141.00  191.25
   3   1  -2 6050.64  180.28
  -3   1   2 6132.43  194.17
  -3   1   2 6268.14  191.52
  -3   1   2 6224.53  197.06
  -3   1   2 6203.03  191.74
  -3   1   2 6323.07  170.21
   3  -1  -2 6236.80  167.97
   3  -1  -2 6317.38  194.01
  -3  -1   2 6205.43  192.65
  -3  -1   2 6330.46  196.39
   3  -1  -2 6038.33  194.49
   3  -1  -2 6163.14  168.79
  -3  -1   2 6281.11  164.63
   3  -1  -2 6250.38  193.75
   3  -1  -2 6157.67  195.75
  -3  -1   2 5560.39  167.05
   3  -1  -2 5926.21  191.75
  -3  -1   2 6548.46  198.91
   3   1  -112519.13  413.17
   3   1  -112569.02  402.73
   3   1  -112728.10  422.15
  -3   1   112919.25  420.30
  -3   1   112184.70  359.72
   3   1  -112577.50  412.57
   3   1  -112732.02  406.35
  -3   1   112359.84  421.31
  -3   1   112185.58  395.71
   3   1  -112484.69  417.85
   3   1  -112166.40  396.44
  -3   1   111975.38  388.39
  -3   1   112811.10  432.14
  -3   1   112533.49  423.17
  -3   1   112669.20  406.06
  -3   1   112424.21  417.34
  -3  -1   112743.77  374.32
   3  -1  -112690.27  426.97
   3  -1  -112471.90  419.64
   3  -1  -112240.33  391.25
  -3  -1   112513.80  415.52
   3  -1  -112237.59  420.68
  -3  -1   112334.28  407.39
   3  -1  -112300.43  417.62
  -3  -1   112689.30  426.64
  -3   1   0 8539.71  274.56
   3   1   0 8774.25  266.82
   3   1   0 8722.87  274.18
   3   1   0 8771.05  269.42
   3   1   0 8893.73  254.65
   3   1   0 8756.66  276.16
  -3   1   0 8631.56  275.01
   3   1   0 8767.51  260.73
   3   1   0 8774.53  268.79
  -3   1   0 8803.00  278.24
  -3   1   0 8483.09  271.18
  -3   1   0 8770.92  263.56
  -3   1   0 8668.10  266.09
   3   1   0 8672.97  240.62
  -3   1   0 8887.30  259.02
  -3   1   0 8654.16  239.86
   3  -1   0 8677.91  239.22
   3  -1   0 8736.31  278.94
  -3  -1   0 8866.19  278.90
   3  -1   0 8659.52  264.93
   3  -1   0 8084.90  288.53
   3  -1   0 8372.07  256.79
  -3  -1   0 8922.32  241.97
  -3  -1   0 8685.15  262.19
   3  -1   0 8683.41  274.54
  -3  -1   0 8806.15  279.47
   3  -1   0 8460.59  313.67
  -3   1  -1   30.73   11.97
   3   1   1   28.47    7.10
  -3   1  -1   24.11   11.57
   3   1   1   30.15   11.69
   3   1   1   23.80    9.68
   3   1   1   29.10    5.00
   3   1   1   28.12   10.60
   3   1   1   30.21    9.55
   3   1   1   -0.85   11.74
  -3   1  -1   22.61    5.41
  -3   1  -1   25.30    9.01
  -3   1  -1   49.09   13.29
  -3   1  -1   23.31   11.46
  -3   1  -1   12.08   19.53
   3  -1   1   31.85    9.57
  -3  -1  -1   34.71   12.29
   3  -1   1   35.62   12.87
  -3  -1  -1   31.39   12.10
  -3  -1  -1   29.03    7.94
   3  -1   1   24.04   25.85
   3  -1   1   29.38    2.50
   3  -1   1   32.10    4.87
   3  -1   1   29.56   12.60
   3  -1   1    0.17   11.64
   3  -1   1   25.34   10.83
  -3  -1  -1   26.06    3.18
  -3  -1  -1   29.43   10.66
   3   1   212546.56  423.47
   3   1   212612.05  392.36
   3   1   212762.89  436.78
   3   1   212314.68  387.47
   3   1   212675.72  425.37
   3   1   212491.56  429.23
  -3   1  -212477.20  427.20
  -3   1  -212332.10  422.89
  -3   1  -212334.64  417.38
   3   1   212401.10  429.86
  -3   1  -211413.04  410.71
   3   1   212176.07  421.15
  -3   1  -211594.78  400.41
  -3   1  -212100.58  416.68
  -3   1  -212462.98  405.91
   3  -1   211343.79  409.54
   3  -1   212308.67  464.65
  -3  -1  -212512.20  429.61
   3  -1   212165.24  421.29
  -3  -1  -212251.00  382.42
  -3  -1  -211658.90  368.65
  -3  -1  -212143.41  458.52
   3  -1   212458.15  425.79
  -3  -1  -212616.29  437.98
  -3  -1  -212529.00  420.60
  -3  -1  -212212.90  424.54
   3  -1   212282.52  425.55
   3   1   310671.29  365.90
   3   1   311068.24  358.63
   3   1   310878.58  340.01
   3   1   311140.84  377.47
   3   1   310975.84  366.42
   3   1   311189.07  339.29
   3   1   311613.55  428.54
  -3   1  -310997.01  369.33
  -3   1  -310174.59  363.16
  -3   1  -311131.51  361.61
  -3   1  -310945.53  367.46
  -3   1  -311023.42  370.80
  -3   1  -311078.82  373.36
   3  -1   311151.75  374.81
   3  -1   311233.98  417.54
  -3  -1  -311171.04  372.83
  -3  -1  -310841.99  330.34
   3  -1   310375.93  369.79
   3  -1   311432.88  385.03
  -3  -1  -311260.72  365.50
   3  -1   310827.94  353.15
  -3  -1  -310887.71  370.38
   3  -1   3 9804.76  334.92
  -3  -1  -310949.21  373.77
  -3  -1  -310987.28  330.50
   3   1   4 1761.80   54.32
   3   1   4 1885.38   44.31
   3   1   4 1770.44   59.90
   3   1   4 1795.48   47.36
   3   1   4 1824.41   62.68
   3   1   4 1717.60   61.17
   3   1   4 1870.30   42.79
   3   1   4 1623.01   59.15
  -3   1  -4 1814.14   56.05
  -3   1  -4 1697.20   66.66
  -3   1  -4 1767.10   60.11
  -3   1  -4 1934.57   36.03
  -3   1  -4 1790.12   58.14
  -3   1  -4 1752.19   60.07
  -3   1  -4 2014.19   38.73
  -3   1  -4 1779.93   60.33
  -3  -1  -4 1823.80   60.55
  -3  -1  -4 1806.17   40.21
   3  -1   4 1841.60   88.85
  -3  -1  -4 1834.43   56.34
   3  -1   4 1873.04   58.97
   3  -1   4 1888.05   73.27
   3  -1   4 1835.44   60.25
   3  -1   4 1820.70   81.29
   3  -1   4 1840.98   57.07
  -3  -1  -4 1837.10   61.67
  -3  -1  -4 1828.56   61.62
   3   1   5  655.68   15.92
   3   1   5  669.84   28.02
  -3   1  -5  690.38   43.73
   3   1   5  626.33   29.89
   3   1   5  677.11   33.46
   3   1   5  646.23   20.32
   3   1   5  612.73   30.91
  -3   1  -5  654.53   12.85
  -3   1  -5  642.57   12.61
  -3   1  -5  656.71   45.03
  -3   1  -5  626.56   30.49
   3   1   5  652.62   17.74
  -3   1  -5  641.58   28.08
  -3   1  -5  631.75   35.44
   3  -1   5  653.39   38.03
  -3  -1  -5  605.06   13.70
   3  -1   5  650.72   29.63
  -3  -1  -5  680.32   30.98
   3  -1   5  603.82   25.76
   3  -1   5  657.74   26.58
   3  -1   5  674.35   31.86
  -3  -1  -5  675.07   45.79
   3  -1   5  646.40   27.86
   3  -1   5  645.45   27.07
  -3  -1  -5  629.49   28.75
  -3  -1  -5  664.56   27.59
  -3  -1  -5  665.79   28.51
   3   1   6 2882.09   87.53
   3   1   6 2886.37   89.87
   3   1   6 2893.94   69.70
   3   1   6 2900.28   94.02
   3   1   6 2856.95   72.33
  -3   1  -6 2803.52   86.09
  -3   1  -6 2761.39   83.26
  -3   1  -6 2805.42   89.36
  -3   1  -6 2878.99   66.17
   3   1   6 2833.51   88.12
  -3   1  -6 2967.87   67.53
  -3   1  -6 2795.58   86.19
   3   1   6 2846.73   88.14
   3  -1   6 2852.67   88.01
   3  -1   6 2805.19   90.21
   3  -1   6 2777.86   84.83
  -3  -1  -6 2802.02   77.44
  -3  -1  -6 2809.55   83.71
  -3  -1  -6 2731.37   63.02
  -3  -1  -6 2847.42   84.33
   3  -1   6 2896.86  101.07
   3  -1   6 2707.95   79.00
   3  -1   6 2759.47   81.45
  -3  -1  -6 2832.90   85.38
  -3  -1  -6 2716.60   84.40
   3  -1   6 2660.26   90.35
  -3  -1  -6 2965.33   92.21
   3  -1   6 2826.07   82.21
   3   1   7 1973.08   64.16
   3   1   7 2006.34   47.72
   3   1   7 1948.82   49.71
   3   1   7 1976.41   63.68
  -3   1  -7 1963.43   65.77
  -3   1  -7 1965.28   59.73
  -3   1  -7 1904.40   43.88
   3   1   7 1948.83   64.07
   3   1   7 2059.53   70.24
  -3   1  -7 1875.91   61.17
  -3   1  -7 1935.92   60.66
  -3   1  -7 1924.25   43.96
   3   1   7 2029.00   65.68
   3  -1   7 1937.43   56.90
   3  -1   7 1921.33   63.31
  -3  -1  -7 2078.02   62.12
  -3  -1  -7 2025.84   61.80
   3  -1   7 1909.78   55.62
   3  -1   7 1938.57   57.73
   3  -1   7 2048.33   76.96
   3  -1   7 1966.58   63.68
   3  -1   7 1816.77   65.73
  -3  -1  -7 1938.23   55.04
  -3  -1  -7 2052.97   64.31
   3  -1   7 1939.69   66.58
  -3  -1  -7 2085.94   73.66
  -3  -1  -7 1917.09   61.77
   3   1   8  456.82   29.09
   3   1   8  435.93   11.85
   3   1   8  434.12   14.37
   3   1   8  453.74   23.77
   3   1   8  447.13   17.00
   3   1   8  437.49   22.44
   3   1   8  437.49   38.30
  -3   1  -8  442.77   11.02
  -3   1  -8  457.68   26.49
  -3   1  -8  466.65   21.33
  -3   1  -8  447.19   23.87
  -3   1  -8  436.31   10.73
  -3   1  -8  421.15   20.59
   3  -1   8  435.08   27.16
  -3  -1  -8  452.96   21.12
   3  -1   8  467.65   30.93
  -3  -1  -8  459.08   32.22
   3  -1   8  466.73   25.61
   3  -1   8  420.02   44.60
   3  -1   8  461.87   18.59
  -3  -1  -8  425.59   18.06
   3  -1   8  464.28   24.76
   3  -1   8  452.90   18.84
  -3  -1  -8  446.73   23.88
  -3  -1  -8  445.40   23.51
  -3  -1  -8  471.71   20.45
   3   1   9 1413.63   45.48
   3   1   9 1409.87   40.80
   3   1   9 1385.29   46.63
   3   1   9 1358.93   45.83
   3   1   9 1442.44   49.93
   3   1   9 1427.75   54.74
  -3   1  -9 1388.14   50.12
  -3   1  -9 1410.18   46.61
  -3   1  -9 1410.90   44.24
   3   1   9 1387.12   33.78
  -3   1  -9 1350.82   32.60
  -3   1  -9 1438.25   66.24
   3   1   9 1398.59   36.91
  -3   1  -9 1438.96   33.19
  -3   1  -9 1457.77   58.16
   3  -1   9 1457.27   42.40
   3  -1   9 1320.62   52.23
   3  -1   9 1454.52   42.19
  -3  -1  -9 1427.61   58.22
  -3  -1  -9 1357.33   47.01
  -3  -1  -9 1400.12   42.36
   3  -1   9 1744.02   75.27
   3  -1   9 1381.02   40.82
   3  -1   9 1397.16   49.29
   3  -1   9 1459.17   58.07
  -3  -1  -9 1440.28   43.19
  -3  -1  -9 1461.60   62.95
   3   1  10   30.21    3.21
   3   1  10   26.94    9.27
   3   1  10   35.54    5.74
   3   1  10   -0.94   12.99
   3   1  10   37.27   10.46
  -3   1 -10   30.15    9.21
   3   1  10   33.18    8.65
  -3   1 -10   38.21    7.34
  -3   1 -10   41.85   14.47
  -3   1 -10   27.66   10.40
   3   1  10   32.06    5.11
  -3   1 -10   28.80   11.30
   3   1  10   36.04    8.80
   3  -1  10   27.09    6.10
  -3  -1 -10   41.95   18.14
  -3  -1 -10   30.49    7.22
   3  -1  10   24.90    6.32
   3  -1  10   30.20   10.45
   3  -1  10   36.75   13.22
   3  -1  10   30.74   13.22
   3  -1  10   32.97    6.06
  -3  -1 -10   27.35    9.25
  -3  -1 -10    4.36   12.08
  -3  -1 -10   29.64    9.84
   3   1  11   41.97    6.21
   3   1  11   44.81   11.42
   3   1  11   41.76    8.83
   3   1  11   44.45    9.36
   3   1  11   36.90    9.45
   3   1  11   43.89   11.41
  -3   1 -11   41.01   11.24
   3   1  11    1.10   14.10
  -3   1 -11   38.73   11.89
  -3   1 -11   43.41    7.50
  -3   1 -11   42.32   10.03
  -3   1 -11   42.10    9.82
   3  -1  11   55.03   13.87
  -3  -1 -11   43.98    7.83
  -3  -1 -11   41.80   10.48
   3  -1  11   39.04    6.26
   3  -1  11   42.48    6.21
   3  -1  11   41.14    6.10
   3  -1  11   36.48   14.80
   3  -1  11   43.85   11.25
  -3  -1 -11   46.31   10.58
  -3  -1 -11   43.89    7.08
   3   1  12  904.12   33.16
   3   1  12  953.33   33.89
   3   1  12  969.60   31.37
   3   1  12  960.68   43.51
   3   1  12  938.64   38.76
  -3   1 -12  943.65   38.61
  -3   1 -12  949.64   36.22
  -3   1 -12  955.94   38.76
  -3   1 -12  966.85   31.51
   3  -1  12  989.07   39.30
  -3  -1 -12  954.41   37.22
  -3  -1 -12 1004.69   31.12
  -3  -1 -12  997.29   33.91
  -3  -1 -12 1002.53   38.70
   3  -1  12  957.41   29.80
   3  -1  12  955.65   29.07
   3  -1  12  913.85   51.38
   3  -1  12  943.30   29.44
   3   1  13  231.67   24.23
   3   1  13  251.11   15.94
  -3   1 -13  235.54   32.34
   3   1  13  244.00   20.22
  -3   1 -13  260.61   20.36
  -3   1 -13  237.98   12.52
   3  -1  13  247.22   11.67
   3  -1  13  242.90   47.42
   3  -1  13  235.87   33.52
  -3  -1 -13  268.35   14.83
  -3  -1 -13  256.75   18.76
   3  -1  13  246.21   11.56
   3  -1  13  252.01   19.95
  -3  -1 -13  240.22   14.07
  -3   1 -14   29.34   11.69
   3   1  14   24.22   13.46
   3   1  14   24.36    8.06
   3   1  14   33.89   11.36
  -3   1 -14   27.45   11.54
   3  -1  14   19.90   19.34
   3  -1  14   22.62   22.05
  -3  -1 -14   30.77    7.42
  -3  -1 -14   27.39   10.60
  -3  -1 -14   30.83    7.28
   3  -1  14   -1.25   29.99
   3   1  15   86.98   10.83
   3   1  15   88.53   16.01
   3   1  15   87.44   18.29
  -3   1 -15   88.73   16.47
  -3   1 -15  101.79   15.88
   3  -1  15   93.96   32.62
  -3  -1 -15   90.63   14.81
  -3  -1 -15   89.79    9.82
   3  -1  15  101.37   15.84
  -3  -1 -15   96.15   10.95
   3   1  16   17.59    7.18
   3   1  16   17.57   13.38
   3   1  16   23.38   11.64
  -3   1 -16   15.59   12.01
  -3   1 -16   23.88   11.69
   3  -1  16   18.33   11.46
  -3  -1 -16   21.50   10.59
  -3  -1 -16   22.00    6.33
   3  -1  16   18.79   13.43
  -3  -1 -16   22.55    7.72
   3   1  17 1913.30   73.95
   3   1  17 1815.36   75.73
  -3   1 -17 2010.35   96.09
  -3   1 -17 1965.50   74.88
   3  -1  17 1854.67   76.53
  -3  -1 -17 1923.76   70.75
  -3  -1 -17 1972.96   68.18
   3  -1  17 1944.99   74.24
   3   1  18   94.73   17.07
   3   1  18  105.43   19.12
  -3   1 -18  112.57   17.07
  -3   1 -18  116.85   16.84
   3  -1  18   98.00   19.21
  -3  -1 -18  103.60   15.30
  -3  -1 -18   96.63   11.05
   3  -1  18   91.26   15.92
  -3   1 -19  102.50   17.23
   3   1  19  111.64   17.02
   3   1  19  120.02   30.54
  -3   1 -19  111.84   16.61
   3  -1  19  119.55   15.66
   3  -1  19  105.70   19.00
  -3  -1 -19  116.36   14.90
   3   1  20   29.10   11.18
   3   1  20   19.43   12.58
  -3   1 -20   28.62   11.17
  -3   1 -20   28.04   10.33
   3  -1  20    0.21   10.08
   3  -1  20   22.25   11.07
  -3  -1 -20   22.81    9.47
   3   1  21   57.61   15.10
   3   1  21   67.98   13.58
  -3   1 -21   73.16   13.00
  -3   1 -21   95.81   14.20
   3  -1  21   68.91   12.40
   3  -1  21   69.66   13.22
  -3  -1 -21   67.65   11.53
   3   1  22   37.58   11.16
   3   1  22   20.45   10.32
  -3   1 -22   43.60   10.41
  -3   1 -22   19.96    9.33
   3  -1  22   37.20   16.56
   3  -1  22   25.70    9.95
  -3  -1 -22   38.48    9.40
   3   3 -21    4.72    6.62
   3   3 -21    2.95    6.84
  -3   3  21    4.74   13.24
  -3   3  21    1.91    9.88
   3  -3 -21    2.53    4.92
  -3   3  20    6.90    7.42
   3   3 -20    8.67    8.31
   3   3 -20    6.71    8.34
  -3   3  20   14.68    9.70
  -3  -3  20  -14.13   37.76
   3  -3 -20    6.28    6.97
   3   3 -19   -0.54    4.49
   3   3 -19    7.39    7.25
   3   3 -19    5.31    7.63
  -3   3  19    4.05    6.92
  -3   3  19    2.66    8.74
   3  -3 -19    3.72    6.64
  -3  -3  19   -0.15    5.30
  -3  -3  19  -13.06   36.29
   3   3 -18   -0.73    5.11
   3   3 -18   16.50    7.43
  -3   3  18   -0.69    7.21
   3   3 -18   -1.84   12.40
  -3   3  18    1.79    6.91
  -3   3  18   -0.65    8.55
   3  -3 -18   -0.50    6.51
  -3  -3  18    0.30    5.54
  -3  -3  18  -21.49   45.04
   3   3 -17   28.55    8.89
   3   3 -17   34.72   19.50
  -3   3  17   24.44   11.16
   3   3 -17   31.09   11.56
  -3   3  17   21.68    7.94
  -3   3  17   30.93   13.98
   3  -3 -17   31.93   10.68
  -3  -3  17   54.50   69.85
  -3  -3  17   -0.34   21.05
   3   3 -16   61.40   13.49
   3   3 -16   84.81   13.78
  -3   3  16   60.80   10.20
  -3   3  16   70.70   22.20
   3  -3 -16   67.29   13.70
  -3  -3  16    1.28   17.19
  -3  -3  16   53.43   75.95
   3   3 -15  658.46   33.72
   3   3 -15  661.41   33.34
   3   3 -15  654.52   59.41
  -3   3  15  675.72   39.17
  -3   3  15  680.80   29.98
  -3   3  15  684.27   33.63
  -3  -3  15  638.04   41.05
   3  -3 -15  672.17   33.86
   3   3 -14  120.32   15.64
   3   3 -14  125.62   36.05
   3   3 -14  125.64   16.29
  -3   3  14  132.29   14.03
  -3   3  14  126.19   33.23
  -3   3  14  129.37   15.91
   3  -3 -14  128.16   17.27
  -3  -3  14  110.07   19.41
  -3   3  13   97.92   13.96
   3   3 -13   85.67   31.20
   3   3 -13   87.02   13.91
   3   3 -13   85.93   14.77
  -3   3  13   86.52   13.28
  -3   3  13   90.33   17.98
  -3  -3  13   87.55   14.04
   3  -3 -13  105.52   15.80
  -3   3  12  128.13   14.48
   3   3 -12  123.51   23.30
   3   3 -12  117.34   14.69
   3   3 -12  108.15   15.97
   3   3 -12  121.90   41.68
  -3   3  12  118.60   14.61
  -3   3  12  118.10   18.97
   3  -3 -12  131.91   16.51
  -3  -3  12  107.90   14.19
   3   3 -11  270.24   18.36
   3   3 -11  267.68   22.90
   3   3 -11  281.92   19.63
  -3   3  11  285.55   24.04
  -3   3  11  279.96   30.40
  -3   3  11  289.22   18.80
  -3  -3  11  257.41   17.50
   3   3 -10  481.45   24.42
   3   3 -10  490.77   28.36
   3   3 -10  470.35   22.11
  -3   3  10  498.68   28.34
  -3   3  10  473.18   23.40
  -3   3  10  494.85   23.21
  -3   3  10  523.73   18.06
  -3   3  10  503.50   38.47
  -3   3  10  478.82   45.24
   3  -3 -10  486.26   22.18
  -3  -3  10  489.71   31.97
  -3  -3  10  463.20   21.96
  -3   3   9  980.02   42.31
   3   3  -9  945.89   40.64
   3   3  -9  967.10   35.80
   3   3  -9  961.95   33.85
  -3   3   9  970.62   40.44
  -3   3   9  975.49   53.77
  -3   3   9 1017.61   35.86
  -3   3   9 1034.86   30.75
  -3   3   9 1020.44   38.51
   3  -3  -9  959.91   38.98
  -3  -3   9  935.29   32.47
   3  -3  -9  987.22   39.05
  -3  -3   9  964.96   34.18
  -3  -3   9  975.45   38.59
   3  -3  -9  969.11   34.41
   3  -3  -9  975.79   34.36
  -3  -3   9  927.98   34.49
   3   3  -8  173.84   14.47
   3   3  -8  174.80   17.22
  -3   3   8  170.76   16.80
  -3   3   8  171.15   21.33
   3   3  -8  152.89   11.48
  -3   3   8  166.87   10.12
  -3   3   8  168.12   28.06
  -3   3   8  179.34   19.64
   3  -3  -8  160.90   10.55
  -3  -3   8  121.96   12.93
   3  -3  -8  166.21   12.18
  -3  -3   8  166.46   12.92
   3  -3  -8  163.66   16.83
   3  -3  -8  157.33   13.58
  -3  -3   8  172.31   11.74
  -3  -3   8  170.81   16.59
  -3   3   7   83.29    8.36
   3   3  -7   71.83   13.33
   3   3  -7   63.76    7.96
   3   3  -7   67.04   17.78
   3   3  -7   69.45   10.86
  -3   3   7   72.70   13.87
  -3   3   7   63.54   12.84
  -3   3   7   74.88    9.98
  -3   3   7   72.20   15.10
   3  -3  -7   82.01   13.19
  -3  -3   7   63.20   13.29
   3  -3  -7   76.43   15.18
   3  -3  -7   65.99    8.71
  -3  -3   7   68.74    9.79
  -3  -3   7   69.87    8.36
   3  -3  -7   68.65   10.90
   3   3  -6  177.69   17.02
   3   3  -6  185.58   13.85
   3   3  -6  175.23   14.38
   3   3  -6  172.77   10.09
  -3   3   6  179.40   18.42
  -3   3   6  187.72   12.53
  -3   3   6  171.55   15.69
  -3   3   6  180.77   11.99
  -3   3   6  177.79   19.49
  -3  -3   6  174.67   10.13
  -3  -3   6  174.12   12.07
  -3  -3   6  169.23    6.79
  -3  -3   6  182.24   29.59
  -3  -3   6  160.86    7.65
   3  -3  -6  163.94   11.59
   3  -3  -6  180.81   17.47
   3  -3  -6  176.15   15.03
   3  -3  -6  169.99   11.52
   3   3  -5  270.19   15.91
   3   3  -5  263.46    7.76
   3   3  -5  253.99   10.94
   3   3  -5  259.08   19.12
   3   3  -5  263.69   17.45
   3   3  -5  256.15   10.19
  -3   3   5  256.70   17.53
  -3   3   5  260.42   14.40
  -3   3   5  252.66   22.21
  -3   3   5  265.34   14.93
  -3   3   5  265.49   20.73
   3  -3  -5  258.99   13.41
  -3  -3   5  256.61    6.85
  -3  -3   5  265.32   11.16
   3  -3  -5  269.28   19.52
   3  -3  -5  267.37   20.71
  -3  -3   5  259.53   13.71
   3  -3  -5  247.76   14.70
   3  -3  -5  245.86    9.85
  -3  -3   5  248.58    7.66
  -3   3   4 1044.33   21.63
  -3   3   4 1115.94   34.62
   3   3  -4 1113.87   30.79
   3   3  -4 1111.83   40.73
   3   3  -4 1131.19   37.23
   3   3  -4 1084.16   33.94
   3   3  -4 1098.83   26.90
   3   3  -4 1096.11   39.32
  -3   3   4 1131.21   51.54
  -3   3   4 1105.82   43.59
  -3   3   4 1141.78   66.32
  -3   3   4 1142.31   37.94
   3  -3  -4 1101.36   42.75
   3  -3  -4 1117.13   33.81
  -3  -3   4 1067.04   25.06
  -3  -3   4 1101.17   39.07
  -3  -3   4 1109.35   33.49
  -3  -3   4 1045.53   23.39
  -3  -3   4 1100.71   41.71
   3  -3  -4 1094.17   43.16
   3  -3  -4 1051.52   23.61
   3  -3  -4 1062.94   37.63
   3   3  -3  935.24   31.97
  -3   3   3  941.10   46.90
   3   3  -3  917.98   33.96
   3   3  -3  809.74   25.22
   3   3  -3  932.69   34.99
   3   3  -3  933.99   24.88
  -3   3   3  953.08   32.07
   3   3  -3  895.30   21.99
  -3   3   3  958.70   41.04
  -3   3   3  914.83   29.68
  -3   3   3  879.87   20.56
  -3   3   3  950.08   38.77
   3  -3  -3  907.29   20.15
   3  -3  -3  938.19   35.53
   3  -3  -3  926.23   28.75
  -3  -3   3  888.67   18.58
  -3  -3   3  933.92   27.04
  -3  -3   3  828.37   22.21
  -3  -3   3  911.30   21.57
   3  -3  -3  894.95   22.00
   3  -3  -3  935.21   38.84
   3  -3  -3  926.84   38.18
  -3  -3   3  929.49   32.61
   3   3  -2  866.02   27.89
   3   3  -2  865.76   25.04
   3   3  -2  860.70   30.12
   3   3  -2  827.90   21.23
   3   3  -2  854.64   31.66
   3   3  -2  840.85   32.26
  -3   3   2  850.43   38.39
  -3   3   2  856.64   33.24
  -3   3   2  873.37   28.17
  -3   3   2  935.67   56.66
  -3   3   2  838.01   18.34
  -3   3   2  878.04   40.00
  -3   3   2  842.22   22.18
   3  -3  -2  850.69   26.47
  -3  -3   2  868.97   28.42
  -3  -3   2  852.60   17.42
   3  -3  -2  848.28   21.10
   3  -3  -2  823.92   17.71
  -3  -3   2  865.46   24.64
   3  -3  -2  870.24   34.11
   3  -3  -2  837.00   37.06
  -3  -3   2  852.58   17.67
  -3  -3   2  832.13   23.11
  -3  -3   2  819.69   15.92
  -3   3   1  888.05   17.26
   3   3  -1  888.74   27.41
   3   3  -1  886.25   34.05
   3   3  -1  880.21   18.01
   3   3  -1  890.60   31.16
   3   3  -1  877.02   30.43
  -3   3   1  888.99   40.06
  -3   3   1  877.69   29.49
   3   3  -1  915.39   31.33
  -3   3   1  892.69   25.73
  -3   3   1  929.84   36.05
  -3   3   1  905.02   37.39
  -3   3   1  888.46   19.94
  -3   3   1  927.56   27.15
  -3   3   1  910.87   16.57
  -3  -3   1  901.83   26.40
   3  -3  -1  910.37   39.65
   3  -3  -1  903.04   19.31
   3  -3  -1  901.22   36.00
   3  -3  -1  911.74   27.38
   3  -3  -1  917.48   24.16
  -3  -3   1  899.75   25.00
  -3  -3   1  863.02   16.67
  -3  -3   1  914.38   29.59
  -3  -3   1  903.04   25.04
  -3   3   0  467.53   15.82
   3   3   0  499.45   22.57
   3   3   0  489.49   24.30
   3   3   0  473.54   20.37
   3   3   0  502.20   18.21
   3   3   0  511.22   13.56
   3   3   0  507.70   20.68
  -3   3   0  517.08   21.84
  -3   3   0  496.66   26.32
  -3   3   0  571.63   12.61
  -3   3   0  505.65   18.91
  -3   3   0  506.51   11.65
  -3   3   0  520.39   26.32
  -3   3   0  490.73   30.74
  -3  -3   0  500.81   20.07
  -3  -3   0  504.32   15.84
  -3  -3   0  484.85    9.96
   3  -3   0  503.73   27.10
   3  -3   0  497.46   16.94
  -3  -3   0  497.15   16.28
   3  -3   0  478.55   11.04
  -3  -3   0  508.76   18.68
  -3   3  -1  603.89   15.63
   3   3   1  556.44   21.19
   3   3   1  614.41   26.91
   3   3   1  598.58   24.47
   3   3   1  605.80   18.66
   3   3   1  615.26   21.50
   3   3   1  604.23   14.58
   3   3   1  586.59   27.04
  -3   3  -1  619.00   23.37
  -3   3  -1  561.79   20.35
  -3   3  -1  597.83   14.62
  -3   3  -1  593.73   28.95
  -3   3  -1  588.90   50.28
  -3  -3  -1  611.24   36.10
  -3  -3  -1  601.11   17.86
  -3  -3  -1  608.33   23.21
  -3  -3  -1  593.67   19.78
  -3  -3  -1  595.09   12.93
   3  -3   1  592.80   13.79
   3  -3   1  609.02   30.41
   3  -3   1  606.54   22.14
  -3   3  -2  218.48    8.42
   3   3   2  211.16   17.26
   3   3   2  225.32   17.95
   3   3   2  208.44   12.37
   3   3   2  218.73    8.55
   3   3   2  211.51   16.08
   3   3   2  202.15    7.16
   3   3   2  222.62   11.29
  -3   3  -2  206.67    8.70
  -3   3  -2  239.95   16.22
  -3   3  -2  223.68    6.32
  -3   3  -2  220.11   21.02
  -3   3  -2  227.66   19.61
  -3   3  -2  222.54   11.35
  -3   3  -2  217.30   15.20
   3  -3   2  205.91    6.86
  -3  -3  -2  209.56    8.11
  -3  -3  -2  218.60   10.64
   3  -3   2  218.95    9.30
   3  -3   2  236.70   20.20
   3  -3   2  208.55   14.39
   3  -3   2  213.40    6.28
  -3  -3  -2  221.16   16.37
  -3  -3  -2  213.06    6.77
  -3  -3  -2  207.91   23.36
  -3   3  -3 2687.35   71.52
  -3   3  -3 2681.99   72.23
   3   3   3 2737.36   87.15
   3   3   3 2662.23   75.92
   3   3   3 2718.21   72.45
   3   3   3 2669.51   70.82
   3   3   3 2712.58   87.47
   3   3   3 2604.45   73.67
  -3   3  -3 2599.96   89.89
  -3   3  -3 2703.81   83.82
  -3   3  -3 2738.57   84.69
  -3   3  -3 2742.52   88.77
  -3   3  -3 2784.63   82.64
  -3  -3  -3 2650.28   71.72
  -3  -3  -3 2754.30   85.61
  -3  -3  -3 2611.39   64.97
  -3  -3  -3 2736.85   82.01
  -3  -3  -3 2630.10   63.41
   3  -3   3 2688.55   72.38
   3  -3   3 2694.07   68.05
   3  -3   3 2656.53   81.41
   3  -3   3 2755.48   90.81
   3   3   4 3564.13  114.50
   3   3   4 3550.82  102.77
   3   3   4 3554.02   96.53
   3   3   4 3607.58  115.13
   3   3   4 3601.72  104.72
   3   3   4 3628.63  116.06
  -3   3  -4 3465.27  118.35
  -3   3  -4 3630.34  108.18
  -3   3  -4 3634.41  103.05
  -3   3  -4 3529.58  110.37
  -3   3  -4 3657.86  110.76
  -3   3  -4 3556.39  114.79
  -3   3  -4 3628.51  100.65
  -3  -3  -4 3215.11   93.84
  -3  -3  -4 3628.45  110.09
  -3  -3  -4 3599.38  113.15
   3  -3   4 3617.05  102.14
   3  -3   4 3653.99  141.76
   3  -3   4 3635.96   97.38
   3  -3   4 3554.55  110.19
  -3  -3  -4 3600.97   95.23
   3   3   5 5822.47  191.01
   3   3   5 5821.46  168.43
   3   3   5 5727.71  185.45
   3   3   5 5822.16  180.03
   3   3   5 5735.76  188.96
   3   3   5 5789.93  176.05
  -3   3  -5 5995.37  193.74
  -3   3  -5 5979.98  178.67
  -3   3  -5 5658.08  183.17
  -3   3  -5 5674.47  192.39
  -3   3  -5 5758.45  174.10
  -3  -3  -5 5678.09  172.93
  -3  -3  -5 5862.34  166.76
  -3  -3  -5 5801.77  183.05
  -3  -3  -5 5730.36  183.59
   3  -3   5 5816.10  179.28
   3  -3   5 5171.10  157.61
   3  -3   5 5942.30  193.19
   3  -3   5 5709.50  183.28
   3  -3   5 5937.41  180.67
  -3   3  -6  151.68   16.82
   3   3   6  151.24   17.04
   3   3   6  160.48   16.59
   3   3   6  151.54    8.98
   3   3   6  151.31    6.22
   3   3   6  155.73   17.29
  -3   3  -6  160.03   17.96
  -3   3  -6  152.13   16.08
  -3   3  -6  159.11   10.69
  -3   3  -6  157.53   10.12
   3  -3   6  151.63    9.00
   3  -3   6  153.19   14.96
   3  -3   6  151.84   11.54
  -3  -3  -6  157.44   16.38
  -3  -3  -6  136.26    8.12
  -3  -3  -6  143.40   15.51
  -3  -3  -6  151.56    9.83
  -3  -3  -6  140.79   14.24
   3  -3   6  151.66   17.69
   3  -3   6  155.85   15.24
   3  -3   6  146.14   10.06
   3   3   7 2287.22   64.67
   3   3   7 2180.65   75.38
   3   3   7 2198.88   75.03
   3   3   7 2236.03   75.46
  -3   3  -7 2138.78   76.02
  -3   3  -7 2183.34   72.40
  -3   3  -7 2152.19   72.48
  -3   3  -7 2190.05   66.19
  -3   3  -7 2277.39   66.92
   3  -3   7 2143.70   65.73
   3  -3   7 2210.68   65.16
  -3  -3  -7 2267.61   74.07
  -3  -3  -7 2195.47   70.55
  -3  -3  -7 2260.75   93.20
  -3  -3  -7 2192.20   61.02
  -3  -3  -7 2254.99   64.40
   3  -3   7 2138.92   69.34
   3  -3   7 2287.90   76.59
   3  -3   7 2199.10   62.75
   3  -3   7 2190.72   70.73
   3   3   8  300.92   21.78
   3   3   8  295.37   21.71
   3   3   8  295.18   23.03
   3   3   8  294.50   14.38
  -3   3  -8  303.94   23.34
  -3   3  -8  295.72   16.38
  -3   3  -8  310.34   15.53
  -3   3  -8  293.51   20.72
  -3   3  -8  289.13   21.07
   3  -3   8  276.32   12.72
  -3  -3  -8  295.70   23.83
  -3  -3  -8  287.39   13.69
  -3  -3  -8  289.04   13.20
  -3  -3  -8  308.73   20.33
  -3  -3  -8  304.64   18.76
   3  -3   8  294.72   18.81
   3  -3   8  310.58   18.61
   3  -3   8  296.09   14.60
   3  -3   8  300.33   16.82
   3  -3   8  289.48   13.93
   3   3   9  826.00   28.54
   3   3   9  772.64   35.17
   3   3   9  824.54   39.06
   3   3   9  779.68   35.26
  -3   3  -9  758.40   33.94
  -3   3  -9  769.39   33.55
  -3   3  -9  765.75   29.98
  -3   3  -9  811.84   29.11
   3  -3   9  775.41   27.80
   3  -3   9  767.51   26.88
  -3  -3  -9  758.46   25.66
   3  -3   9  777.41   30.57
   3  -3   9  726.33   34.57
  -3  -3  -9  783.38   26.33
  -3   3 -10  366.73   20.99
   3   3  10  364.71   24.28
   3   3  10  382.64   28.09
   3   3  10  366.40   17.98
   3   3  10  356.40   24.78
  -3   3 -10  367.89   23.61
  -3   3 -10  357.07   23.04
  -3   3 -10  352.02   18.46
  -3  -3 -10  354.91   15.59
   3  -3  10  343.86   16.66
   3  -3  10  343.24   23.86
   3   3  11 2296.98   85.79
   3   3  11 2246.04   79.48
   3   3  11 2215.79   70.58
   3   3  11 2294.95   79.54
  -3   3 -11 2165.03   70.46
  -3   3 -11 2239.66   77.24
  -3   3 -11 2221.86   74.31
  -3   3 -11 2195.24   94.53
  -3  -3 -11 2219.22   68.20
   3  -3  11 2151.42   69.43
   3  -3  11 2115.85   78.11
   3   3  12   22.61   10.72
   3   3  12   24.82   11.25
   3   3  12   17.62    7.39
   3   3  12   15.92   13.16
  -3   3 -12   19.47   10.14
  -3   3 -12   23.52    8.18
  -3   3 -12   18.71    9.46
  -3   3 -12   16.89   10.61
  -3  -3 -12   16.02    6.68
   3  -3  12   17.15   15.92
   3  -3  12   22.18    7.02
   3   3  13  177.74   18.39
   3   3  13  158.24   13.89
   3   3  13  171.04   19.45
   3   3  13  176.18   22.93
  -3   3 -13  165.79   40.76
  -3   3 -13  181.68   17.72
  -3   3 -13  171.00   15.22
  -3   3 -13  184.46   17.32
  -3  -3 -13  167.17   12.58
   3  -3  13  192.44   27.95
   3  -3  13  154.16   13.36
   3   3  14    3.13    9.40
   3   3  14   12.88   12.44
   3   3  14   14.27    7.24
  -3   3 -14   13.41    8.51
  -3   3 -14   -1.04    9.36
  -3   3 -14    6.88   15.70
  -3   3 -14    9.29    8.12
   3  -3  14   11.46   15.90
  -3  -3 -14    8.07    6.04
   3  -3  14   14.30   10.69
  -3  -3 -14   16.67    9.44
  -3   3 -15  170.58   15.71
   3   3  15  156.30   22.15
   3   3  15  156.11   14.09
   3   3  15  152.85   16.90
  -3   3 -15  172.26   18.25
  -3   3 -15  166.54   28.48
  -3   3 -15  156.17   15.53
  -3  -3 -15  163.81   12.37
  -3  -3 -15  160.10   17.41
   3  -3  15  133.53   13.07
   3  -3  15  159.98   37.59
   3   3  16    9.74   16.09
   3   3  16   -1.59    5.79
   3   3  16   10.06   10.95
  -3   3 -16    3.40    5.89
  -3   3 -16    2.93    6.54
  -3   3 -16    7.67    7.74
  -3  -3 -16   -3.94    6.81
  -3  -3 -16    0.58    4.57
   3  -3  16    2.04    5.23
   3  -3  16   15.91   34.17
   3  -3  16    5.33   17.77
   3   3  17  167.70   23.53
   3   3  17  183.62   15.90
   3   3  17  216.35   16.87
  -3   3 -17  199.31   19.71
  -3   3 -17  192.96   15.10
  -3   3 -17  192.71   17.21
   3  -3  17  183.67   82.99
  -3  -3 -17  199.44   12.96
  -3  -3 -17  201.05   27.53
   3  -3  17  169.17   41.27
   3  -3  17  180.84   14.29
   3   3  18   -8.34    8.50
   3   3  18   -0.21    5.26
   3   3  18    1.27    5.18
  -3   3 -18    6.63    4.72
  -3   3 -18    2.90    6.13
  -3   3 -18   -0.90    7.31
  -3  -3 -18    9.19    5.79
  -3  -3 -18   -0.43    4.06
   3  -3  18   -1.17   30.47
   3  -3  18   -3.26    7.32
   3  -3  18   -1.17    4.62
   3   3  19   27.66    8.86
   3   3  19   46.72    8.53
   3   3  19   43.47   13.54
  -3   3 -19   30.66   11.83
  -3   3 -19   38.49   10.38
   3  -3  19   43.76   11.84
  -3  -3 -19   51.58    8.85
   3   3  20  126.46   11.46
   3   3  20  151.76   17.51
  -3   3 -20  151.36   15.85
  -3   3 -20  134.70   13.32
   3  -3  20  136.77   14.80
   3  -3  20   86.37   13.86
  -3  -3 -20  140.44   10.85
  -3   5  17   39.99   23.33
   3   5 -17   39.33   11.93
  -3   5  17   50.01    9.37
   3  -5 -17   51.62   11.74
  -3  -5  17    2.48   73.81
   3   5 -16   -4.71    8.14
   3   5 -16    4.18    8.11
  -3   5  16    8.75    6.96
   3  -5 -16    3.51    7.78
  -3  -5  16    0.02   49.12
   3   5 -15   48.02    9.44
   3   5 -15   60.77   38.76
  -3   5  15   71.13   16.43
  -3   5  15   70.98   12.45
   3  -5 -15   78.02   13.70
   3   5 -14  506.48   66.37
   3   5 -14  387.00   23.12
  -3   5  14  514.81   28.00
  -3   5  14  549.79   34.63
   3  -5 -14  517.95   27.94
  -3   5  13  523.67   29.69
   3   5 -13  547.29   68.61
   3   5 -13  515.89   30.49
   3   5 -13  450.00   24.86
  -3   5  13  523.02   34.11
   3  -5 -13  528.08   28.10
  -3  -5  13  375.73   23.47
   3   5 -12  202.34   52.55
  -3   5  12  228.42   24.25
  -3   5  12  210.36   21.27
   3  -5 -12  226.71   18.78
  -3  -5  12  141.14   15.64
  -3   5  11   70.40   16.41
   3   5 -11   65.16   15.82
  -3   5  11   66.62   14.47
  -3  -5  11    5.07   10.28
   3  -5 -11   61.52   12.25
  -3   5  10  457.22   30.03
   3   5 -10  449.92   30.90
  -3   5  10  458.91   31.77
  -3  -5  10  386.98   21.12
   3  -5 -10  469.16   26.13
   3   5  -9  642.91   36.04
  -3   5   9  653.55   38.01
  -3   5   9  661.22   35.67
   3  -5  -9  673.53   30.05
  -3  -5   9  552.91   26.80
  -3   5   8    0.82    8.33
   3   5  -8    3.63    8.04
  -3   5   8    3.06    7.94
  -3  -5   8   -1.82    5.04
   3  -5  -8    2.41    5.49
   3   5  -7  136.30   29.73
   3   5  -7  134.90   13.74
  -3   5   7  136.32   19.31
  -3   5   7  134.95   20.09
   3  -5  -7  136.65   13.38
   3   5  -6   72.72   13.93
   3   5  -6   73.95   11.51
  -3   5   6   75.97   16.25
  -3   5   6   79.29    8.35
  -3   5   6   74.03   17.20
   3  -5  -6   73.64   10.05
  -3   5   5   23.15   11.50
   3   5  -5   21.46    8.44
   3   5  -5   26.07    9.31
  -3   5   5   19.10   12.48
  -3   5   5   20.85    6.39
   3  -5  -5    7.77    6.47
   3   5  -4   89.47   12.04
   3   5  -4   80.95   12.71
  -3   5   4   73.69   15.52
  -3   5   4   83.66   16.67
  -3   5   4   81.17    9.83
   3   5  -3   12.70    8.45
   3   5  -3   16.39    8.00
  -3   5   3   21.03   10.28
  -3   5   3   13.83   11.52
  -3   5   3   17.19    7.19
   3   5  -2  381.23   16.17
   3   5  -2  316.75   17.67
   3   5  -2  317.63   15.79
   3   5  -2  321.61   20.37
  -3   5   2  310.53   39.82
  -3   5   2  331.32   18.23
   3   5  -1    4.77    5.86
   3   5  -1    9.43    6.05
   3   5  -1   16.74    7.56
  -3   5   1    1.65    9.95
  -3   5   1    5.34    7.98
  -3   5   1    3.47   11.80
   3   5   0  694.58   38.10
   3   5   0  676.15   24.64
   3   5   0  635.15   28.99
  -3   5   0  644.61   34.64
  -3   5   0  701.14   31.35
  -3   5   0  692.43   29.76
   3   5   1   69.08   12.43
   3   5   1   85.32    8.15
   3   5   1   86.00   11.43
  -3   5  -1   76.93   15.72
  -3   5  -1   67.18   12.54
  -3   5  -1   80.99   11.82
  -3   5  -1   81.60   11.68
   3   5   2   24.02    6.64
   3   5   2   31.32    9.81
   3   5   2   26.32    9.53
  -3   5  -2   33.03   10.49
  -3   5  -2   42.67    8.67
  -3   5  -2   27.85   12.68
  -3   5  -2   20.97    6.52
   3   5   3    5.01    5.19
   3   5   3    4.35    7.30
   3   5   3    9.33    7.49
  -3   5  -3    4.53    9.01
  -3   5  -3    4.73    7.88
  -3   5  -3   -0.72    5.35
  -3   5  -3    1.59    5.79
   3   5   4  638.70   38.98
   3   5   4  604.30   30.77
   3   5   4  589.94   29.98
  -3   5  -4  594.08   25.19
  -3   5  -4  617.09   32.05
  -3   5  -4  608.41   26.30
  -3   5  -4  605.00   33.95
   3   5   5    0.51    8.25
   3   5   5    6.65    6.81
   3   5   5    5.42   14.79
  -3   5  -5    5.50    8.87
  -3   5  -5    5.54   15.22
  -3   5  -5    2.59    7.12
   3  -5   5    6.44    5.63
   3   5   6  674.71   31.51
   3   5   6  673.82   33.42
   3   5   6  699.80   35.82
  -3   5  -6  645.32   35.39
  -3   5  -6  664.99   34.89
  -3   5  -6  665.32   31.41
   3   5   7  156.42   16.74
   3   5   7  155.20   18.61
   3   5   7  158.77   19.10
  -3   5  -7  149.32   19.41
  -3   5  -7  150.98   16.97
  -3   5  -7  155.91   19.81
   3   5   8   81.86   14.30
   3   5   8   83.58   16.22
   3   5   8   83.12   16.66
  -3   5  -8   91.31   16.60
  -3   5  -8   77.84   14.69
  -3   5  -9  176.60   22.31
   3   5   9  191.39   20.90
   3   5   9  176.25   21.25
   3   5   9  178.15   18.95
  -3   5  -9  193.07   18.54
   3  -5   9  157.79   18.34
   3   5  10  125.81   19.51
   3   5  10  126.00   17.70
   3   5  10  142.29   19.44
  -3   5 -10  132.90   20.35
  -3   5 -10  123.34   17.34
   3  -5  10  120.56   16.25
  -3   5 -11    7.85   12.98
   3   5  11    1.66    8.19
   3   5  11    1.22    8.34
  -3   5 -11    1.17    8.85
  -3  -5 -11    0.71    7.43
   3  -5  11    0.13    6.68
   3   5  12  204.45   22.68
   3   5  12  245.60   22.64
  -3   5 -12  223.80   21.48
  -3   5 -12  208.71   22.93
   3  -5  12  195.03   29.89
  -3  -5 -12  237.29   20.61
  -3   5 -13  196.88   47.78
   3   5  13  216.37   21.64
  -3   5 -13  217.17   20.37
   3  -5  13  183.11   28.62
  -3  -5 -13  221.21   20.32
   3   5  14    8.91    9.53
   3   5  14    7.20    9.64
  -3   5 -14   13.11   22.19
  -3   5 -14    3.32    8.90
  -3  -5 -14    9.26    9.31
   3   5  15    2.61    7.21
   3   5  15   -2.44    7.25
  -3   5 -15    4.51    7.11
  -3   5 -15    5.08   17.26
   3  -5  15    0.03   12.30
  -3  -5 -15    2.06    7.35
   3   5  16   94.03   13.26
   3   5  16   85.44   13.69
  -3   5 -16    0.25   22.18
   3  -5  16   -3.99   76.05
  -3  -5 -16   92.05   13.27
   3  -5  16    0.57   21.63
   3   5  17   69.90   11.38
   3   5  17   59.14   10.75
  -3   5 -17   54.33   11.16
   3  -5  17    6.07   66.53
  -3  -5 -17   64.85   11.97
   3   7 -10   48.11   27.33
  -3   7  10   84.12   13.65
  -3   7  10   82.50   13.96
   3   7  -9   -4.60   14.49
  -3   7   9   -0.01   12.27
  -3   7   9   -2.56    7.58
   3   7  -8    6.98   15.13
  -3   7   8    2.59    7.86
  -3   7   8    0.26   13.10
   3   7  -7  328.92   37.89
   3   7  -7  257.16   17.66
  -3   7   7  291.95   21.17
  -3   7   7  290.51   22.70
   3   7  -6  279.95   35.51
  -3   7   6  257.67   37.36
  -3   7   6  250.04   19.79
   3   7  -5  323.78   43.27
  -3   7   5  276.48   24.30
  -3   7   5  278.18   20.46
   3   7  -4    8.50    6.17
  -3   7   4   13.98   10.29
  -3   7   4    9.18    8.91
   3   7  -3  134.70   10.69
  -3   7   3  124.95   18.20
  -3   7   3  125.62   15.05
  -3   7   2   23.78   12.43
  -3   7   2   31.90    9.65
   3   7  -1  576.41   25.27
  -3   7   1  631.95   33.94
  -3   7   1  711.53   25.02
  -3   7   1  669.90   28.72
  -3   7   0    7.65    5.66
   3   7   0    8.37    5.95
  -3   7   0   18.38   16.34
   3  -7   0    9.53    5.97
   3   7   1    2.26    4.98
   3   7   1    1.82    5.38
  -3   7  -1    6.03    7.84
  -3   7  -1    6.94    5.61
   3   7   2  153.87   13.10
   3   7   2  154.49   12.96
  -3   7  -2  149.83   22.14
  -3   7  -2  150.36   16.37
   3   7   3   75.19   10.67
   3   7   3   77.79   10.28
  -3   7  -3   87.45   12.61
  -3   7  -3   70.88   13.09
   3   7   4  328.56   18.49
   3   7   4  368.17   30.65
  -3   7  -4  300.12   20.64
  -3   7  -4  368.26   22.04
   3   7   5  756.14   32.15
   3   7   5  663.25   28.07
  -3   7  -5  733.25   31.32
   3  -7   5  538.56   26.80
   3   7   6   23.97    6.19
   3   7   6    0.22    8.50
  -3   7  -6   -0.13    4.17
  -3   7  -6   28.72    8.81
   3  -7   6    0.14    6.23
   3   7   7   -0.48    6.87
   3   7   7    2.41    4.75
  -3   7  -7    2.98    6.99
  -3   7  -7    0.52    3.69
   3   7   8   77.03    9.01
   3   7   8   76.28   13.60
  -3   7  -8   72.23    8.40
  -3   7  -8    6.95   42.06
   3   7   9   69.71   12.67
  -3   7  -9   43.43   30.09
  -3   7  -9   53.28    7.03
   4   0 -23    0.64   11.01
   4   0 -23   -0.38    4.85
  -4   0  23   -4.29    5.58
  -4   0  23   -7.47    6.68
   4   0 -22   -0.09    6.63
   4   0 -22   17.96    7.80
  -4   0  22    9.17    7.76
  -4   0  22    0.59    8.32
   4   0 -21    2.96    5.79
   4   0 -21    0.97    6.65
  -4   0  21    0.18    7.25
  -4   0  21    0.87    6.91
   4   0 -20   28.07    9.37
   4   0 -20   21.23   10.36
  -4   0  20   14.00    9.96
  -4   0  20   15.13   11.15
   4   0 -19   -0.10    6.18
   4   0 -19    2.73    6.42
  -4   0  19   -0.37    6.52
   4   0 -18  271.88   21.41
   4   0 -18  295.33   33.63
  -4   0  18  287.26   22.10
  -4   0  18  273.65   22.61
   4   0 -17    5.19    8.10
   4   0 -17    5.08    8.08
  -4   0  17    5.31    8.68
  -4   0  17    5.35    8.57
  -4   0  17   -0.50    9.30
   4   0 -16 1807.13   69.28
   4   0 -16 1731.84   64.43
  -4   0  16 1707.32   65.56
  -4   0  16 1603.50  129.08
  -4   0  16 1788.53   86.00
   4   0 -15    5.59    8.55
   4   0 -15    6.15    8.59
   4   0 -15   12.69    5.06
  -4   0  15   -1.72   31.79
  -4   0  15    3.02    9.39
  -4   0  15    8.01    8.98
   4   0 -14  224.20   12.48
   4   0 -14  233.06   18.49
   4   0 -14  212.51   11.00
   4   0 -14  234.36   18.12
  -4   0  14  231.71   19.38
  -4   0  14  222.24   18.68
  -4   0  14  221.70   59.71
   4   0 -13    0.51    6.94
   4   0 -13    4.76    3.76
   4   0 -13    2.09    4.54
   4   0 -13   -1.84    6.93
  -4   0  13    3.08    5.71
  -4   0  13   -1.77    7.29
  -4   0  13    2.56   24.11
  -4   0  13    4.00    7.09
  -4   0  13    9.67    4.26
   4   0 -12 1580.21   53.19
   4   0 -12 1561.44   47.14
   4   0 -12 1635.67   71.24
   4   0 -12 1578.91   43.08
   4   0 -12 1573.17   45.65
  -4   0  12 1576.41   53.83
  -4   0  12 1590.92   93.84
  -4   0  12 1676.83   56.60
  -4   0  12 1607.62   47.29
  -4   0  12 1603.39   50.23
   4   0 -11    3.85    6.36
   4   0 -11    0.70    6.59
   4   0 -11   -0.44    4.63
   4   0 -11    2.57    5.74
   4   0 -11    2.01    3.13
   4   0 -11    3.89    3.99
  -4   0  11   -1.60    5.46
  -4   0  11   -0.81    5.49
  -4   0  11   14.76   15.75
  -4   0  11    7.04    4.60
  -4   0  11    5.16    6.88
  -4   0  11    5.11    6.60
  -4   0  11    2.71    3.86
   4   0 -10   16.75    8.71
   4   0 -10   13.34    8.35
   4   0 -10   13.53    6.30
   4   0 -10    7.15    5.49
   4   0 -10   10.93    4.51
   4   0 -10   13.26    7.46
  -4   0  10   10.64   15.07
  -4   0  10    9.55    3.18
  -4   0  10    9.07    7.22
  -4   0  10   12.79    7.01
  -4   0  10   15.58   15.67
  -4   0  10   13.80    5.95
  -4   0  10   14.78    8.77
   4   0  -9   -0.71    4.20
   4   0  -9    1.59    4.72
   4   0  -9   -3.33    5.18
   4   0  -9   -3.49    5.48
   4   0  -9   -0.66    2.79
   4   0  -9    3.58    3.62
  -4   0   9   -0.21    5.30
  -4   0   9    3.24    8.11
  -4   0   9    1.31    4.53
  -4   0   9    3.18    5.60
  -4   0   9   -0.99    4.11
  -4   0   9   -0.79    4.54
   4   0  -8 4856.14  148.05
   4   0  -8 4912.39  158.73
   4   0  -8 4915.73  133.98
   4   0  -8 4634.58  138.26
   4   0  -8 4628.34  147.88
   4   0  -8 4674.60  158.83
   4   0  -8 4626.89  145.34
  -4   0   8 4823.48  146.37
  -4   0   8 5029.60  162.57
  -4   0   8 4780.74  143.71
  -4   0   8 4795.13  149.80
  -4   0   8 4694.82  129.74
  -4   0   8 4741.28  146.20
  -4   0   8 4903.50  149.77
   4   0  -7    1.16    5.98
   4   0  -7   -0.64    6.39
   4   0  -7   -5.17    6.80
   4   0  -7    0.69    3.04
   4   0  -7    3.59    7.48
   4   0  -7    0.24    5.23
   4   0  -7    3.92    5.78
  -4   0   7    0.19    7.56
  -4   0   7    9.17    6.08
  -4   0   7    0.70    6.64
  -4   0   7    1.68    6.18
  -4   0   7    1.22    3.19
  -4   0   7    2.00   10.11
  -4   0   7    2.47    5.80
   4   0  -6 3887.54  116.59
   4   0  -6 3773.51  112.26
   4   0  -6 4109.34  123.84
   4   0  -6 3759.60  112.09
   4   0  -6 4047.11  104.13
   4   0  -6 3527.55  109.02
   4   0  -6 3586.18  114.40
  -4   0   6 3888.67  116.75
  -4   0   6 3790.66  102.28
  -4   0   6 3719.49  114.59
  -4   0   6 3791.55  112.58
  -4   0   6 3869.36  113.86
  -4   0   6 3830.75  116.85
  -4   0   6 4030.49  122.80
   4   0  -5    4.55    9.24
   4   0  -5    6.29    8.19
   4   0  -5    5.45    8.32
   4   0  -5    9.55    8.70
   4   0  -5    2.76    8.59
   4   0  -5    8.03    8.34
   4   0  -5    5.13    4.05
  -4   0   5    7.46    8.79
  -4   0   5    2.18    8.06
  -4   0   5    6.22    8.89
  -4   0   5    6.72    9.88
  -4   0   5    3.02    9.36
  -4   0   5    3.90    9.27
  -4   0   5    7.05    7.71
   4   0  -413759.51  476.48
   4   0  -413567.90  518.46
   4   0  -413278.18  452.81
   4   0  -413089.47  450.56
   4   0  -413124.67  438.15
   4   0  -413434.52  462.51
   4   0  -413143.84  457.50
  -4   0   413546.61  468.22
  -4   0   413226.88  465.59
  -4   0   413215.99  452.68
  -4   0   413039.66  436.20
  -4   0   413562.04  469.02
  -4   0   413158.57  443.11
  -4   0   413515.99  472.25
   4   0  -3    2.54    5.03
   4   0  -3    6.48    6.44
   4   0  -3    0.13    5.62
   4   0  -3    5.33    6.47
   4   0  -3   -0.35    6.81
   4   0  -3    3.17    2.72
  -4   0   3    0.27    8.75
  -4   0   3    1.51    5.00
  -4   0   3    0.14    6.58
  -4   0   3    4.88    5.90
  -4   0   3   -0.05    7.63
  -4   0   3    0.81    6.79
  -4   0   3    4.28    7.00
  -4   0   3   -1.61    5.90
   4   0  -2   99.96   10.98
   4   0  -2   94.48    9.60
   4   0  -2   98.68    6.52
   4   0  -2   89.42   10.48
   4   0  -2   97.57    9.37
   4   0  -2   96.74   15.52
   4   0  -2   96.82    5.24
  -4   0   2  100.63    9.64
  -4   0   2   97.44    5.93
  -4   0   2   93.94    9.18
  -4   0   2  103.35   11.59
  -4   0   2  104.06   16.31
  -4   0   2   86.34   11.84
  -4   0   2   98.62   11.12
  -4   0   2  104.75   10.03
   4   0  -1    6.26    4.39
   4   0  -1   -0.34    5.36
   4   0  -1    8.05    3.46
   4   0  -1   12.34    5.09
   4   0  -1    7.48    4.92
   4   0  -1    7.83    3.69
  -4   0   1    8.21    5.30
  -4   0   1   -0.40    4.20
  -4   0   1    0.34    4.13
  -4   0   1   -0.39    4.55
  -4   0   1    8.23    5.34
  -4   0   1   -0.07    5.50
   4   0   013424.84  438.28
   4   0   014151.64  479.56
   4   0   014173.82  446.81
   4   0   013074.36  417.43
   4   0   014623.82  478.12
   4   0   014237.66  465.73
   4   0   013443.16  443.49
  -4   0   013469.25  442.19
  -4   0   013575.17  449.37
  -4   0   012999.28  431.84
  -4   0   013432.82  427.30
  -4   0   013426.03  443.74
  -4   0   013827.21  448.84
  -4   0   013493.72  438.42
  -4   0   012992.35  425.98
   4   0   1    3.16   10.33
   4   0   1    6.15    6.10
   4   0   1    4.75    6.63
   4   0   1    3.11    5.32
   4   0   1    5.59    5.52
   4   0   1    4.27    6.03
   4   0   1   12.73    6.09
   4   0   1    0.47    4.69
   4   0   1    3.78    2.83
  -4   0  -1    7.07    5.62
  -4   0  -1   -2.14    5.59
  -4   0  -1    2.98    4.83
  -4   0  -1   26.40    5.91
  -4   0  -1    3.35    5.70
  -4   0  -1    6.13    7.59
   4   0   220249.77  754.49
   4   0   220017.51  747.84
   4   0   220267.25  743.32
   4   0   220524.07  761.62
   4   0   220044.62  746.09
   4   0   220630.50  797.82
   4   0   220214.76  749.41
   4   0   219923.35  704.81
  -4   0  -220426.65  753.03
  -4   0  -220818.99  766.90
  -4   0  -220662.55  747.49
  -4   0  -221151.79  782.16
  -4   0  -220580.21  779.36
  -4   0  -219832.60  741.68
   4   0   3   25.43   13.88
   4   0   3   -0.68   26.09
   4   0   3   29.12   13.20
   4   0   3   24.63   13.93
   4   0   3   26.37   12.14
   4   0   3   26.82   12.66
   4   0   3   24.88    5.94
   4   0   3   28.25    9.96
  -4   0  -3   27.68   14.49
  -4   0  -3   25.66   13.77
  -4   0  -3   29.79   11.89
  -4   0  -3   23.75    8.41
  -4   0  -3   25.91    9.65
  -4   0  -3   20.04   12.78
   4   0   4  780.59   36.30
   4   0   4  761.10   38.20
   4   0   4  783.49   34.10
   4   0   4  810.49   38.82
   4   0   4  783.22   22.88
   4   0   4  751.91   36.33
   4   0   4  759.44   36.11
   4   0   4  773.56   28.59
  -4   0  -4  782.71   37.30
  -4   0  -4  765.93   35.45
  -4   0  -4  787.14   26.44
  -4   0  -4  760.93   33.73
  -4   0  -4  778.75   37.01
  -4   0  -4  744.04   28.05
   4   0   5   -1.38    8.55
   4   0   5   -0.39    9.33
   4   0   5    0.80    7.29
   4   0   5    7.42    8.31
   4   0   5    3.13    3.81
   4   0   5    6.46    8.08
   4   0   5    9.10    4.98
   4   0   5    5.42    9.24
  -4   0  -5    5.71    8.48
  -4   0  -5    4.95    8.48
  -4   0  -5    3.55    7.68
  -4   0  -5    3.76    4.82
  -4   0  -5    3.73    9.56
  -4   0  -5    4.05    7.96
   4   0   6 3163.73   95.65
   4   0   6 3143.05   98.41
   4   0   6 3252.57  102.17
   4   0   6 3160.22   82.35
   4   0   6 3262.62   99.18
   4   0   6 3074.07  100.91
   4   0   6 3168.37   85.21
   4   0   6 3117.50  112.25
  -4   0  -6 3203.97   85.91
  -4   0  -6 3215.60   99.38
  -4   0  -6 3133.70   96.75
  -4   0  -6 3041.77   96.52
  -4   0  -6 3017.26   83.96
  -4   0  -6 3200.80   94.83
   4   0   7    5.59    5.24
   4   0   7   10.48    8.81
   4   0   7   10.43    9.14
   4   0   7    4.95   12.55
   4   0   7   -0.39    9.96
   4   0   7   10.45    7.71
   4   0   7    5.21    9.50
   4   0   7   10.24    4.40
   4   0   7    8.25    3.78
  -4   0  -7   17.96    8.87
  -4   0  -7    6.58   12.95
  -4   0  -7    8.48    4.80
  -4   0  -7    6.81    8.08
  -4   0  -7    9.34    9.11
  -4   0  -7    8.06    4.52
   4   0   8  697.20   41.13
   4   0   8  715.70   20.84
   4   0   8  700.22   37.34
   4   0   8  700.08   31.51
   4   0   8  730.40   28.50
   4   0   8  694.32   34.44
   4   0   8  688.69   19.52
   4   0   8  692.78   49.83
   4   0   8  694.92   23.11
  -4   0  -8  800.90   29.62
  -4   0  -8  710.67   32.82
  -4   0  -8  662.21   21.16
  -4   0  -8  688.14   32.15
  -4   0  -8  693.09   29.62
  -4   0  -8  715.76   21.52
   4   0   9    3.87    4.40
   4   0   9    1.89    9.64
   4   0   9    8.66    6.33
   4   0   9   -1.00    8.00
   4   0   9   14.97    3.39
   4   0   9    4.71    8.98
   4   0   9   -0.41    6.26
   4   0   9    3.09    3.12
   4   0   9    0.74   10.73
   4   0   9    7.91    8.30
  -4   0  -9    0.95    7.27
  -4   0  -9    5.54   14.12
  -4   0  -9    2.28    6.12
  -4   0  -9    5.98    3.86
  -4   0  -9    2.73    3.57
  -4   0  -9   -0.18   14.75
   4   0  10 2581.61   86.57
   4   0  10 2470.33   67.07
   4   0  10 2544.26   76.71
   4   0  10 2558.62   95.71
   4   0  10 2472.31   93.88
   4   0  10 2589.96   76.99
   4   0  10 2672.59  104.45
   4   0  10 2552.75   78.66
   4   0  10 2627.02   86.54
  -4   0 -10 2679.94   80.56
  -4   0 -10 2560.25   80.96
  -4   0 -10 2534.40   69.91
  -4   0 -10 2647.04   71.99
  -4   0 -10 2586.43   84.11
  -4   0 -10 2681.40   86.62
   4   0  11   23.69    9.84
   4   0  11   28.18   11.33
   4   0  11   22.00   15.89
   4   0  11   21.23    5.29
   4   0  11   20.21    6.89
   4   0  11   20.57   16.00
   4   0  11   26.76   10.51
   4   0  11   24.83    7.64
   4   0  11   17.05    6.14
  -4   0 -11   21.71   10.00
  -4   0 -11   24.11   10.01
  -4   0 -11   15.66    4.13
  -4   0 -11   28.81    9.01
  -4   0 -11   27.12    4.61
  -4   0 -11   24.67    6.57
  -4   0 -11   -0.36    7.12
   4   0  12 1586.20   57.16
   4   0  12 1599.99   52.22
   4   0  12 1682.52   52.74
   4   0  12 1497.99   74.62
  -4   0 -12 1625.66   54.82
  -4   0 -12 1688.32   51.09
  -4   0 -12 1661.36   45.91
  -4   0 -12 1628.58   57.38
  -4   0 -12 1728.41   46.77
   4   0  13    1.36    8.45
   4   0  13    0.55    7.55
   4   0  13    1.07    4.27
  -4   0 -13    5.63    7.13
  -4   0 -13    1.61    6.22
   4   0  14   58.75    8.69
   4   0  14   78.98   16.91
   4   0  14   82.73   14.99
  -4   0 -14   71.62   14.29
  -4   0 -14   68.84   13.18
   4   0  15   -1.69   11.01
   4   0  15    5.22    9.73
   4   0  15    3.69    4.99
  -4   0 -15    8.09    9.29
  -4   0 -15   11.99    7.92
   4   0  16  332.15   30.33
   4   0  16  367.72   26.89
  -4   0 -16  360.82   25.96
  -4   0 -16  373.22   23.45
   4   0  17    4.07    9.51
   4   0  17    4.77   13.92
  -4   0 -17    1.48    7.76
  -4   0 -17   -7.06    6.51
   4   0  18  972.96   48.22
   4   0  18  994.03   46.82
  -4   0 -18 1019.06   46.06
  -4   0 -18 1054.11   42.69
   4   0  19    0.12    6.02
   4   0  19    2.98    6.41
  -4   0 -19   -1.09    4.87
  -4   0 -19   -1.19    5.86
   4   0  20  192.84   20.53
   4   0  20  185.95   19.43
  -4   0 -20  187.22   19.24
  -4   0 -20  201.07   25.04
   4   0  21    2.39   12.36
   4   0  21    4.06   12.30
  -4   0 -21    2.03    6.71
  -4   0 -21    0.51    5.12
   4   0  22    1.68    6.67
   4   0  22   -1.77    6.90
  -4   0 -22    7.17    6.50
  -4   0 -22    0.83    3.82
   4   2 -22   69.94   12.80
   4   2 -22   77.88   12.76
  -4   2  22   64.64   12.17
  -4   2  22   69.64   12.93
  -4  -2  22   42.77    7.10
   4   2 -21   12.95    9.46
   4   2 -21   15.29    9.75
  -4   2  21   19.67    8.88
  -4   2  21   20.01    9.91
  -4  -2  21    0.05    5.99
  -4  -2  21   -1.56    8.36
  -4  -2  21   15.03    6.56
   4  -2 -21    7.97    5.42
   4   2 -20    3.40    8.17
   4   2 -20    4.53    8.23
  -4   2  20    5.38   15.01
  -4   2  20    5.49   13.49
  -4  -2  20    0.13    5.66
  -4  -2  20  -12.41   28.56
  -4  -2  20    1.22    6.05
   4  -2 -20    6.10    5.06
   4  -2 -20    0.81    5.23
   4   2 -19  121.73   17.82
   4   2 -19  126.67   29.69
  -4   2  19  134.69   19.28
  -4   2  19  130.77   17.35
  -4  -2  19  111.97   13.47
  -4  -2  19   95.69   71.38
  -4  -2  19   98.29   11.55
   4  -2 -19  136.58   13.40
   4  -2 -19  103.85   10.51
   4   2 -18   67.43   14.09
   4   2 -18   57.22   14.31
  -4   2  18   47.33   15.68
  -4   2  18   49.38   13.51
  -4  -2  18   83.63   63.38
  -4  -2  18    2.97   10.98
  -4  -2  18   40.23    8.88
   4  -2 -18   61.40   10.53
   4  -2 -18   50.28    8.23
   4   2 -17  984.63   45.53
   4   2 -17  955.31   44.49
  -4   2  17  948.37   44.05
  -4   2  17 1045.44   49.53
   4  -2 -17  963.26   39.53
  -4  -2  17  891.51   36.40
  -4  -2  17  942.98   40.52
  -4  -2  17 1004.20  162.96
   4  -2 -17  932.43   35.22
   4   2 -16  469.81   30.00
   4   2 -16  431.67   21.63
   4   2 -16  467.29   29.38
  -4   2  16  486.06   29.20
  -4   2  16  497.80   31.11
  -4  -2  16  453.68   22.79
  -4  -2  16  459.56  113.41
  -4  -2  16  478.40   46.67
   4  -2 -16  464.03   29.26
   4  -2 -16  480.89   25.46
   4   2 -15  883.21   41.68
   4   2 -15  901.66   43.05
  -4   2  15  880.15   41.15
  -4   2  15  915.95   41.48
  -4   2  15  912.19   43.68
   4  -2 -15  902.71   52.56
  -4  -2  15  848.48   33.59
   4  -2 -15  873.31   31.80
  -4  -2  15  882.45   45.69
  -4  -2  15  870.17  123.08
   4   2 -14  116.94   16.88
   4   2 -14  125.52   27.39
   4   2 -14  117.63   16.78
  -4   2  14  124.14   16.32
  -4   2  14  110.40   10.76
  -4   2  14  131.09   17.73
  -4  -2  14  105.88   11.29
  -4  -2  14  111.79   16.79
   4  -2 -14  106.34   10.27
   4  -2 -14  120.77   15.19
   4   2 -13  349.22   23.12
   4   2 -13  355.63   36.40
   4   2 -13  340.48   36.53
  -4   2  13  335.13   17.10
  -4   2  13  346.03   14.96
  -4   2  13  354.00   24.93
  -4   2  13  355.02   23.42
  -4   2  13  335.59   12.84
   4  -2 -13  365.43   22.64
   4  -2 -13  336.11   15.80
  -4  -2  13  315.36   22.38
  -4  -2  13  345.59   16.94
   4   2 -12   22.47    9.16
   4   2 -12   20.58   16.71
   4   2 -12   15.90    9.51
  -4   2  12    0.16    5.60
  -4   2  12   19.53    4.25
  -4   2  12   13.59    3.66
  -4   2  12   24.70    6.83
  -4   2  12   20.84   10.48
  -4   2  12   14.54    9.54
   4  -2 -12   21.86    9.16
   4  -2 -12    0.46    6.55
  -4  -2  12   19.43    5.85
  -4  -2  12   23.53    7.43
   4  -2 -12   20.23    5.39
   4   2 -11  785.54   47.85
  -4   2  11  802.24   47.69
  -4   2  11  780.04   22.11
   4   2 -11  768.23   32.86
   4   2 -11  764.56   33.27
  -4   2  11  803.71   23.93
  -4   2  11  785.86   29.48
  -4   2  11  786.71   26.67
  -4   2  11  789.79   35.62
   4  -2 -11  812.47   50.23
   4  -2 -11  793.82   33.33
  -4  -2  11  790.06   30.35
  -4  -2  11  788.85   27.60
  -4  -2  11  779.92   29.74
  -4  -2  11  808.83   33.44
   4  -2 -11  804.76   31.26
   4  -2 -11  794.61   24.60
   4  -2 -11  781.79   36.61
   4  -2 -11  839.93   47.90
   4  -2 -11  769.84   25.28
  -4  -2  11  791.48   33.18
   4   2 -10  185.93   18.02
   4   2 -10  176.97   16.26
  -4   2  10  193.38   18.70
  -4   2  10  173.86   12.01
   4   2 -10  168.12   16.16
  -4   2  10  173.63   14.12
  -4   2  10  169.26    7.55
  -4   2  10  186.49    9.57
  -4   2  10  195.80   27.43
   4  -2 -10  175.46    9.08
   4  -2 -10  174.42   14.83
   4  -2 -10  170.77    9.98
  -4  -2  10  171.21   10.92
  -4  -2  10  177.25   14.45
   4  -2 -10  177.90   24.90
   4  -2 -10  178.13   16.16
  -4  -2  10  171.88   15.80
   4  -2 -10  183.93   12.01
   4  -2 -10  122.31   16.39
  -4  -2  10  171.56   15.92
  -4  -2  10  181.33   13.36
   4   2  -9 1529.44   36.98
   4   2  -9 1575.18   38.98
   4   2  -9 1534.89   53.40
   4   2  -9 1542.59   53.96
  -4   2   9 1554.15   40.55
  -4   2   9 1605.24   57.23
  -4   2   9 1586.06   48.47
  -4   2   9 1627.91   55.44
   4   2  -9 1553.76   56.31
  -4   2   9 1579.14   57.83
  -4   2   9 1578.06   50.87
  -4   2   9 1599.08   45.92
  -4  -2   9 1600.51   69.83
   4  -2  -9 1588.73   44.54
  -4  -2   9 1569.09   52.25
   4  -2  -9 1592.93   54.41
   4  -2  -9 1575.62   64.71
   4  -2  -9 1605.63   54.48
  -4  -2   9 1595.27   54.01
   4  -2  -9 1582.22   47.75
  -4  -2   9 1607.01   50.44
  -4  -2   9 1593.19   46.56
   4   2  -8  831.54   36.87
   4   2  -8  717.45   18.46
   4   2  -8  875.03   51.56
   4   2  -8  843.49   33.44
  -4   2   8  808.90   21.31
  -4   2   8  835.77   27.48
  -4   2   8  835.56   36.85
  -4   2   8  840.21   34.62
  -4   2   8  836.28   37.60
   4   2  -8  818.22   20.27
  -4   2   8  823.15   29.83
  -4   2   8  811.13   32.56
  -4  -2   8  838.83   30.08
  -4  -2   8  840.07   26.07
  -4  -2   8  846.43   35.10
   4  -2  -8  827.90   35.54
   4  -2  -8  785.24   23.64
   4  -2  -8  826.51   33.22
   4  -2  -8  816.84   29.14
   4  -2  -8  810.37   33.80
  -4  -2   8  834.88   33.49
  -4  -2   8  835.00   32.16
   4   2  -7 8701.07  293.34
   4   2  -7 8762.53  297.04
   4   2  -7 9525.22  321.62
   4   2  -7 8736.19  268.81
   4   2  -7 8396.29  282.77
  -4   2   7 8951.46  299.95
  -4   2   7 8513.59  272.31
  -4   2   7 8887.66  292.83
  -4   2   7 8859.60  302.30
  -4   2   7 8855.69  300.73
  -4   2   7 8770.53  292.63
   4  -2  -7 8993.27  280.70
  -4  -2   7 8758.87  291.44
  -4  -2   7 8903.99  300.72
  -4  -2   7 9038.12  284.79
   4  -2  -7 8367.01  275.01
  -4  -2   7 8748.91  290.40
   4  -2  -7 8884.30  299.66
   4  -2  -7 8621.25  288.87
   4  -2  -7 8679.21  284.95
   4  -2  -7 8564.39  289.05
  -4  -2   7 8587.27  282.73
  -4  -2   7 8871.97  264.44
   4   2  -6 3461.52   91.42
   4   2  -6 3446.67  102.98
   4   2  -6 3402.39  102.85
   4   2  -6 3391.20  109.79
   4   2  -6 3369.06  107.91
   4   2  -6 3445.22  108.37
  -4   2   6 3474.55   88.93
  -4   2   6 3382.99  106.16
  -4   2   6 3343.35  102.63
  -4   2   6 3389.70  110.84
  -4   2   6 3506.07  108.40
  -4   2   6 3429.94  109.85
   4  -2  -6 3350.32   88.75
   4  -2  -6 3114.21   95.09
  -4  -2   6 3497.31  107.31
  -4  -2   6 3361.89   87.28
  -4  -2   6 3511.00  113.17
   4  -2  -6 3404.42  130.82
   4  -2  -6 3564.60  113.07
   4  -2  -6 3465.17  107.03
   4  -2  -6 3463.54  104.74
  -4  -2   6 3230.36   85.24
  -4  -2   6 3492.84   93.55
  -4  -2   6 3413.54  101.42
   4   2  -5  229.37   14.23
   4   2  -5  232.10    9.87
   4   2  -5  220.88   15.57
   4   2  -5  241.29   20.82
   4   2  -5  230.90   19.69
   4   2  -5  235.22   18.39
  -4   2   5  248.72   19.49
  -4   2   5  244.04   17.67
  -4   2   5  241.13   21.61
  -4   2   5  232.12   10.95
  -4   2   5  232.87   19.73
  -4   2   5  258.83   18.18
  -4  -2   5  225.86    9.20
  -4  -2   5  232.66   17.21
  -4  -2   5  227.11   13.96
  -4  -2   5  232.39   14.00
   4  -2  -5  227.64   16.79
   4  -2  -5  242.80   17.30
   4  -2  -5  227.47    8.32
   4  -2  -5  231.12   17.50
   4  -2  -5  236.81   19.62
  -4  -2   5  239.39   20.32
   4   2  -4  662.17   26.56
   4   2  -4  661.92   17.95
   4   2  -4  666.65   31.03
   4   2  -4  680.21   30.43
   4   2  -4  637.05   22.28
   4   2  -4  673.49   29.59
  -4   2   4  680.69   28.55
  -4   2   4  676.78   34.38
  -4   2   4  667.17   29.17
  -4   2   4  624.88   11.98
   4   2  -4  676.52   20.48
  -4   2   4  654.33   29.22
  -4   2   4  690.40   33.23
  -4   2   4  655.32   15.50
  -4  -2   4  641.12   18.21
   4  -2  -4  639.70   48.65
   4  -2  -4  644.51   15.21
   4  -2  -4  685.73   27.69
   4  -2  -4  629.44   27.88
   4  -2  -4  658.28   28.72
  -4  -2   4  670.24   31.44
  -4  -2   4  692.72   16.86
  -4  -2   4  665.80   27.82
  -4  -2   4  677.92   22.70
   4   2  -3 2896.50   89.40
   4   2  -3 2992.41   77.00
   4   2  -3 2890.78   78.67
   4   2  -3 2850.07   88.90
   4   2  -3 2869.92  109.69
   4   2  -3 2822.22   88.59
   4   2  -3 2695.04   80.96
  -4   2   3 2984.55   70.73
  -4   2   3 2910.11   71.06
  -4   2   3 2905.78   93.90
  -4   2   3 2905.04   87.84
  -4   2   3 2900.01   96.09
  -4   2   3 2966.33   70.36
  -4   2   3 2936.66   91.63
  -4   2   3 2938.60   87.77
  -4  -2   3 2911.45  107.63
  -4  -2   3 3050.18   69.74
   4  -2  -3 2904.76   69.54
   4  -2  -3 2873.65   86.95
   4  -2  -3 2831.81   90.86
   4  -2  -3 2844.22   93.26
   4  -2  -3 2909.89   92.14
   4  -2  -3 3033.39   68.48
  -4  -2   3 2567.44   68.86
  -4  -2   3 2797.76   74.20
   4   2  -2  441.73   16.84
   4   2  -2  424.17   20.61
   4   2  -2  451.81   23.69
   4   2  -2  442.39   14.12
   4   2  -2  464.00   23.74
   4   2  -2  452.36   22.42
   4   2  -2  448.48   18.43
  -4   2   2  435.23   12.10
  -4   2   2  440.65   22.73
  -4   2   2  431.03   19.71
  -4   2   2  449.63   26.38
  -4   2   2  447.40   26.97
  -4   2   2  445.87   28.91
  -4   2   2  452.01   12.02
  -4   2   2  430.51   14.16
  -4  -2   2  462.28   22.14
   4  -2  -2  437.07   28.24
   4  -2  -2  425.37   12.84
   4  -2  -2  436.99   21.53
   4  -2  -2  432.67   26.93
   4  -2  -2  410.06   10.14
  -4  -2   2  432.54   16.08
   4  -2  -2  454.36   26.99
  -4  -2   2  444.05   13.06
  -4  -2   2  451.90    8.36
   4   2  -1 2459.20   71.68
   4   2  -1 2577.40   95.49
   4   2  -1 2474.37   85.35
   4   2  -1 2588.21   80.45
   4   2  -1 2517.08   73.70
   4   2  -1 2570.91   60.41
   4   2  -1 2478.21   73.81
  -4   2   1 2527.72   86.31
  -4   2   1 2533.17   62.13
  -4   2   1 2370.11   74.07
  -4   2   1 2556.66   83.81
  -4   2   1 2565.37   84.57
  -4   2   1 2534.01   69.22
  -4   2   1 2778.90   62.74
  -4   2   1 2615.46   65.10
  -4  -2   1 2636.11   58.91
  -4  -2   1 2679.52   54.36
   4  -2  -1 2513.86   86.85
   4  -2  -1 2573.11   84.10
   4  -2  -1 2558.71   83.04
   4  -2  -1 2569.32   57.47
   4  -2  -1 2531.00   65.47
   4   2   0  415.88   21.22
   4   2   0  428.32   23.46
   4   2   0  429.70   21.05
   4   2   0  449.84   22.67
   4   2   0  419.00   18.24
   4   2   0  428.69   17.87
  -4   2   0  429.07   30.84
  -4   2   0  434.42   14.52
  -4   2   0  408.45   22.65
  -4   2   0  404.72   10.39
  -4   2   0  443.18   14.52
   4   2   0  444.55   11.31
  -4   2   0  435.19   26.99
  -4   2   0  495.41   29.43
  -4   2   0  454.14   26.31
   4  -2   0  426.58   28.91
  -4  -2   0  438.76   27.45
   4  -2   0  447.32   26.24
   4  -2   0  412.16    9.31
   4  -2   0  455.88   28.05
  -4  -2   0  419.13    7.80
   4  -2   0  424.62   18.84
  -4  -2   0  428.31   16.34
  -4  -2   0  420.21    8.80
   4   2   1    1.16    5.53
   4   2   1    0.21    1.62
   4   2   1    0.86    4.89
   4   2   1   -0.74    5.24
   4   2   1    2.22    3.13
   4   2   1   -2.28    5.33
   4   2   1    2.70    5.63
  -4   2  -1   -4.14    7.17
  -4   2  -1    0.41    5.04
  -4   2  -1   -0.75    2.08
  -4   2  -1    0.91    8.74
  -4   2  -1   -0.89    1.75
  -4   2  -1    3.99    6.45
  -4   2  -1    3.74    5.83
  -4   2  -1    1.16    5.57
  -4  -2  -1    1.00    3.45
  -4  -2  -1   -0.21    1.44
   4  -2   1   -0.78    1.39
   4  -2   1   -2.46    4.70
   4  -2   1    5.47    7.08
   4  -2   1    0.02    6.50
   4  -2   1    1.11    3.48
  -4  -2  -1   -0.30    3.49
  -4  -2  -1   14.95    4.92
   4   2   2  421.25   24.22
   4   2   2  402.25   22.47
   4   2   2  398.80   13.57
   4   2   2  404.39   24.34
   4   2   2  399.10   13.39
   4   2   2  390.13   21.44
   4   2   2  407.50   12.33
  -4   2  -2  402.88   38.01
  -4   2  -2  413.08   13.47
  -4   2  -2  400.62   20.97
  -4   2  -2  398.26   28.39
  -4   2  -2  418.43   23.57
  -4   2  -2  418.10   26.32
  -4   2  -2  383.76   16.50
  -4  -2  -2  428.27   19.51
  -4  -2  -2  411.87   22.72
  -4  -2  -2  384.45   14.29
   4  -2   2  406.06   28.29
   4  -2   2  412.79   17.88
   4  -2   2  415.10   25.60
   4  -2   2  398.46   22.09
   4  -2   2  397.95   11.65
   4  -2   2  414.93    7.17
  -4  -2  -2  418.39   12.02
   4   2   3   89.90   12.32
   4   2   3   89.99    5.93
   4   2   3  102.75   15.41
   4   2   3   98.22    6.04
   4   2   3   89.73   13.86
   4   2   3   94.40    7.13
  -4   2  -3  100.73   18.86
  -4   2  -3  103.43   14.79
  -4   2  -3   95.00   15.72
  -4   2  -3  100.65   10.68
  -4   2  -3   90.90    7.94
  -4   2  -3  103.62   12.22
  -4   2  -3   99.36   13.36
  -4  -2  -3   98.88   11.54
  -4  -2  -3   91.69   14.36
   4  -2   3   90.52    7.35
   4  -2   3  104.38   14.63
   4  -2   3   95.95   14.23
  -4  -2  -3   94.95    6.14
   4  -2   3   94.66   18.03
  -4  -2  -3   96.11   12.21
   4   2   4  326.40   22.98
   4   2   4  317.83   18.59
   4   2   4  323.93   13.16
   4   2   4  324.84   21.89
  -4   2  -4  322.67   18.26
  -4   2  -4  311.05   26.81
  -4   2  -4  316.50   22.45
   4   2   4  320.65   23.24
   4   2   4  317.94    9.51
  -4   2  -4  337.14   14.54
  -4   2  -4  317.67   19.42
  -4   2  -4  314.14   22.61
   4  -2   4  323.39   21.61
   4  -2   4  318.10   18.26
  -4  -2  -4  296.26    7.35
  -4  -2  -4  314.92   13.04
   4  -2   4  331.89   20.80
  -4  -2  -4  322.03   21.71
  -4  -2  -4  324.20    8.36
   4  -2   4  313.46   13.76
   4  -2   4  298.21   26.15
  -4  -2  -4  311.79   18.77
   4   2   5    9.28    9.56
   4   2   5   11.10    7.15
   4   2   5    6.33    2.43
   4   2   5   12.66    1.75
   4   2   5    6.87    9.07
   4   2   5    6.32    5.25
  -4   2  -5   10.68    8.38
   4   2   5    6.96   16.22
  -4   2  -5    4.81    7.13
  -4   2  -5    5.38    9.92
  -4   2  -5    4.13    7.15
  -4   2  -5    5.96    8.89
  -4   2  -5    5.83   10.58
   4  -2   5   15.58    7.51
  -4  -2  -5    2.69    1.98
   4  -2   5    3.57    5.44
  -4  -2  -5    4.56   16.23
   4  -2   5    9.89   11.20
   4  -2   5    5.48    8.66
   4  -2   5    1.42    7.90
  -4  -2  -5    4.44    5.03
   4  -2   5    3.87    7.41
  -4  -2  -5    2.29    7.86
  -4  -2  -5    4.59    9.01
   4   2   6   96.62    4.34
   4   2   6   98.69   10.05
   4   2   6   97.42   16.29
   4   2   6  106.35    4.40
   4   2   6   84.96   15.82
   4   2   6  116.00   15.93
   4   2   6   95.34    4.47
  -4   2  -6   91.08   15.07
  -4   2  -6   99.90   13.13
  -4   2  -6   98.24   14.33
  -4   2  -6  113.02   17.70
  -4   2  -6  103.41   10.80
   4  -2   6  106.81   13.35
   4  -2   6  101.64   18.08
  -4  -2  -6   97.17   14.26
  -4  -2  -6   98.30   14.81
  -4  -2  -6   78.32   14.71
  -4  -2  -6   91.14    9.68
   4  -2   6   92.61   18.80
   4  -2   6  115.72   12.55
   4  -2   6  105.06   10.41
   4  -2   6  109.73   13.62
   4  -2   6  100.48   12.12
   4   2   7  583.75   12.93
   4   2   7  570.18   29.85
   4   2   7  612.35   31.16
   4   2   7  581.63   13.44
   4   2   7  574.17   14.75
   4   2   7  602.17   33.50
  -4   2  -7  602.76   27.51
  -4   2  -7  570.52   28.13
   4   2   7  581.63   30.35
  -4   2  -7  589.93   32.42
  -4   2  -7  589.12   23.36
  -4   2  -7  565.00   26.59
   4  -2   7  603.31   27.41
   4  -2   7  579.51   25.23
  -4  -2  -7  596.58   26.45
  -4  -2  -7  607.27   41.21
  -4  -2  -7  580.73   28.99
  -4  -2  -7  589.19   22.38
   4  -2   7  576.68   21.88
   4  -2   7  602.36   34.51
   4  -2   7  577.02   24.90
   4  -2   7  579.24   23.16
   4  -2   7  577.65   24.29
  -4  -2  -7  579.65   24.80
   4   2   8   53.40    4.05
   4   2   8   70.51   15.69
   4   2   8   65.08   13.02
   4   2   8   63.82   12.83
   4   2   8   -0.02   13.93
  -4   2  -8   55.20   10.80
  -4   2  -8   66.45   11.64
  -4   2  -8   67.76   11.92
  -4   2  -8   58.92    9.70
   4  -2   8   60.96    9.75
   4  -2   8   58.86    9.23
   4  -2   8   55.28   15.58
   4  -2   8   55.39   10.08
  -4  -2  -8   62.06   10.67
  -4  -2  -8   64.48   10.03
  -4  -2  -8   62.31   13.79
  -4  -2  -8   56.83   10.73
  -4  -2  -8   62.23    8.85
   4  -2   8   62.33   11.77
   4  -2   8   55.56   13.81
   4  -2   8   64.12    9.54
   4  -2   8   61.57   13.31
   4   2   9 3127.41   91.53
   4   2   9 3116.71  100.57
   4   2   9 3144.13   95.06
   4   2   9 3033.37  102.94
   4   2   9 2938.87   78.50
   4   2   9 3081.09   99.70
  -4   2  -9 2975.84   91.23
  -4   2  -9 3085.96   95.26
  -4   2  -9 2806.69   90.22
  -4   2  -9 3091.75   91.64
  -4   2  -9 2943.87   94.94
   4  -2   9 2990.97   89.88
   4  -2   9 3010.22   90.10
  -4  -2  -9 3072.45   93.47
  -4  -2  -9 3034.70   92.60
  -4  -2  -9 3180.70  113.50
  -4  -2  -9 3082.24  108.38
   4  -2   9 3189.61  108.69
   4  -2   9 2827.04   83.13
   4  -2   9 3066.70   99.48
   4  -2   9 2946.05  100.81
   4  -2   9 3058.71   96.12
   4   2  10    7.72    5.35
   4   2  10    8.17   13.48
   4   2  10    9.38    6.64
   4   2  10   -0.41    9.77
   4   2  10    9.64    8.14
  -4   2 -10   15.67    6.85
  -4   2 -10    2.47    7.86
  -4   2 -10   11.76    5.69
  -4   2 -10    6.74    7.05
  -4   2 -10    6.04    7.01
   4  -2  10    4.65    6.91
  -4  -2 -10    0.10    6.40
  -4  -2 -10    4.54    6.99
  -4  -2 -10    7.90    6.63
  -4  -2 -10    8.98   13.98
   4  -2  10    6.00    5.53
   4  -2  10    6.51    7.05
   4  -2  10   12.50    8.19
   4  -2  10    2.79    8.82
   4  -2  10    2.77    5.90
   4   2  11  345.68   25.59
   4   2  11  341.11   21.32
   4   2  11  338.59   19.22
   4   2  11  315.62   20.47
  -4   2 -11  319.90   18.09
  -4   2 -11  337.42   30.61
  -4   2 -11  328.90   22.00
  -4   2 -11  317.14   19.10
   4   2  11  328.13   16.35
   4  -2  11  330.03   29.85
   4  -2  11  324.48   13.61
   4  -2  11  341.39   16.19
   4  -2  11  305.03   28.68
  -4  -2 -11  332.89   18.33
   4   2  12  459.76   23.86
   4   2  12  456.36   30.53
   4   2  12  435.09   24.55
   4   2  12  446.82   24.41
  -4   2 -12  423.63   21.73
  -4   2 -12  428.50   23.62
  -4   2 -12  458.45   39.10
   4  -2  12  382.38   34.99
  -4  -2 -12  445.89   32.70
   4  -2  12  436.13   23.35
   4   2  13   14.12   11.67
   4   2  13    7.96    8.66
   4   2  13   15.75    8.70
   4   2  13   17.20    8.57
  -4   2 -13   11.46   11.72
  -4   2 -13   16.14   10.99
  -4   2 -13    9.49    8.61
   4  -2  13    2.67   15.69
  -4  -2 -13    6.93    7.73
   4  -2  13    7.63    8.28
   4   2  14    9.13    7.23
   4   2  14   -7.62   10.28
   4   2  14    8.94    6.95
  -4   2 -14   -3.45    9.02
  -4   2 -14    0.82    5.72
  -4   2 -14    5.66    7.58
  -4   2 -14    9.67    8.67
  -4  -2 -14    2.20    6.51
   4  -2  14    1.69    7.24
   4  -2  14   -8.87   17.38
  -4  -2 -14    1.75    6.64
   4   2  15   59.99   11.12
   4   2  15   56.68   12.76
   4   2  15   59.40   28.38
  -4   2 -15   51.16    9.23
  -4   2 -15   63.21   15.14
  -4   2 -15   58.87   13.44
  -4  -2 -15   59.12   11.28
  -4  -2 -15   57.94   10.71
   4  -2  15   43.94   31.47
   4  -2  15   29.39   48.01
   4  -2  15   52.30   12.74
   4   2  16  139.73   16.75
   4   2  16  130.62   20.64
   4   2  16  148.41   14.59
  -4   2 -16  145.70   17.83
  -4   2 -16  130.54   19.40
  -4   2 -16  131.27   11.85
  -4  -2 -16  158.07   15.15
  -4  -2 -16  160.42   13.90
   4  -2  16  155.88   16.38
   4  -2  16   79.96   62.73
   4  -2  16  119.90   42.96
   4   2  17   67.92   21.64
   4   2  17   74.77   10.48
   4   2  17   69.37   16.64
  -4   2 -17   71.38   13.96
  -4   2 -17   80.27   15.83
   4  -2  17    0.16   13.03
  -4  -2 -17   75.99   11.62
  -4  -2 -17   76.06   10.00
   4  -2  17   30.16   47.88
   4   2  18  138.00   16.09
   4   2  18  116.89   12.46
  -4   2 -18  148.81   17.39
  -4   2 -18  133.56   18.75
   4   2  18  149.63   20.24
  -4  -2 -18  152.49   12.69
  -4  -2 -18  144.76   14.04
   4  -2  18  139.59   15.61
   4  -2  18  126.67   19.64
   4   2  19   10.13    8.62
   4   2  19   20.30   11.25
  -4   2 -19   18.61   10.36
  -4   2 -19   15.78    9.48
   4  -2  19   14.73   10.82
  -4  -2 -19    6.82    5.42
  -4  -2 -19   16.40    7.26
   4  -2  19   -0.14    8.22
   4   2  20    7.23    7.51
   4   2  20   -1.54    6.08
  -4   2 -20    2.81    7.26
  -4   2 -20    3.17    6.61
   4  -2  20    5.60   11.82
   4  -2  20   -1.10    5.61
  -4  -2 -20   -0.17    5.31
   4   2  21   65.58   11.02
   4   2  21   71.68   14.11
  -4   2 -21   77.62   13.47
  -4   2 -21   77.49   12.24
   4  -2  21   76.14   11.94
   4  -2  21   -0.39   16.91
   4   4 -20    3.57    5.49
   4   4 -20    1.98    4.82
  -4   4  20    6.69    7.47
  -4  -4  20    2.84   32.05
   4  -4 -20    1.24    6.01
   4   4 -19   12.32    6.25
   4   4 -19    5.89    6.38
   4   4 -19    2.45    7.19
  -4   4  19    4.38    3.72
  -4   4  19    6.63    6.35
  -4   4  19   10.32    9.28
  -4  -4  19    1.84   43.82
   4  -4 -19    6.72    7.61
   4   4 -18  145.70   15.42
   4   4 -18  140.24   13.85
   4   4 -18  137.76   13.61
  -4   4  18  128.52   13.96
  -4   4  18  131.68   12.04
  -4   4  18  148.91   19.37
  -4  -4  18    0.98  105.70
   4  -4 -18  141.73   15.85
   4   4 -17  111.33   12.92
   4   4 -17  110.32   14.72
  -4   4  17  106.32   13.31
  -4   4  17  100.54   18.80
  -4   4  17  116.15   12.35
  -4  -4  17  124.27  100.46
   4  -4 -17  122.67   16.37
   4   4 -16    0.68    7.75
   4   4 -16    0.44    6.85
  -4   4  16   17.27    7.09
  -4   4  16   10.80   11.98
  -4   4  16    9.94   17.70
  -4  -4  16   33.40   55.29
  -4  -4  16   -1.52    8.13
   4  -4 -16    4.32    8.88
   4   4 -15   47.01    9.85
   4   4 -15   49.61   11.41
   4   4 -15   46.49   34.60
   4   4 -15   42.70   12.41
  -4   4  15   52.50   11.05
  -4   4  15   48.34   10.40
  -4   4  15   47.47   15.76
  -4  -4  15    0.99   12.57
   4  -4 -15   53.85   13.37
   4   4 -14    5.47    5.43
   4   4 -14    0.31   20.52
   4   4 -14    9.12    6.74
  -4   4  14   -4.50    6.15
  -4   4  14   -2.13    9.67
  -4   4  14    4.79    7.00
  -4  -4  14   -1.74    7.48
   4  -4 -14    0.56    8.32
   4   4 -13  117.76   40.97
   4   4 -13  115.91   12.36
   4   4 -13  122.34   15.08
  -4   4  13  127.64   20.61
  -4   4  13  122.82   14.06
  -4   4  13  125.65   16.79
  -4  -4  13   99.12   12.94
   4  -4 -13  111.98   17.65
   4   4 -12  748.19   30.41
   4   4 -12  773.41   89.62
   4   4 -12  738.28   33.41
  -4   4  12  755.17   36.14
  -4   4  12  774.82   33.09
  -4   4  12  775.47   41.74
  -4  -4  12  695.06   32.03
   4  -4 -12  755.57   36.70
   4   4 -11   37.35    7.98
   4   4 -11   54.03   10.80
   4   4 -11   38.69   15.25
  -4   4  11   53.67   13.25
  -4   4  11   48.93   16.38
  -4   4  11   55.47    9.63
  -4  -4  11   41.53   15.47
   4  -4 -11   54.99   13.37
   4   4 -10  116.03   18.64
   4   4 -10  121.82   13.12
   4   4 -10  105.86    9.75
  -4   4  10  111.49   18.41
  -4   4  10  116.24   16.91
  -4   4  10  114.54   19.19
  -4  -4  10  100.83   11.35
   4  -4 -10  117.59   15.84
   4   4  -9   40.26    9.19
   4   4  -9   29.50    5.87
   4   4  -9   37.82   13.15
  -4   4   9   36.93   12.35
  -4   4   9   41.97   23.30
  -4   4   9   38.64    8.11
  -4  -4   9   38.51    8.11
   4  -4  -9   32.38   10.89
   4   4  -8  656.61   33.13
   4   4  -8  682.83   37.97
  -4   4   8  677.12   35.86
  -4   4   8  684.31   30.92
  -4   4   8  681.81   23.78
  -4   4   8  694.77   26.44
  -4   4   8  671.08   33.53
   4   4  -7  559.51   28.32
   4   4  -7  555.21   23.86
   4   4  -7  577.69   24.16
  -4   4   7  580.75   32.90
  -4   4   7  572.79   22.56
  -4   4   7  561.93   26.05
  -4   4   7  568.97   30.22
  -4   4   7  558.58   21.19
   4  -4  -7  540.03   20.04
   4  -4  -7  549.16   24.53
   4   4  -6  299.65   20.23
   4   4  -6  288.06   16.00
   4   4  -6  293.79   16.71
  -4   4   6  302.82   24.25
  -4   4   6  290.73   17.56
  -4   4   6  295.48   14.54
  -4   4   6  298.80   22.19
  -4   4   6  303.24   14.95
   4  -4  -6  271.68   12.55
   4  -4  -6  280.61   14.97
  -4  -4   6  284.23   12.79
   4   4  -5   16.63    8.37
   4   4  -5   28.23    7.33
   4   4  -5    8.97    6.24
   4   4  -5    8.32    8.15
  -4   4   5   17.37    6.61
  -4   4   5   12.57   10.22
  -4   4   5   15.99    6.77
  -4   4   5   20.51    9.05
  -4   4   5   16.66   10.92
   4  -4  -5   15.07    6.62
   4  -4  -5    9.00    4.56
  -4  -4   5   18.73    4.61
   4   4  -4  345.49   18.77
   4   4  -4  344.45   16.45
   4   4  -4  355.45   19.21
   4   4  -4  389.85   19.80
   4   4  -4  356.71   13.30
  -4   4   4  361.85   18.14
  -4   4   4  348.82   16.70
  -4   4   4  348.81   24.61
  -4   4   4  344.89   15.83
  -4  -4   4  346.30   13.00
   4  -4  -4  336.04   22.73
   4  -4  -4  330.24   13.43
   4  -4  -4  324.89   28.35
  -4  -4   4  366.65   19.15
   4   4  -3 1835.12   56.00
   4   4  -3 1843.65   58.18
   4   4  -3 1788.79   69.52
   4   4  -3 1820.70   52.50
   4   4  -3 1830.88   57.15
  -4   4   3 1909.91   54.98
  -4   4   3 1870.29   59.31
  -4   4   3 1842.51   66.21
  -4   4   3 1807.65   53.76
   4  -4  -3 1822.95   64.53
  -4  -4   3 1823.19   54.67
   4  -4  -3 1777.88   49.28
   4  -4  -3 1781.77   59.35
  -4  -4   3 1860.47   57.26
  -4  -4   3 1860.37   49.68
   4   4  -2  368.41   16.54
   4   4  -2  304.43   14.88
   4   4  -2  329.62   14.51
   4   4  -2  320.29   16.58
   4   4  -2  319.94   11.94
   4   4  -2  328.62   17.62
  -4   4   2  329.30   29.15
  -4   4   2  311.81   23.49
  -4   4   2  304.82   13.20
  -4   4   2  331.30   13.08
  -4   4   2  324.32   21.36
  -4  -4   2  317.77   11.72
  -4  -4   2  324.37   15.41
  -4  -4   2  399.49   15.17
  -4  -4   2  322.53   13.69
  -4  -4   2  328.31   11.38
   4  -4  -2  310.14   11.87
   4  -4  -2  320.03   20.15
   4  -4  -2  310.29   22.60
  -4  -4   2  307.55   11.07
   4   4  -1  148.60   10.00
   4   4  -1  149.96   10.01
   4   4  -1  170.04   11.41
   4   4  -1  169.33   13.28
   4   4  -1  167.92   11.41
   4   4  -1  160.46    9.19
  -4   4   1  158.99   18.67
  -4   4   1  159.05    9.03
  -4   4   1  169.97   14.64
  -4   4   1  167.03    8.04
  -4   4   1  160.90    7.77
  -4  -4   1  157.42    9.06
  -4  -4   1  165.43   10.45
  -4  -4   1  164.86    7.50
  -4  -4   1  156.94    8.44
  -4  -4   1  163.56    8.15
   4  -4  -1  161.37    7.46
   4  -4  -1  148.09   12.23
   4  -4  -1  156.05   15.22
   4  -4  -1  166.05   17.70
  -4  -4   1  161.95    9.85
   4   4   0  417.17   16.73
   4   4   0  469.52   20.14
   4   4   0  453.37   17.78
   4   4   0  458.74   21.74
   4   4   0  477.83   18.18
   4   4   0  452.57   16.06
  -4   4   0  462.19   23.79
  -4   4   0  462.64   28.41
  -4   4   0  553.22   22.34
  -4   4   0  470.46   24.37
  -4   4   0  467.99   16.52
  -4  -4   0  460.70   17.04
  -4  -4   0  486.60   15.02
  -4  -4   0  469.09   17.44
  -4  -4   0  458.09   17.21
  -4  -4   0  463.83   15.86
   4  -4   0  459.72   20.28
   4  -4   0  487.09   25.41
  -4  -4   0  485.23   14.99
   4   4   1  970.23   26.75
   4   4   1  986.74   29.43
   4   4   1  908.45   28.10
   4   4   1 1030.72   33.45
   4   4   1 1019.05   35.84
   4   4   1  962.63   35.56
  -4   4  -1  983.33   38.96
  -4   4  -1 1037.76   28.60
  -4   4  -1  985.44   30.81
  -4   4  -1 1002.24   36.29
  -4   4  -1  946.66   41.78
  -4  -4  -1  978.54   26.69
  -4  -4  -1 1006.04   27.03
  -4  -4  -1  961.74   31.04
  -4  -4  -1  944.47   28.76
  -4  -4  -1  948.52   30.55
   4  -4   1 1004.89   26.93
   4  -4   1 1035.93   41.12
   4  -4   1  985.66   29.36
   4   4   2   10.10    6.77
   4   4   2    6.26    3.70
   4   4   2    5.46    6.76
   4   4   2    5.86    3.87
  -4   4  -2    7.23    8.07
  -4   4  -2    5.99    5.68
  -4   4  -2    3.29    8.90
  -4   4  -2    4.84    6.61
  -4   4  -2   10.12    5.45
  -4  -4  -2    0.41    5.09
   4  -4   2    9.94    4.75
  -4  -4  -2    0.86    5.73
  -4  -4  -2    8.55    3.81
  -4  -4  -2    2.73    3.10
   4  -4   2    9.95    8.56
   4   4   3   71.47   11.74
   4   4   3   54.31   10.31
   4   4   3   72.30    5.79
   4   4   3   69.92   11.00
   4   4   3   70.74   12.01
  -4   4  -3   78.45   13.76
  -4   4  -3   63.16    5.88
  -4   4  -3   78.85   10.34
  -4   4  -3   63.31   10.19
  -4   4  -3   68.40   15.43
   4  -4   3   80.00   14.45
   4  -4   3   74.78    9.45
  -4  -4  -3   72.48    5.98
  -4  -4  -3   77.69    9.01
  -4  -4  -3   73.62   10.59
   4   4   4   38.07   10.46
   4   4   4   34.69    9.88
   4   4   4   29.07    5.44
   4   4   4   46.45   11.51
  -4   4  -4   46.44   13.44
  -4   4  -4   36.96    4.96
  -4   4  -4   48.44    8.41
  -4   4  -4   42.42    9.69
  -4   4  -4   44.39   12.29
   4  -4   4   47.77    9.49
  -4  -4  -4   45.90   10.26
  -4  -4  -4   46.13    8.44
   4   4   5  241.21   18.08
   4   4   5  238.67   18.66
   4   4   5  247.86   20.17
   4   4   5  217.63   10.77
  -4   4  -5  242.75   17.52
  -4   4  -5  251.61   20.91
  -4   4  -5  270.31   22.44
   4  -4   5  211.15   14.11
   4   4   6  174.40   17.73
   4   4   6  175.87   17.45
   4   4   6  188.16   30.46
  -4   4  -6  173.81   20.02
  -4   4  -6  174.25   19.04
  -4   4  -6  188.29   17.25
   4  -4   6  177.55   12.69
   4   4   7  212.45   19.27
   4   4   7  189.46   19.78
   4   4   7  209.31   19.28
  -4   4  -7  196.63   18.03
  -4   4  -7  190.88   21.27
  -4   4  -7  198.37   15.77
  -4   4  -7  196.58   18.81
   4  -4   7  181.80   16.40
   4  -4   7  203.98   12.46
   4   4   8    5.88    8.52
   4   4   8    1.26    8.30
   4   4   8    2.36    8.55
  -4   4  -8    0.77    9.09
  -4   4  -8   -2.99   13.48
  -4   4  -8    3.12    8.38
  -4   4  -8    5.18    4.26
   4   4   9  162.52   20.59
   4   4   9  168.06   19.37
   4   4   9  172.47   20.08
  -4   4  -9  153.51   19.13
  -4   4  -9  160.98   18.72
  -4   4  -9  170.52   12.35
   4  -4   9  163.08   19.07
   4   4  10   69.94   15.35
   4   4  10   54.63   16.45
   4   4  10   71.68   15.33
  -4   4 -10   69.05   15.74
  -4   4 -10   55.19    9.22
  -4   4 -10   67.49   14.48
   4  -4  10   58.52   14.71
   4   4  11  106.73   20.74
   4   4  11  135.00   18.43
   4   4  11  134.96   30.28
  -4   4 -11  106.69   17.24
  -4   4 -11  112.84   18.33
  -4   4 -11  117.69   12.02
   4  -4  11  104.49   16.99
   4   4  12   10.28   12.16
   4   4  12    6.80   10.61
   4   4  12    6.65   10.91
  -4   4 -12   13.66   10.53
  -4   4 -12   15.91    7.29
  -4   4 -12   10.17    6.50
  -4   4 -12   11.20   10.10
   4  -4  12    4.93   16.33
   4   4  13   74.87   15.60
   4   4  13   87.32   17.73
  -4   4 -13   71.85   14.22
  -4   4 -13   80.39   14.92
  -4   4 -13   75.19   11.24
  -4   4 -13   67.99   10.16
  -4  -4 -13    4.82   14.89
   4  -4  13   61.28   24.83
   4   4  14   99.06   18.70
   4   4  14  101.35   16.20
  -4   4 -14   76.67   10.31
  -4   4 -14  101.35   15.12
  -4   4 -14   96.86   12.48
  -4   4 -14   89.25   32.07
  -4  -4 -14   83.68   15.99
   4  -4  14   75.24   28.56
   4   4  15    8.31    9.55
   4   4  15    9.57   11.29
  -4   4 -15   15.05    8.78
  -4   4 -15    7.79    6.27
  -4   4 -15   15.18   18.91
  -4   4 -15   11.07    7.77
  -4  -4 -15   16.09    9.87
   4  -4  15   10.91   21.81
   4   4  16   -2.19    6.83
   4   4  16   -0.85    8.39
  -4   4 -16   -3.75    4.50
  -4   4 -16    2.55    5.88
  -4   4 -16   -3.27    6.61
   4  -4  16    6.14   16.05
  -4  -4 -16   -0.70    7.17
   4  -4  16  -22.20   37.70
   4   4  17    7.14    8.20
  -4   4 -17    8.06    5.40
  -4   4 -17   12.15    7.47
  -4   4 -17    9.34    7.66
   4  -4  17   -2.02   46.51
  -4  -4 -17   11.60    8.47
   4  -4  17    9.14   19.55
   4   4  18   66.63   12.97
   4   4  18   54.85   10.14
  -4   4 -18   50.03    9.22
  -4   4 -18   40.58   11.44
  -4   4 -18   62.10   10.58
   4  -4  18   41.51   11.66
  -4  -4 -18   55.48   10.96
   4  -4  18   -4.74   50.77
   4   4  19  163.49   15.95
  -4   4 -19  162.79   13.65
  -4  -4 -19  151.63   12.64
  -4   6  15   10.93    9.28
  -4   6  15    9.23    7.42
   4  -6 -15    8.28    6.55
  -4  -6  15    3.31   52.54
  -4   6  14   11.72   10.76
  -4   6  14   17.83    9.14
   4  -6 -14   13.89    7.64
  -4  -6  14    2.23   54.99
   4   6 -13   20.27   29.42
  -4   6  13   31.10   10.83
  -4   6  13   16.55   13.00
   4  -6 -13   27.01    8.70
   4   6 -12  341.76   55.95
  -4   6  12  343.25   24.71
  -4   6  12  333.30   27.13
   4  -6 -12  350.44   18.87
   4   6 -11  235.80   53.33
  -4   6  11  253.36   23.00
  -4   6  11  265.94   25.30
   4  -6 -11  271.00   16.96
   4   6 -10  344.28   56.62
  -4   6  10  345.90   25.99
  -4   6  10  359.86   29.67
   4  -6 -10  367.22   18.84
   4   6  -9   82.83   15.60
  -4   6   9   91.20   18.71
  -4   6   9   77.38   16.76
   4  -6  -9   90.35   10.38
   4   6  -8    2.97    8.31
  -4   6   8    2.64    9.26
  -4   6   8    7.63   10.23
   4  -6  -8    4.26    5.04
   4   6  -7   56.30   13.78
  -4   6   7   62.38   14.64
  -4   6   7   59.06   16.65
   4   6  -6  336.29   23.09
  -4   6   6  343.21   25.23
  -4   6   6  333.22   28.28
   4   6  -5  287.06   17.57
   4   6  -5  265.30   19.32
  -4   6   5  259.03   24.20
  -4   6   5  266.86   25.77
   4   6  -4  321.71   17.07
   4   6  -4  257.37   18.05
   4   6  -4  228.15   15.99
  -4   6   4  274.79   24.70
  -4   6   4  237.04   14.44
  -4   6   4  232.77   24.94
   4   6  -3  682.87   28.41
   4   6  -3  637.76   28.00
  -4   6   3  700.94   34.80
  -4   6   3  653.34   38.16
  -4   6   3  690.60   26.80
   4   6  -2  625.20   28.50
   4   6  -2  661.23   35.43
  -4   6   2  665.24   33.94
  -4   6   2  603.94   36.41
  -4   6   2  643.08   27.35
   4   6  -1    2.83    4.94
   4   6  -1    9.85    6.45
  -4   6   1    3.88   17.00
  -4   6   1    1.13    7.75
  -4   6   1    6.88    6.79
   4   6   0   -2.56    4.84
   4   6   0    1.77    5.56
  -4   6   0    3.45    5.99
  -4   6   0   -5.10    6.02
  -4   6   0   -4.85    8.40
   4   6   1   67.20   18.77
   4   6   1   93.86   11.18
  -4   6  -1   83.50   12.13
  -4   6  -1   72.55   17.45
  -4   6  -1   86.24   13.52
   4   6   2  127.03   13.65
   4   6   2   99.80   13.33
  -4   6  -2   97.38   19.05
  -4   6  -2  107.45   12.81
  -4   6  -2  118.27   15.02
   4   6   3 1761.35   62.75
   4   6   3 1857.80   64.55
  -4   6  -3 1835.31   65.16
  -4   6  -3 1789.93   71.25
   4  -6   3 1659.79   55.37
   4   6   4  526.57   26.15
   4   6   4  576.56   28.84
   4   6   4  465.04   21.35
  -4   6  -4  548.07   22.67
  -4   6  -4  512.03   32.42
  -4   6  -4  518.50   29.73
   4   6   5   47.96   10.91
   4   6   5   32.17    8.50
   4   6   5   47.57   12.50
  -4   6  -5   40.77   14.18
  -4   6  -5   46.46    8.72
  -4   6  -5   44.41   13.38
   4   6   6   12.06    7.54
   4   6   6   10.91   10.62
   4   6   6   26.86   14.96
  -4   6  -6   19.54    8.34
  -4   6  -6   17.50   11.33
  -4   6  -6   18.73   10.83
   4   6   7    2.59    7.59
   4   6   7    9.28    8.82
  -4   6  -7    4.47    7.02
  -4   6  -7    9.94   16.19
   4  -6   7    2.35    7.81
  -4  -6  -7    4.87    6.90
   4   6   8  156.64   19.46
   4   6   8  167.21   16.77
  -4   6  -8  148.75   21.17
  -4   6  -8  162.19   16.05
   4  -6   8  118.95   16.79
  -4  -6  -8  190.40   16.33
   4   6   9   34.09   10.67
   4   6   9   40.89   12.98
  -4   6  -9   41.68   13.90
  -4   6  -9   31.59   10.42
   4  -6   9    0.51   10.52
  -4  -6  -9   43.53   10.29
   4   6  10  485.09   25.72
   4   6  10  488.30   29.93
  -4   6 -10  477.45   31.77
  -4   6 -10  474.95   26.36
  -4  -6 -10  530.26   26.39
   4   6  11  249.86   22.32
   4   6  11  241.01   17.96
  -4   6 -11  229.56   19.01
  -4   6 -11  257.51   66.11
   4  -6  11  171.96   28.11
  -4  -6 -11  255.25   18.61
   4   6  12   -0.13   13.76
   4   6  12   69.29   10.79
  -4   6 -12   63.30   34.76
  -4   6 -12   74.95   12.22
   4  -6  12    0.53   18.66
  -4  -6 -12   67.81   11.72
   4   6  13    6.11    5.99
   4   6  13   -3.01    7.92
  -4   6 -13    6.13   19.74
  -4   6 -13    0.62   12.40
  -4  -6 -13    3.53    6.73
   4   6  14   90.25   24.71
  -4   6 -14   63.43   34.85
  -4   6 -14   90.45   14.01
  -4  -6 -14   98.56   12.69
   5   1 -23    4.72    6.78
   5   1 -23    6.33    7.07
  -5   1  23    0.56    7.12
  -5   1  23    3.97    6.21
  -5  -1  23    1.75    5.21
   5   1 -22    7.54    8.42
   5   1 -22    5.56   15.20
  -5   1  22   10.14    9.00
  -5   1  22    3.08   14.85
   5  -1 -22   12.13    6.44
  -5  -1  22    4.97    6.44
  -5  -1  22    9.24    7.26
   5   1 -21   13.98    9.55
   5   1 -21   14.62    9.35
  -5   1  21   13.57    9.70
  -5   1  21   15.86   10.10
   5  -1 -21   -0.83    5.91
   5  -1 -21   25.52    7.45
  -5  -1  21   13.93    8.10
  -5  -1  21    0.38    7.23
   5   1 -20  267.86   22.27
   5   1 -20  264.28   22.44
  -5   1  20  269.07   23.35
  -5   1  20  298.93   24.31
   5  -1 -20  292.26   19.39
  -5  -1  20  261.34   18.54
  -5  -1  20  230.82   23.10
  -5  -1  20  270.41   20.48
   5  -1 -20  225.26   16.56
  -5   1  19  473.58   30.22
  -5   1  19  441.72   30.02
   5   1 -19  426.19   28.87
   5   1 -19  445.49   28.78
   5  -1 -19  445.32   23.90
   5  -1 -19  400.34   22.56
   5  -1 -19  441.09   21.66
  -5  -1  19  402.26   93.37
  -5  -1  19  431.86   24.42
  -5  -1  19  432.39   24.78
  -5   1  18   33.72   15.55
  -5   1  18   43.98   14.95
   5   1 -18   51.22   14.67
   5   1 -18   64.83   14.59
   5  -1 -18   59.95   10.87
   5  -1 -18   45.75    9.12
  -5  -1  18   58.06   18.39
   5  -1 -18   62.11   10.38
  -5  -1  18   55.34   11.96
  -5  -1  18    8.30   55.70
  -5   1  17 2334.81   86.62
   5   1 -17 2362.10   87.49
   5   1 -17 2435.82   92.52
  -5   1  17 2528.00   92.76
   5  -1 -17 2482.88   95.96
   5  -1 -17 2340.63   82.15
  -5  -1  17 2419.15   87.07
   5  -1 -17 2432.14   86.01
  -5  -1  17 2301.80   83.34
  -5  -1  17 2468.72  200.18
  -5   1  16  582.77   31.52
  -5   1  16  593.56   32.12
  -5   1  16  615.15   33.63
   5   1 -16  598.57   32.67
   5   1 -16  600.51   34.94
   5  -1 -16  587.96   27.20
   5  -1 -16  625.23   29.04
   5  -1 -16  632.72   28.07
  -5  -1  16  591.54  195.62
  -5  -1  16  590.08   29.38
  -5  -1  16  606.00   29.82
  -5   1  15  104.42   16.33
   5   1 -15  108.69   16.79
   5   1 -15  117.69   16.33
  -5   1  15  107.39   16.78
  -5   1  15  113.16   15.83
   5  -1 -15  119.66   19.79
   5  -1 -15  102.56   12.18
  -5  -1  15   97.95   13.77
  -5  -1  15  108.51   13.61
  -5  -1  15   81.61   60.00
   5  -1 -15  114.26   12.37
   5   1 -14  254.00   21.15
  -5   1  14  275.24   20.77
  -5   1  14  256.82   22.36
   5   1 -14  263.93   22.01
   5   1 -14  333.08   14.40
  -5   1  14  261.50   21.18
   5  -1 -14  271.72   16.80
   5  -1 -14  269.31   17.42
  -5  -1  14  275.99   67.79
   5  -1 -14  259.95   16.30
  -5  -1  14  270.97   32.38
  -5  -1  14  270.11   17.87
  -5  -1  14  296.81   12.41
   5   1 -13  264.66   20.17
   5   1 -13  273.30   21.45
  -5   1  13  278.17   12.41
  -5   1  13  283.91   20.78
  -5   1  13  272.19   23.22
  -5   1  13  270.24   13.42
  -5   1  13  252.58   11.93
  -5   1  13  273.19   19.94
   5  -1 -13  277.20   14.56
  -5  -1  13  280.34   56.08
   5  -1 -13  281.26   14.97
  -5  -1  13  269.39   17.04
   5  -1 -13  264.34   16.60
   5  -1 -13  259.99   16.08
   5  -1 -13  255.76   15.34
  -5  -1  13  263.02   19.17
  -5   1  12   35.78   11.47
  -5   1  12   -1.35   13.63
  -5   1  12   43.56    6.49
   5   1 -12   36.55   11.20
   5   1 -12   33.10    4.50
   5   1 -12   36.87    5.47
   5   1 -12   63.50    7.90
  -5   1  12   40.71    5.99
   5   1 -12   43.00   11.51
  -5   1  12   42.74   10.94
  -5   1  12   33.21    6.00
   5  -1 -12   40.50   23.17
   5  -1 -12   40.99    9.55
   5  -1 -12   46.30    8.16
   5  -1 -12   51.90    7.98
  -5  -1  12   48.77    8.53
  -5  -1  12   44.81   10.24
  -5  -1  12   32.37    9.21
  -5  -1  12   42.42   28.83
  -5  -1  12   38.95    9.72
   5  -1 -12   46.13    8.31
  -5  -1  12   32.49   10.20
   5  -1 -12    0.41   10.87
   5  -1 -12   48.50   10.54
   5   1 -11  315.04   21.13
  -5   1  11  294.55   24.91
   5   1 -11  291.90   12.25
   5   1 -11  302.02   20.28
   5   1 -11  275.66   10.59
   5   1 -11  273.53   14.22
   5   1 -11  291.41   26.58
  -5   1  11  289.23   13.21
  -5   1  11  300.09   13.50
  -5   1  11  298.99   13.72
  -5   1  11  309.00   20.86
  -5   1  11  316.04   20.05
   5  -1 -11  289.43   15.39
   5  -1 -11  307.70   16.19
   5  -1 -11  297.90   16.42
  -5  -1  11  293.52   18.22
  -5  -1  11  298.13   17.79
  -5  -1  11  306.91   17.37
  -5  -1  11  301.09   19.53
   5  -1 -11  310.27   12.99
   5  -1 -11  296.30   18.38
   5  -1 -11  303.33   19.85
   5  -1 -11  313.96   34.02
  -5  -1  11  306.71   16.45
  -5   1  10 1287.65   38.16
  -5   1  10 1234.18   46.02
   5   1 -10 1255.93   48.14
  -5   1  10 1263.46   37.13
   5   1 -10 1267.55   54.33
   5   1 -10 1267.87   36.20
   5   1 -10 1239.43   45.57
  -5   1  10 1294.25   38.95
   5   1 -10 1295.11   35.33
  -5   1  10 1267.78   45.91
  -5   1  10 1136.11   98.96
   5  -1 -10 1261.28   41.57
   5  -1 -10 1278.09   35.68
   5  -1 -10 1222.35   39.05
  -5  -1  10 1233.98   36.82
   5  -1 -10 1287.48   60.12
  -5  -1  10 1249.51   41.17
   5  -1 -10 1279.54   44.51
  -5  -1  10 1277.10   60.23
  -5  -1  10 1239.24   46.07
  -5  -1  10 1277.36   41.89
   5  -1 -10 1270.94   41.49
  -5  -1  10 1296.08   42.37
   5  -1 -10 1288.11   46.55
  -5   1   9  794.12   33.86
   5   1  -9  804.29   39.32
   5   1  -9  790.52   25.05
  -5   1   9  771.84   34.32
   5   1  -9  845.81   43.41
   5   1  -9  807.35   24.27
  -5   1   9  772.68   25.44
   5   1  -9  794.31   34.32
  -5   1   9  799.12   27.29
  -5   1   9  787.13   26.10
  -5   1   9  732.89   13.32
  -5   1   9  841.81   67.15
   5  -1  -9  780.05   38.42
  -5  -1   9  805.29   31.30
   5  -1  -9  831.70   35.38
   5  -1  -9  799.04   32.98
  -5  -1   9  838.52   30.26
  -5  -1   9  805.31   33.64
  -5  -1   9  808.53   29.11
   5  -1  -9  796.09   30.50
   5  -1  -9  898.77   42.64
   5  -1  -9  802.28   24.29
  -5  -1   9  750.48   26.36
   5  -1  -9  800.30   30.36
  -5  -1   9  837.19   38.98
  -5   1   8  107.72    9.31
   5   1  -8  106.77   15.04
   5   1  -8  102.24    7.86
   5   1  -8   99.65    9.20
   5   1  -8  102.02   14.92
   5   1  -8   99.52   18.17
  -5   1   8  106.93   37.83
  -5   1   8  107.29   15.45
  -5   1   8   98.67   14.67
  -5   1   8  105.48   11.23
  -5   1   8   92.12    2.55
  -5   1   8   96.75   10.14
   5  -1  -8  109.39   13.49
   5  -1  -8  101.13   16.59
  -5  -1   8  105.53   11.11
  -5  -1   8   99.93   11.29
  -5  -1   8   99.96   14.73
   5  -1  -8  106.88   11.49
   5  -1  -8  101.75   14.52
   5  -1  -8  106.61   16.06
   5  -1  -8   94.48   10.18
   5  -1  -8   93.97    8.73
  -5  -1   8  103.84   13.81
  -5   1   7  523.92   19.56
   5   1  -7  569.34   20.16
   5   1  -7  538.03   18.60
  -5   1   7  551.57   61.91
  -5   1   7  538.28   28.24
   5   1  -7  555.58   28.20
   5   1  -7  526.08   19.82
   5   1  -7  555.96   29.37
   5   1  -7  530.96   27.86
  -5   1   7  526.34   22.99
  -5   1   7  515.51   21.34
  -5   1   7  528.49   27.41
  -5   1   7  486.72    9.39
  -5  -1   7  545.36   26.89
   5  -1  -7  527.80   26.95
   5  -1  -7  521.81   19.21
  -5  -1   7  527.18   21.09
  -5  -1   7  572.66   27.74
  -5  -1   7  534.82   22.27
  -5  -1   7  548.41   21.23
   5  -1  -7  521.76   27.24
   5  -1  -7  537.42   27.69
   5  -1  -7  523.07   22.19
   5  -1  -7  540.08   26.41
   5  -1  -7  509.71   19.54
  -5  -1   7  531.26   43.20
   5   1  -6  939.86   39.89
   5   1  -6  975.04   28.86
   5   1  -6  922.17   38.24
   5   1  -6  914.97   37.58
   5   1  -6  913.81   29.94
  -5   1   6  916.72   38.12
  -5   1   6  873.04   18.91
  -5   1   6  916.60   17.91
  -5   1   6  947.42   37.81
  -5   1   6  930.50   44.14
  -5   1   6  923.71   31.80
  -5   1   6  939.03   29.43
  -5   1   6  939.73   34.69
   5  -1  -6  919.43   28.31
   5  -1  -6  925.71   32.05
   5  -1  -6  970.23   39.03
  -5  -1   6  936.09   38.56
   5  -1  -6  953.45   56.76
  -5  -1   6  921.64   28.48
   5  -1  -6  918.57   29.52
  -5  -1   6  947.62   42.06
   5  -1  -6  906.05   37.51
  -5  -1   6  916.81   33.26
  -5  -1   6  948.39   37.74
  -5  -1   6  930.52   37.18
  -5  -1   6  952.69   42.08
   5  -1  -6  934.99   34.58
  -5   1   5 6742.70  206.86
   5   1  -5 6491.74  198.15
  -5   1   5 6669.39  242.71
  -5   1   5 6655.45  210.09
   5   1  -5 6563.12  210.59
   5   1  -5 6843.14  198.37
   5   1  -5 6546.47  207.64
   5   1  -5 6645.05  213.47
   5   1  -5 6521.60  208.95
  -5   1   5 6334.99  216.05
  -5   1   5 6734.55  181.61
  -5   1   5 6646.33  198.34
  -5   1   5 6722.92  180.08
   5  -1  -5 6733.01  205.33
   5  -1  -5 6806.67  218.87
   5  -1  -5 6678.93  203.45
  -5  -1   5 6828.45  200.65
  -5  -1   5 6878.27  221.12
  -5  -1   5 6709.50  213.88
  -5  -1   5 6622.84  196.92
   5  -1  -5 6829.52  197.79
   5  -1  -5 6886.83  221.95
   5  -1  -5 6584.66  206.33
   5  -1  -5 6430.39  203.61
  -5  -1   5 6745.51  197.97
  -5  -1   5 6640.92  208.78
   5   1  -412706.47  437.95
   5   1  -413204.33  490.68
   5   1  -413268.51  466.59
   5   1  -413262.85  462.74
   5   1  -413806.74  451.19
  -5   1   413147.76  444.41
   5   1  -413396.40  466.53
  -5   1   413645.61  478.59
  -5   1   413078.24  427.75
  -5   1   413128.88  419.16
  -5   1   412417.75  452.86
  -5   1   413311.17  456.97
  -5   1   413647.85  475.46
   5  -1  -413471.65  461.41
   5  -1  -413730.22  483.93
  -5  -1   413430.24  444.33
   5  -1  -413326.56  450.52
   5  -1  -411844.85  418.82
   5  -1  -413356.56  464.39
  -5  -1   413760.19  480.26
  -5  -1   412971.30  439.27
   5  -1  -413449.06  473.29
  -5  -1   413180.56  458.73
  -5  -1   413421.45  438.34
  -5  -1   413245.25  464.71
   5   1  -3  114.91   16.88
   5   1  -3  110.02    3.64
   5   1  -3  119.00   18.64
  -5   1   3  103.32   21.14
   5   1  -3  115.82   10.35
   5   1  -3  115.02   14.96
   5   1  -3  113.49    7.28
  -5   1   3  107.40   16.23
   5   1  -3  107.25   17.54
   5   1  -3  186.76   16.78
  -5   1   3  108.46    8.45
  -5   1   3  112.55   12.46
  -5   1   3  125.18   18.87
  -5   1   3  104.36    8.94
  -5   1   3  116.10   17.62
   5  -1  -3  124.16   16.19
   5  -1  -3  120.81   18.98
  -5  -1   3  136.73   18.42
  -5  -1   3  117.59    3.52
  -5  -1   3  125.54   17.04
  -5  -1   3  125.44    7.37
   5  -1  -3  114.09   19.23
   5  -1  -3  139.28   18.18
   5  -1  -3  116.54   16.76
   5  -1  -3  120.12    6.12
  -5  -1   3  115.87   15.23
  -5  -1   3  138.32   18.70
   5  -1  -3  125.08   17.57
   5   1  -2 1483.87   55.55
   5   1  -2 1515.32   58.53
   5   1  -2 1690.22   34.07
   5   1  -2 1542.84   41.72
  -5   1   2 1533.88   43.28
  -5   1   2 1515.33   81.63
   5   1  -2 1577.11   37.33
   5   1  -2 1504.45   50.92
   5   1  -2 1500.72   68.63
   5   1  -2 1396.42   80.51
  -5   1   2 1452.84   60.91
  -5   1   2 1506.67   57.95
  -5   1   2 1547.19   57.96
  -5   1   2 1528.22   48.70
   5  -1  -2 1513.57   64.88
   5  -1  -2 1517.78   56.95
  -5  -1   2 1552.65   56.89
   5  -1  -2 1508.21   50.84
  -5  -1   2 1589.79   44.12
  -5  -1   2 1578.28   60.72
  -5  -1   2 1392.66   54.53
   5  -1  -2 1515.87   57.90
   5  -1  -2 1582.14   60.79
   5  -1  -2 1465.23   43.74
  -5   1   1 1186.47   47.52
  -5   1   1 1147.50   42.01
   5   1  -1 1182.91   45.81
   5   1  -1 1215.26   34.79
   5   1  -1 1219.91   52.05
   5   1  -1 1249.45   54.59
   5   1  -1 1171.59   36.99
   5   1  -1 1140.48   46.83
   5   1  -1 1216.17   31.98
  -5   1   1 1140.27   62.70
  -5   1   1 1172.98   38.96
  -5   1   1 1202.91   48.61
  -5   1   1 1144.07   50.51
  -5   1   1 1194.81   50.00
   5  -1  -1 1192.55   40.30
  -5  -1   1 1189.90   47.92
   5  -1  -1 1189.21   52.35
  -5  -1   1 1206.62   45.17
  -5  -1   1 1202.54   31.43
   5  -1  -1 1179.91   37.06
   5  -1  -1 1181.16   49.50
   5  -1  -1 1208.42   51.54
   5  -1  -1 1196.82   49.13
   5   1   0 9880.53  286.18
   5   1   0 9597.78  268.28
   5   1   0 9242.62  276.73
   5   1   0 9426.87  291.71
   5   1   0 9531.74  306.50
  -5   1   0 9359.38  314.15
   5   1   0 9629.71  324.81
   5   1   0 9473.64  299.02
   5   1   0 9367.99  312.83
   5   1   0 9334.60  284.88
  -5   1   0 9329.24  311.26
  -5   1   0 8864.22  304.73
  -5   1   0 9485.57  305.55
  -5   1   0 9367.88  264.60
  -5   1   0 9218.49  261.28
  -5   1   0 9244.43  297.44
  -5   1   0 9446.17  313.36
   5  -1   0 8873.65  294.46
  -5  -1   010055.51  386.61
   5  -1   0 8987.00  307.00
  -5  -1   0 9134.68  286.59
  -5  -1   0 9179.79  274.65
   5  -1   0 9325.21  309.72
   5  -1   0 8752.50  297.81
   5  -1   0 9299.65  279.59
   5  -1   0 9512.80  308.85
   5  -1   0 9167.70  305.44
  -5  -1   0 9683.53  322.30
   5   1   1 8123.46  249.76
   5   1   1 8016.39  246.48
  -5   1  -1 8277.51  253.40
   5   1   1 8146.53  248.49
   5   1   1 8232.92  256.82
   5   1   1 8142.97  270.44
   5   1   1 8009.65  222.49
  -5   1  -1 8117.38  271.26
   5   1   1 8008.07  256.22
   5   1   1 7840.48  265.46
  -5   1  -1 8213.47  263.22
  -5   1  -1 8217.43  237.81
  -5   1  -1 7723.59  260.42
  -5   1  -1 8207.68  268.04
  -5   1  -1 8109.38  267.22
  -5   1  -1 8208.47  264.86
   5  -1   1 8220.81  267.52
   5  -1   1 7620.81  258.19
  -5  -1  -1 8240.37  262.06
  -5  -1  -1 8269.56  273.07
   5  -1   1 8153.00  263.24
   5  -1   1 8169.44  278.84
  -5  -1  -1 8070.53  240.63
   5  -1   1 8223.05  241.30
   5  -1   1 8205.56  270.41
  -5  -1  -1 7998.38  236.16
  -5  -1  -1 7602.15  260.02
   5  -1   1 8221.39  267.65
   5   1   210360.33  331.92
   5   1   2 9526.16  328.18
   5   1   210113.59  336.78
   5   1   210102.08  342.53
   5   1   210210.47  318.93
   5   1   2 9964.40  279.88
   5   1   210339.15  340.75
  -5   1  -210183.34  340.83
   5   1   2 9922.86  318.37
   5   1   2 9843.12  307.39
  -5   1  -2 9807.20  332.31
  -5   1  -210500.64  328.40
  -5   1  -210262.45  339.88
  -5   1  -210020.93  332.49
  -5   1  -210309.76  341.55
  -5   1  -2 9738.14  338.82
  -5   1  -2 9785.03  332.55
   5  -1   210426.74  345.59
   5  -1   2 9975.30  336.75
   5  -1   210075.34  349.54
   5  -1   210211.74  342.48
  -5  -1  -210355.26  328.23
  -5  -1  -2 9918.01  321.10
  -5  -1  -210247.87  340.74
   5  -1   210341.72  347.20
  -5  -1  -210264.33  346.34
  -5  -1  -2 9955.57  342.58
  -5  -1  -2 9668.99  272.70
   5  -1   2 9815.50  339.77
   5   1   3 9498.44  307.16
   5   1   3 9493.39  259.20
   5   1   3 9809.57  268.72
   5   1   3 9311.31  310.18
   5   1   3 9529.66  293.85
   5   1   3 9651.68  322.09
   5   1   3 9147.44  309.06
   5   1   3 9235.76  291.98
   5   1   3 9518.49  297.74
  -5   1  -3 9557.95  316.37
  -5   1  -3 9550.62  355.51
  -5   1  -3 9309.70  316.43
  -5   1  -3 9290.04  302.39
  -5   1  -3 9312.02  322.08
  -5   1  -3 9498.78  299.12
  -5   1  -3 9495.76  314.41
   5  -1   3 9314.31  309.02
   5  -1   3 9423.41  320.37
  -5  -1  -3 9680.40  319.76
  -5  -1  -3 9575.67  305.88
  -5  -1  -3 9531.86  316.04
   5  -1   3 9474.92  316.08
   5  -1   3 9078.62  307.39
   5  -1   3 9374.09  306.75
   5  -1   3 9296.98  318.22
  -5  -1  -3 9343.63  303.12
  -5  -1  -3 9434.50  317.85
  -5  -1  -3 8935.91  274.49
   5   1   4  426.76   16.20
   5   1   4  419.65   26.62
   5   1   4  445.39   25.91
   5   1   4  424.83   26.70
   5   1   4  417.93   19.96
   5   1   4  444.21    8.21
  -5   1  -4  438.14   20.16
   5   1   4  476.35   28.32
   5   1   4  421.85   19.18
   5   1   4  422.94    9.31
  -5   1  -4  422.67   25.24
  -5   1  -4  400.39   29.78
  -5   1  -4  410.96   24.62
  -5   1  -4  406.48   21.48
  -5   1  -4  428.31    7.79
  -5   1  -4  420.30   26.54
  -5   1  -4  408.93   20.28
   5  -1   4  440.51   29.70
   5  -1   4  409.34   26.49
  -5  -1  -4  399.89   13.29
  -5  -1  -4  434.30   26.43
  -5  -1  -4  430.51   22.67
   5  -1   4  389.06   24.68
   5  -1   4  418.11   23.19
   5  -1   4  423.86   28.35
  -5  -1  -4  414.10   16.39
  -5  -1  -4  426.24   27.33
   5  -1   4  464.66   22.49
   5   1   5 1640.23   57.69
  -5   1  -5 1708.81   51.40
   5   1   5 1729.95   59.86
  -5   1  -5 1821.84   35.38
  -5   1  -5 1753.64   34.19
   5   1   5 1651.60   49.40
   5   1   5 1758.28   35.97
   5   1   5 1671.36   45.46
   5   1   5 1690.75   34.35
   5   1   5 1630.39   57.34
   5   1   5 1625.92   55.30
   5   1   5 1672.63   51.67
  -5   1  -5 1625.74   50.88
  -5   1  -5 1657.39   57.29
  -5   1  -5 1615.42   62.49
  -5   1  -5 1654.68   52.09
  -5   1  -5 1606.30   53.84
   5  -1   5 1694.01   60.33
   5  -1   5 1636.10   49.26
  -5  -1  -5 1579.01   37.89
  -5  -1  -5 1672.39   54.35
   5  -1   5 1571.42   52.58
  -5  -1  -5 1644.15   57.93
   5  -1   5 1654.05   58.22
   5  -1   5 1688.34   62.05
   5  -1   5 1656.91   56.87
  -5  -1  -5 1642.33   73.58
   5  -1   5 1619.24   50.96
   5   1   6  371.65   23.81
   5   1   6  378.53   20.44
   5   1   6  384.67   25.71
   5   1   6  357.47   14.63
   5   1   6  364.43   21.79
  -5   1  -6  363.69   20.93
  -5   1  -6  368.46    7.70
   5   1   6  362.33    8.79
   5   1   6  362.01   18.57
   5   1   6  359.36    8.05
  -5   1  -6  359.09   18.29
  -5   1  -6  352.20    7.49
  -5   1  -6  365.07   20.99
  -5   1  -6  376.37   19.36
   5  -1   6  376.97   24.52
   5  -1   6  348.96   33.35
   5  -1   6  378.29   23.70
   5  -1   6  365.80   23.38
   5  -1   6  364.39   26.44
  -5  -1  -6  394.39   21.63
  -5  -1  -6  391.45   24.66
   5  -1   6  358.36   16.35
  -5  -1  -6  400.75   24.57
  -5  -1  -6  385.38   23.06
   5  -1   6  368.07   18.99
   5  -1   6  386.28   27.84
  -5  -1  -6  386.72   19.23
  -5  -1  -6  375.92   15.95
  -5  -1  -6  369.95   10.54
   5   1   7 2388.39   73.62
   5   1   7 2275.65   71.74
   5   1   7 2387.77   70.97
   5   1   7 2259.44   52.93
   5   1   7 2239.29   51.68
   5   1   7 2293.45   64.15
  -5   1  -7 2262.34   71.83
  -5   1  -7 2327.86   67.49
  -5   1  -7 2285.70   76.34
   5   1   7 2253.08   73.50
   5   1   7 2360.56   80.71
  -5   1  -7 2267.79   53.39
  -5   1  -7 2303.37   54.57
  -5   1  -7 2269.25   70.12
  -5   1  -7 2390.49   72.20
   5  -1   7 2224.35   78.11
   5  -1   7 2311.25   75.85
   5  -1   7 2314.31   67.78
   5  -1   7 2271.67   76.03
  -5  -1  -7 2281.15   64.92
  -5  -1  -7 2443.81   74.17
   5  -1   7 2165.96   67.03
   5  -1   7 2395.94  110.97
   5  -1   7 2356.57   66.94
  -5  -1  -7 2174.64   52.58
   5  -1   7 2356.49   77.88
  -5  -1  -7 2403.59   70.43
  -5  -1  -7 2439.45   82.09
  -5  -1  -7 2266.10   72.83
   5   1   8   45.57    6.77
   5   1   8    0.22   14.86
   5   1   8   49.21    9.47
   5   1   8   50.21    3.02
   5   1   8   53.33   11.45
  -5   1  -8   61.15   12.76
  -5   1  -8   55.29    2.98
   5   1   8   54.94   10.22
   5   1   8   56.89    3.98
   5   1   8   58.95   21.31
  -5   1  -8   56.27   10.09
  -5   1  -8   61.61    8.79
  -5   1  -8   56.26   11.34
  -5   1  -8   57.37    9.75
  -5   1  -8   52.40    4.21
   5  -1   8   35.79   12.36
   5  -1   8   37.99    7.11
   5  -1   8   38.60   13.72
  -5  -1  -8   41.00   10.89
  -5  -1  -8   43.34   20.70
  -5  -1  -8   41.65    7.92
   5  -1   8   52.74   12.44
   5  -1   8   45.84   26.73
   5  -1   8   27.63    9.25
   5  -1   8   35.30   26.01
   5  -1   8   49.24   12.78
  -5  -1  -8   34.20   16.66
  -5  -1  -8   50.85    8.60
   5   1   9 1020.64   24.43
  -5   1  -9 1019.79   35.65
   5   1   9  973.86   34.20
   5   1   9  998.45   37.17
   5   1   9  953.83   21.97
   5   1   9  998.38   43.72
   5   1   9  984.74   29.91
   5   1   9  987.99   37.41
   5   1   9 1006.33   35.94
  -5   1  -9  971.28   39.28
  -5   1  -9  983.44   33.55
  -5   1  -9  976.95   37.27
  -5   1  -9  952.83   30.81
   5  -1   9  991.32   39.14
   5  -1   9  945.80   32.06
   5  -1   9 1047.97   65.49
  -5  -1  -9  989.82   31.48
  -5  -1  -9 1026.72   41.61
  -5  -1  -9  995.31   38.46
  -5  -1  -9 1027.69   48.97
  -5  -1  -9 1009.86   36.78
   5  -1   9 1012.46   31.35
   5  -1   9  976.79   29.08
   5  -1   9  927.29   44.71
   5  -1   9 1001.92   38.49
   5   1  10  282.31   16.20
   5   1  10  277.89   18.35
   5   1  10  261.19   12.27
   5   1  10  266.59   16.10
   5   1  10  258.22   23.45
  -5   1 -10  258.71   14.55
   5   1  10  279.60   18.85
   5   1  10  265.77   17.93
  -5   1 -10  270.73   14.27
  -5   1 -10  272.20   18.98
  -5   1 -10  278.20   16.78
  -5   1 -10  268.36   20.49
   5  -1  10  251.54   25.36
   5  -1  10  267.16   11.80
   5  -1  10  271.61   20.03
   5  -1  10  272.03   18.29
   5  -1  10  279.66   36.57
  -5  -1 -10  274.63   18.65
  -5  -1 -10  288.92   13.67
  -5  -1 -10  267.58   14.19
  -5  -1 -10  265.18   19.17
   5  -1  10  276.58   13.17
   5  -1  10  261.13   14.38
  -5   1 -11   52.15   12.08
  -5   1 -11   52.33   11.65
   5   1  11   -1.47   14.92
   5   1  11   52.98    8.86
   5   1  11   49.98    6.65
   5   1  11   54.81   11.38
   5   1  11   57.23    9.60
   5   1  11   51.93   11.69
   5   1  11   43.22   10.88
  -5   1 -11   60.22    8.88
  -5   1 -11   50.84    8.21
  -5   1 -11   55.78   10.21
   5  -1  11   54.99   13.83
   5  -1  11   42.89   17.75
   5  -1  11   54.97   11.98
  -5  -1 -11   50.45   12.12
  -5  -1 -11   61.28    7.15
  -5  -1 -11   59.49   11.59
  -5  -1 -11   75.33    9.35
   5  -1  11   48.90    6.42
   5  -1  11   51.22   10.59
   5  -1  11   40.45    7.68
   5  -1  11   53.58    5.99
   5   1  12  551.89   27.72
   5   1  12  534.75   24.28
   5   1  12  521.68   32.44
   5   1  12  506.53   19.78
   5   1  12  525.55   22.44
  -5   1 -12  514.61   22.54
  -5   1 -12  523.29   27.15
  -5   1 -12  540.16   27.73
  -5   1 -12  531.14   20.70
   5  -1  12  518.63   20.41
   5  -1  12  531.32   27.43
  -5  -1 -12  571.09   27.35
  -5  -1 -12  554.60   19.75
  -5  -1 -12  525.93   21.30
   5  -1  12  522.24   45.05
   5  -1  12  532.92   18.29
   5  -1  12  530.41   18.79
   5   1  13   67.18   12.92
   5   1  13   56.32   10.19
   5   1  13   63.73   15.97
  -5   1 -13   50.16    7.32
  -5   1 -13   62.08   12.54
   5  -1  13   55.12    6.14
   5  -1  13   54.01    7.38
   5  -1  13    0.06   30.34
  -5  -1 -13   61.26   12.57
  -5  -1 -13   59.73    8.39
  -5  -1 -13   57.47    8.34
   5  -1  13   60.66   25.40
   5  -1  13   68.71   13.01
   5   1  14 1174.86   48.57
   5   1  14 1157.40   78.07
   5   1  14 1250.20   46.22
  -5   1 -14 1229.92   49.66
  -5   1 -14 1248.16   50.29
   5  -1  14 1200.99   82.21
   5  -1  14 1235.82   50.15
  -5  -1 -14 1235.12   48.70
  -5  -1 -14 1228.37   42.81
  -5  -1 -14 1296.61   42.00
   5   1  15   12.58   10.81
   5   1  15    6.22    6.62
   5   1  15    4.80   15.55
  -5   1 -15    3.69    9.58
  -5   1 -15    5.72    9.31
  -5  -1 -15    1.04    5.95
  -5  -1 -15    8.26    8.80
  -5  -1 -15    8.18    5.03
   5  -1  15   10.33    9.62
   5  -1  15   10.64   22.36
   5   1  16  101.88   12.11
   5   1  16  100.79   19.39
   5   1  16   98.61   17.06
  -5   1 -16   75.99   27.79
  -5   1 -16  125.34   17.31
   5  -1  16  114.54   17.55
  -5  -1 -16  102.19   11.36
  -5  -1 -16  119.43   16.28
   5  -1  16  100.09   20.54
   5   1  17   94.98   17.16
   5   1  17   94.77   15.43
  -5   1 -17   17.73   16.72
   5   1  17   62.19    9.71
  -5   1 -17   80.80   15.19
   5  -1  17   74.71   15.21
   5  -1  17   82.38   18.26
  -5  -1 -17   73.72   10.20
  -5  -1 -17   66.46   14.54
   5   1  18    9.49    9.64
   5   1  18    1.04   10.91
  -5   1 -18   14.22    9.61
  -5   1 -18    7.09    9.61
   5  -1  18    5.51   11.58
   5  -1  18   -0.54    9.59
  -5  -1 -18   14.37    8.86
   5   1  19  193.64   19.90
   5   1  19  194.16   35.03
  -5   1 -19  188.62   20.23
  -5   1 -19  200.59   19.09
   5  -1  19  190.48   22.93
  -5  -1 -19  208.52   18.54
   5  -1  19  194.74   19.56
  -5   1 -20    3.57    6.80
   5   1  20    2.35    7.73
   5   1  20    6.10    6.96
  -5   1 -20   -3.48    6.33
   5  -1  20    0.49    6.64
   5  -1  20    3.51    7.44
  -5  -1 -20   -2.74    6.11
  -5   1 -21   15.25    9.55
   5   1  21   15.47   10.15
   5   1  21   10.47    9.07
  -5   1 -21   12.01    8.42
   5  -1  21   16.72    9.59
   5  -1  21   15.17    9.02
  -5  -1 -21    7.91    8.12
   5   1  22   -3.05    6.12
  -5   1 -22    3.87    6.13
   5   1  22    0.50    5.76
  -5   1 -22    4.74    5.04
  -5  -1 -22   -1.87    5.04
   5  -1  22   -0.06    5.72
   5  -1  22    2.23   10.12
   5   3 -21   12.51    8.37
  -5   3  21   15.64   14.00
   5   3 -21   12.65    8.35
  -5   3  21   12.97    9.31
   5  -3 -21    9.28    6.73
  -5  -3  21    1.40   46.12
   5   3 -20   -8.99    7.27
   5   3 -20    1.10    7.28
  -5   3  20   -3.33    7.87
  -5   3  20   -1.75    6.85
   5  -3 -20    0.53    6.36
  -5  -3  20  -11.80   35.93
  -5   3  19  105.43   16.25
   5   3 -19   97.77   14.96
   5   3 -19   84.20   14.88
   5   3 -19   64.77    9.52
  -5   3  19   90.74   14.19
   5  -3 -19   89.87   21.15
  -5  -3  19   45.56   78.67
  -5   3  18    5.08    6.81
   5   3 -18   -5.63    4.93
   5   3 -18   -8.09    7.02
   5   3 -18   -0.91    7.40
  -5   3  18    0.68    8.09
   5  -3 -18    3.06    6.63
  -5  -3  18  -22.21   44.59
  -5  -3  18    0.34    4.69
  -5   3  17   12.27    9.58
   5   3 -17    2.34   13.92
   5   3 -17    3.71    8.81
  -5   3  17    3.33    8.24
  -5   3  17    2.19    8.65
   5  -3 -17    9.80    8.37
  -5  -3  17    0.78    5.89
  -5  -3  17    8.96   50.63
  -5   3  16  338.31   27.11
   5   3 -16  344.19   39.38
   5   3 -16  324.95   20.62
   5   3 -16  344.89   23.30
  -5   3  16  326.80   23.08
  -5   3  16  333.10   18.56
   5  -3 -16  340.09   23.66
  -5  -3  16  293.20   24.26
  -5  -3  16  310.82  117.35
  -5   3  15   21.92   10.34
   5   3 -15   19.91   24.91
   5   3 -15   15.87   10.24
   5   3 -15   20.18   11.22
  -5   3  15   18.14    7.90
  -5   3  15   13.38   12.54
  -5  -3  15   22.53   10.45
   5  -3 -15   19.96   18.52
   5   3 -14   15.39    9.45
  -5   3  14    9.88   12.01
   5   3 -14   15.76   10.62
   5   3 -14   20.65   24.55
  -5   3  14   23.15    8.26
  -5   3  14   16.99   16.66
   5  -3 -14   15.89   11.14
  -5  -3  14    9.15    9.46
  -5   3  13  251.48   31.04
   5   3 -13  244.36   21.05
   5   3 -13  229.25   42.66
   5   3 -13  234.13   20.13
  -5   3  13  253.08   17.86
  -5   3  13  245.33   24.03
   5  -3 -13  251.01   21.88
  -5  -3  13  211.52   16.17
  -5   3  12  126.13   18.75
   5   3 -12  116.85   15.49
   5   3 -12  127.60   33.25
   5   3 -12  119.76   13.88
  -5   3  12  122.05   14.05
  -5   3  12  128.72   23.75
   5  -3 -12  125.05   16.54
  -5  -3  12  111.60   11.45
  -5   3  11  124.98   18.79
   5   3 -11  135.42   13.22
   5   3 -11  142.46   17.99
   5   3 -11  132.93   15.37
  -5   3  11  126.28    9.59
  -5   3  11  135.06   14.68
  -5   3  11  132.62    8.37
  -5   3  11  136.10   23.56
   5  -3 -11  137.85   16.53
  -5  -3  11  122.99   11.22
  -5   3  10    1.56    4.48
   5   3 -10    5.11    8.68
   5   3 -10    2.50    5.83
   5   3 -10    5.92    7.21
  -5   3  10    6.34    6.81
  -5   3  10    0.33    4.68
  -5   3  10    5.65    9.10
  -5   3  10    7.11    7.06
   5  -3 -10    3.73    7.86
  -5  -3  10    8.15    4.92
  -5  -3  10    9.74    5.59
  -5   3   9    0.37    4.67
  -5   3   9    4.95    4.46
  -5   3   9    0.66    6.86
  -5   3   9    8.85    8.45
   5   3  -9    7.04    5.06
   5   3  -9    2.59    7.98
   5   3  -9   -1.28    6.51
  -5   3   9    3.93    6.41
   5  -3  -9   -0.92    6.91
   5  -3  -9   -0.64    7.09
   5  -3  -9    0.96    5.65
   5  -3  -9    0.56    5.66
  -5  -3   9    8.26    4.83
  -5  -3   9    1.64    4.92
  -5  -3   9    4.26    7.20
  -5  -3   9    4.97    6.10
  -5   3   8  297.72   20.83
  -5   3   8  316.36   23.80
  -5   3   8  311.19   15.46
  -5   3   8  308.97   20.70
   5   3  -8  308.00   19.41
   5   3  -8  299.28   21.88
   5   3  -8  285.86   14.79
  -5   3   8  324.61   18.17
   5  -3  -8  308.84   17.39
   5  -3  -8  300.24   17.18
   5  -3  -8  313.53   20.62
   5  -3  -8  299.81   16.77
  -5  -3   8  295.37   15.69
  -5  -3   8  332.00   21.61
  -5  -3   8  303.75   17.46
  -5  -3   8  312.67   14.98
  -5   3   7 3073.44   99.78
  -5   3   7 3049.40  105.54
  -5   3   7 3101.28  104.31
  -5   3   7 3093.96   98.63
   5   3  -7 2985.23   96.26
   5   3  -7 3028.60   90.71
   5   3  -7 3069.63   96.87
   5   3  -7 3070.15   90.45
  -5   3   7 3103.20   95.68
   5  -3  -7 2872.50   91.78
   5  -3  -7 2961.55   91.16
   5  -3  -7 3070.31   93.40
   5  -3  -7 2929.75   95.85
  -5  -3   7 3035.56   92.98
  -5  -3   7 3103.10   89.39
  -5  -3   7 3131.18  100.29
  -5   3   6  241.51   20.16
  -5   3   6  239.15   17.29
  -5   3   6  249.69   15.97
  -5   3   6  238.63   15.54
   5   3  -6  240.31   18.28
   5   3  -6  238.23   16.70
   5   3  -6  237.48    8.14
   5   3  -6  243.06   14.29
   5   3  -6  235.90   12.14
  -5   3   6  247.13   21.69
   5  -3  -6  225.32   19.65
   5  -3  -6  241.95   15.49
   5  -3  -6  222.47   14.46
   5  -3  -6  230.02   18.14
  -5  -3   6  247.74   11.42
  -5  -3   6  245.59   15.53
  -5  -3   6  243.30    7.33
   5   3  -5 1415.63   39.10
  -5   3   5 1458.59   46.00
  -5   3   5 1445.79   47.07
  -5   3   5 1473.08   54.80
  -5   3   5 1459.87   47.79
   5   3  -5 1476.98   49.79
   5   3  -5 1428.10   36.19
   5   3  -5 1337.47   34.22
   5   3  -5 1462.89   45.47
   5   3  -5 1424.22   47.32
  -5   3   5 1456.52   52.19
   5  -3  -5 1423.75   47.61
   5  -3  -5 1406.72   52.15
   5  -3  -5 1461.89   45.74
   5  -3  -5 1438.23   49.71
  -5  -3   5 1436.94   34.57
  -5  -3   5 1449.00   38.61
  -5  -3   5 1459.67   57.33
   5   3  -4    9.44    3.67
  -5   3   4   10.86    6.37
  -5   3   4   11.06    6.40
  -5   3   4    5.66    1.71
  -5   3   4    4.97    9.00
   5   3  -4    5.40    7.42
   5   3  -4    6.25    3.54
   5   3  -4   10.53    3.16
   5   3  -4   10.71    7.05
   5   3  -4   16.81    6.26
  -5   3   4    9.61    7.62
  -5   3   4   10.33    9.78
   5  -3  -4   10.50    9.22
   5  -3  -4    5.68    1.57
   5  -3  -4    5.49    8.56
   5  -3  -4   15.84    5.81
   5  -3  -4    9.78    8.08
  -5  -3   4    9.65    2.84
  -5  -3   4    7.62    3.19
  -5  -3   4    9.03    5.76
   5   3  -3   87.51   11.34
  -5   3   3   90.60   10.70
   5   3  -3   89.75   12.39
  -5   3   3   84.73    4.76
  -5   3   3   94.90   16.35
   5   3  -3  114.56   21.03
   5   3  -3   91.08    7.36
   5   3  -3   91.07   10.49
   5   3  -3   84.95   11.83
   5   3  -3   72.89    4.77
  -5   3   3   89.92    9.62
  -5   3   3  101.65   13.40
   5  -3  -3   91.20   15.45
   5  -3  -3   94.33   16.24
   5  -3  -3  104.35   14.21
   5  -3  -3   91.48    7.00
  -5  -3   3   84.92    9.40
  -5  -3   3   83.72    6.53
  -5  -3   3   86.64    3.88
   5   3  -2  537.91   19.32
   5   3  -2  543.20   23.16
  -5   3   2  521.09   10.90
  -5   3   2  549.21   27.48
  -5   3   2  562.66   19.88
   5   3  -2  539.26   19.41
   5   3  -2  545.32   21.95
   5   3  -2  540.50   23.97
   5   3  -2  520.12   14.53
   5   3  -2  533.70   22.19
  -5   3   2  534.73   15.99
  -5   3   2  551.77   29.42
  -5   3   2  541.53   11.02
  -5   3   2  554.70   30.99
  -5   3   2  537.64   23.47
   5  -3  -2  532.18   21.07
   5  -3  -2  547.89   29.86
   5  -3  -2  568.00   45.06
   5  -3  -2  534.05   29.65
   5  -3  -2  554.29   15.41
  -5  -3   2  546.05   19.37
  -5  -3   2  589.20   21.74
  -5  -3   2  526.64   17.26
  -5  -3   2  535.27   10.91
  -5   3   1 1034.26   38.18
  -5   3   1 1030.65   44.82
  -5   3   1 1018.43   22.35
  -5   3   1 1037.03   40.51
   5   3  -1  996.98   31.73
   5   3  -1 1002.64   32.92
   5   3  -1  982.38   33.50
   5   3  -1  990.81   32.23
   5   3  -1  982.63   35.71
   5   3  -1 1001.15   32.45
  -5   3   1 1045.20   22.84
  -5   3   1 1020.26   28.26
  -5   3   1  987.71   34.68
  -5   3   1 1025.57   40.42
   5  -3  -1  985.53   43.57
   5  -3  -1 1036.22   29.40
   5  -3  -1 1080.34   44.15
  -5  -3   1  985.60   27.63
  -5  -3   1  972.68   40.00
  -5  -3   1  967.25   28.16
  -5  -3   1 1003.24   29.49
  -5  -3   1 1003.41   30.13
  -5  -3   1 1008.58   29.28
   5  -3  -1 1026.32   41.26
  -5   3   0  638.95   17.20
  -5   3   0  606.09   11.76
  -5   3   0  614.02   20.04
  -5   3   0  648.84   35.29
   5   3   0  637.14   21.49
   5   3   0  622.44   26.13
   5   3   0  657.31   25.08
   5   3   0  643.77   25.45
   5   3   0  633.32   24.99
   5   3   0  648.11   22.03
  -5   3   0  637.10   45.22
  -5   3   0  636.24   22.41
  -5   3   0  614.44   15.33
  -5   3   0  652.30   31.92
  -5   3   0  746.41   26.50
   5  -3   0  636.94   32.36
   5  -3   0  626.05   33.11
   5  -3   0  605.41   12.35
   5  -3   0  632.60   20.32
  -5  -3   0  641.42   20.63
  -5  -3   0  636.92   20.95
  -5  -3   0  647.73   21.61
  -5  -3   0  634.13   19.13
   5   3   1  476.38   21.76
   5   3   1  492.27   22.41
  -5   3  -1  491.70   25.42
  -5   3  -1  523.17   19.12
  -5   3  -1  483.95   29.16
   5   3   1  453.67   20.75
   5   3   1  453.80    8.60
   5   3   1  472.24   16.05
   5   3   1  475.92   16.11
   5   3   1  484.64   22.43
  -5   3  -1  484.38   14.60
  -5   3  -1  491.03   44.36
  -5   3  -1  462.89   11.20
  -5   3  -1  482.47   20.31
   5  -3   1  487.87   19.52
   5  -3   1  479.84   11.32
   5  -3   1  492.36   44.63
  -5  -3  -1  445.20    7.73
  -5  -3  -1  488.49   16.16
  -5  -3  -1  491.53   25.68
  -5  -3  -1  472.82   19.66
  -5  -3  -1  484.97   15.12
   5  -3   1  482.27   28.59
   5  -3   1  459.01   11.40
   5   3   2  263.53   24.67
  -5   3  -2  295.39   21.89
  -5   3  -2  363.44   12.79
  -5   3  -2  299.80   14.92
  -5   3  -2  313.70   17.67
   5   3   2  280.50    7.22
   5   3   2  294.42   18.83
   5   3   2  285.29   16.27
   5   3   2  281.86   10.40
   5   3   2  285.37   17.58
  -5   3  -2  295.33   24.07
  -5   3  -2  314.42   19.39
  -5   3  -2  285.71    8.99
   5  -3   2  292.78   12.20
   5  -3   2  297.83   22.73
   5  -3   2  287.46   16.46
   5  -3   2  278.19    7.60
  -5  -3  -2  302.38   14.34
  -5  -3  -2  277.24   11.02
  -5  -3  -2  275.05    9.49
  -5  -3  -2  275.38    6.47
  -5  -3  -2  292.58   16.94
   5  -3   2  291.47   23.25
  -5   3  -3   45.91   10.04
  -5   3  -3   39.66    9.62
  -5   3  -3   44.05   23.43
   5   3   3   44.19   10.84
   5   3   3   31.49    3.37
   5   3   3   33.07    4.27
   5   3   3   39.16    9.93
   5   3   3   41.53    7.75
   5   3   3   39.85    4.27
  -5   3  -3   42.99   11.98
  -5   3  -3   42.60    7.36
  -5   3  -3   42.62    4.17
  -5   3  -3   40.99    5.72
   5  -3   3   36.04    9.60
   5  -3   3   29.60   13.00
   5  -3   3   39.88   12.15
   5  -3   3   34.50    3.43
  -5  -3  -3   37.68    4.14
  -5  -3  -3   26.75    2.77
  -5  -3  -3   33.72    7.53
  -5  -3  -3   28.90    3.15
  -5  -3  -3   38.94   17.12
  -5   3  -4  144.57   28.73
  -5   3  -4  134.42   15.13
  -5   3  -4  143.76    7.58
  -5   3  -4  142.98   10.98
  -5   3  -4  150.23    9.56
   5   3   4  146.93   14.74
   5   3   4  135.81   18.65
   5   3   4  148.83    6.02
   5   3   4  145.25    6.66
   5   3   4  149.47   16.23
  -5   3  -4  156.04   13.56
  -5   3  -4  139.95   19.63
   5  -3   4  143.62   10.57
   5  -3   4  156.68   16.06
   5  -3   4  152.14   18.37
   5  -3   4  151.22    6.79
  -5  -3  -4  138.47    5.47
  -5  -3  -4  155.15   12.16
  -5  -3  -4  136.32    5.88
  -5  -3  -4  155.45   14.80
   5  -3   4  154.26   14.95
  -5   3  -5  886.47   25.39
  -5   3  -5  857.46   36.24
  -5   3  -5  859.08   28.44
  -5   3  -5  907.75   41.50
  -5   3  -5  864.35   34.89
  -5   3  -5  890.22   28.97
   5   3   5  855.48   34.83
   5   3   5  871.32   30.58
   5   3   5  886.68   37.18
   5   3   5  896.47   24.37
   5  -3   5  894.25   35.41
   5  -3   5  895.75   34.16
   5  -3   5  881.04   24.23
   5  -3   5  879.95   32.16
   5  -3   5  897.25   29.68
   5  -3   5  815.88   38.80
  -5  -3  -5  873.96   22.77
  -5  -3  -5  914.00   32.29
  -5  -3  -5  886.38   35.31
  -5   3  -6  607.82   19.96
  -5   3  -6  587.77   22.62
  -5   3  -6  561.44   31.12
  -5   3  -6  576.95   42.21
  -5   3  -6  578.77   28.89
   5   3   6  583.61   18.42
   5   3   6  577.38   42.17
   5   3   6  566.04   22.66
   5   3   6  596.15   45.11
   5   3   6  568.73   44.89
   5  -3   6  565.60   23.17
   5  -3   6  584.32   27.24
   5  -3   6  579.63   18.23
   5  -3   6  579.68   22.86
   5  -3   6  612.68   25.28
  -5  -3  -6  552.19   16.66
  -5  -3  -6  577.73   27.48
  -5  -3  -6  588.99   28.16
  -5  -3  -6  583.85   24.37
   5   3   7   11.12    8.67
  -5   3  -7   10.38   10.15
  -5   3  -7   10.81   14.65
  -5   3  -7   11.85    4.91
  -5   3  -7   11.71    8.88
  -5   3  -7    7.87    6.18
   5   3   7   11.11   16.14
   5   3   7   10.99    3.80
   5   3   7    9.61    4.35
   5   3   7    9.07    9.35
   5  -3   7   13.99    5.57
   5  -3   7    9.74    7.22
   5  -3   7   10.11    7.99
   5  -3   7   10.14    4.35
   5  -3   7    8.69    5.88
   5  -3   7   12.18    6.11
  -5  -3  -7    8.84    8.34
  -5  -3  -7   12.07    5.75
  -5  -3  -7    8.32    8.18
  -5  -3  -7   -0.68    3.75
  -5  -3  -7    3.84    8.28
  -5   3  -8   24.11   11.93
  -5   3  -8   23.79    9.85
  -5   3  -8   24.06    7.96
  -5   3  -8   27.11    9.66
  -5   3  -8   27.02   10.22
   5   3   8   19.86    5.10
   5   3   8   22.12    4.55
   5   3   8   28.75   11.03
   5   3   8   22.64   11.16
   5   3   8   26.53   19.04
  -5   3  -8   21.70    5.08
   5  -3   8   26.38    9.08
   5  -3   8   22.54    6.10
   5  -3   8   23.41   12.14
   5  -3   8   19.75    8.69
   5  -3   8   30.23    8.10
  -5  -3  -8   24.85    9.92
  -5  -3  -8   25.96   10.98
  -5  -3  -8   26.99    9.54
  -5  -3  -8   35.92    6.93
  -5   3  -9 1239.49   46.67
  -5   3  -9 1328.63   39.69
  -5   3  -9 1230.04   45.43
   5   3   9 1251.56   36.54
   5   3   9 1284.77   52.44
   5   3   9 1302.72   50.15
   5   3   9 1283.05   68.39
   5   3   9 1191.45   36.94
  -5   3  -9 1274.72   40.51
  -5   3  -9 1257.23   44.22
   5  -3   9 1209.55   45.16
   5  -3   9 1243.52   41.82
   5  -3   9 1260.45   51.00
  -5  -3  -9 1314.59   50.91
  -5   3 -10 1336.29   46.98
  -5   3 -10 1350.75   44.14
   5   3  10 1122.34   47.42
   5   3  10 1273.18   40.47
   5   3  10 1357.19   70.40
   5   3  10 1368.44   57.44
  -5   3 -10 1311.94   49.49
  -5   3 -10 1359.17   64.78
   5  -3  10 1317.87   54.13
  -5  -3 -10 1371.25   43.77
   5  -3  10 1330.86   45.14
   5   3  11   14.18   10.26
  -5   3 -11    9.81    9.21
   5   3  11    6.59   10.18
   5   3  11    9.72    5.86
   5   3  11   12.27   11.84
  -5   3 -11   14.59   11.58
  -5   3 -11    9.78    8.39
  -5   3 -11    8.71    9.34
   5  -3  11   19.33   10.68
   5  -3  11   19.52    6.97
  -5  -3 -11   12.88    6.37
   5   3  12  227.37   21.79
  -5   3 -12  231.82   15.84
   5   3  12  212.37   14.05
   5   3  12  242.42   21.66
   5   3  12  232.39   25.21
  -5   3 -12  249.18   31.45
  -5   3 -12  230.77   19.29
  -5   3 -12  234.27   19.02
   5  -3  12  228.27   34.50
   5  -3  12  224.50   16.21
  -5  -3 -12  235.94   14.83
   5   3  13  578.23   31.57
  -5   3 -13  563.11   54.85
   5   3  13  518.76   24.12
   5   3  13  585.57   31.53
   5   3  13  535.82   36.70
  -5   3 -13  573.21   29.21
  -5   3 -13  554.85   25.63
  -5   3 -13  583.89   30.19
   5  -3  13  567.01   27.05
   5  -3  13  525.42   50.03
  -5  -3 -13  578.51   24.53
  -5   3 -14  241.42   28.77
  -5   3 -14  228.32   20.33
   5   3  14  205.73   24.58
   5   3  14  211.48   20.01
   5   3  14  179.21   14.70
  -5   3 -14  223.53   18.52
  -5   3 -14  197.99   16.06
   5  -3  14  208.80   38.62
   5  -3  14  209.42   16.06
  -5  -3 -14  178.75   18.98
  -5  -3 -14  225.73   14.69
  -5   3 -15    2.11    7.63
  -5   3 -15   14.02   12.81
   5   3  15    6.36    8.92
   5   3  15   12.94   11.44
   5   3  15    4.71    6.41
  -5   3 -15   -2.93    9.75
  -5   3 -15   10.34    7.31
   5  -3  15   13.26    6.89
   5  -3  15   19.91   23.29
  -5  -3 -15    7.55    8.60
  -5  -3 -15   11.97    6.22
   5   3  16  219.21   38.12
  -5   3 -16  225.69   20.62
  -5   3 -16  231.50   26.34
   5   3  16  183.63   15.09
   5   3  16  224.68   18.91
  -5   3 -16  200.09   16.57
   5  -3  16  151.97   70.07
   5  -3  16  207.52   46.85
   5  -3  16  185.49   15.74
  -5  -3 -16  230.28   15.28
  -5  -3 -16  228.99   18.76
   5   3  17   56.27    9.72
  -5   3 -17   57.40    9.72
  -5   3 -17   58.77   13.97
   5   3  17   62.86   15.54
   5   3  17   57.60   11.49
  -5   3 -17   57.26   10.98
   5  -3  17   92.52   48.14
   5  -3  17   61.02   33.77
   5  -3  17   45.72    9.77
  -5  -3 -17   61.36    9.13
  -5  -3 -17   66.88   11.45
  -5   3 -18  211.35   20.27
  -5   3 -18  212.57   14.12
   5   3  18  215.31   21.19
   5   3  18  229.02   16.63
   5   3  18  184.57   14.06
  -5   3 -18  203.37   16.09
   5  -3  18  201.14   21.03
   5  -3  18  186.24   14.10
  -5  -3 -18  201.28   15.18
  -5  -3 -18  222.37   13.47
  -5   3 -19  233.02   16.45
   5   3  19  231.62   15.37
   5   3  19  241.51   21.25
   5   3  19  232.66   15.09
  -5   3 -19  241.60   19.95
   5  -3  19  232.58   21.00
  -5  -3 -19  265.13   15.28
   5   3  20    4.36    4.29
   5   3  20    9.65    7.95
  -5   3 -20    3.43    7.70
  -5   3 -20    2.49    5.87
   5  -3  20    7.87    7.43
  -5   5  18    6.90    8.67
   5  -5 -18    7.19    7.55
  -5  -5  18    5.11   93.44
  -5   5  17  139.98   11.47
   5   5 -17   73.41   10.21
  -5   5  17  131.28   17.31
   5  -5 -17  151.30   24.71
  -5  -5  17    4.81   91.93
  -5   5  16    9.42   16.11
   5   5 -16   33.10   13.20
  -5   5  16   41.59   13.22
   5  -5 -16   38.09   11.26
  -5  -5  16   -3.76   69.85
  -5   5  15   11.98    8.69
   5   5 -15   11.36    6.84
  -5   5  15    7.72   11.48
   5  -5 -15   19.98    9.40
  -5  -5  15   10.81   57.23
   5   5 -14   71.61   39.67
   5   5 -14   58.49   10.83
  -5   5  14   72.39   17.12
  -5   5  14   67.48   13.27
   5  -5 -14   65.30   13.38
   5   5 -13  996.27   92.03
   5   5 -13  928.57   40.18
  -5   5  13 1000.42   48.98
  -5   5  13  977.48   42.97
   5  -5 -13  981.77   40.66
   5   5 -12    0.55   27.09
   5   5 -12    8.14    7.44
  -5   5  12    5.67   11.83
  -5   5  12   16.87   10.08
   5  -5 -12    4.88    8.68
   5   5 -11  302.55   19.35
   5   5 -11  328.82   74.17
  -5   5  11  345.23   26.25
  -5   5  11  355.25   29.44
   5  -5 -11  389.83   23.38
   5   5 -10  746.51   39.04
   5   5 -10  708.98   31.58
  -5   5  10  779.40   42.74
  -5   5  10  753.99   38.31
   5  -5 -10  805.85   34.02
   5   5  -9  128.23   18.66
   5   5  -9  103.68   18.71
  -5   5   9  132.18   20.03
  -5   5   9  119.83   18.55
   5  -5  -9  111.83   13.60
  -5   5   8   56.59   14.91
   5   5  -8   43.63   14.25
  -5   5   8   44.68   26.87
   5  -5  -8   54.63   10.33
  -5   5   7  133.93   19.43
   5   5  -7  120.24   12.04
   5   5  -7  127.12   17.48
  -5   5   7  148.77   20.63
  -5   5   7  140.35   10.93
   5  -5  -7  140.40   12.46
  -5   5   6 1411.33   58.22
   5   5  -6 1437.64   49.42
   5   5  -6 1485.43   56.12
  -5   5   6 1416.51   47.21
  -5   5   6 1427.28   60.91
   5  -5  -6 1522.43   48.73
  -5   5   5   15.66   11.82
   5   5  -5   11.31    6.69
   5   5  -5   13.18    8.28
  -5   5   5   15.51   11.20
  -5   5   5   10.43    6.88
   5  -5  -5   11.77    5.57
   5   5  -4  557.51   25.24
   5   5  -4  542.04   24.27
   5   5  -4  581.81   25.34
  -5   5   4  569.04   25.17
  -5   5   4  546.70   33.40
   5   5  -3    5.13    8.68
   5   5  -3    6.03    5.82
   5   5  -3    4.58    5.94
  -5   5   3    4.21    9.48
  -5   5   3    2.06    6.37
   5   5  -2   25.59    7.01
   5   5  -2   21.35    6.10
   5   5  -2   22.15    7.92
   5   5  -2   21.66    6.04
  -5   5   2   20.11    9.22
  -5   5   2   18.44   12.14
  -5   5   2   30.82   10.60
   5   5  -1  193.08   12.74
   5   5  -1  204.64   12.38
   5   5  -1  195.16   14.27
  -5   5   1  192.49   21.12
  -5   5   1  206.90   17.32
   5   5   0    3.16    3.72
   5   5   0   -3.95    4.96
   5   5   0    3.63    5.31
  -5   5   0    4.72   11.06
  -5   5   0    6.74    8.63
  -5   5   0    0.24    6.60
   5   5   1   35.65    6.94
   5   5   1   34.98    9.06
   5   5   1   44.06    9.19
  -5   5  -1   38.35   10.46
  -5   5  -1   38.55   13.89
  -5   5  -1   31.81    6.22
  -5   5  -1   43.83   11.41
   5   5   2    9.29    7.19
   5   5   2   10.95    5.80
   5   5   2    5.17    7.31
  -5   5  -2    6.19   11.02
  -5   5  -2   10.55    7.35
  -5   5  -2    5.98    9.09
  -5   5  -2    6.68    5.40
   5   5   3    7.97    7.60
   5   5   3    6.25    8.10
  -5   5  -3    4.81    6.36
  -5   5  -3   19.15    7.52
  -5   5  -3   10.54   11.36
  -5   5  -3    6.30    9.55
   5   5   4 1397.04   52.42
   5   5   4 1474.03   53.26
   5   5   4 1559.99   74.80
  -5   5  -4 1432.02   61.11
  -5   5  -4 1468.93   50.07
  -5   5  -4 1447.75   57.30
  -5   5  -5   48.41   10.89
   5   5   5   49.49   11.26
   5   5   5   43.39   11.99
   5   5   5   48.07   13.01
  -5   5  -5   42.51   15.14
  -5   5  -5   52.57   23.97
   5  -5   5   42.17    9.37
   5   5   6  195.88   17.47
   5   5   6  181.18   18.04
   5   5   6  195.07   20.16
  -5   5  -6  195.37   17.80
  -5   5  -6  193.10   22.40
  -5   5  -6  193.28   21.04
   5   5   7   10.95   11.03
   5   5   7   13.88    8.89
   5   5   7    8.79    9.18
  -5   5  -7   14.16    9.18
  -5   5  -7   16.35   10.80
  -5   5  -7    5.10   11.36
   5   5   8  261.69   22.61
   5   5   8  281.45   24.49
   5   5   8  295.85   21.43
  -5   5  -8  263.41   24.27
  -5   5  -8  278.26   22.08
  -5   5  -9   12.88    9.45
   5   5   9    6.75   10.67
   5   5   9   11.63    9.34
   5   5   9    8.91    9.74
  -5   5  -9    6.52   19.00
   5  -5   9    9.42    9.75
  -5   5 -10   49.76   15.79
   5   5  10   78.71   13.52
   5   5  10   46.87   14.07
   5   5  10   58.44   15.57
  -5   5 -10   52.64   13.75
   5  -5  10   44.02   14.49
  -5   5 -11  109.50   19.01
   5   5  11  125.64   16.79
   5   5  11  112.57   17.43
   5   5  11  121.15   18.80
  -5   5 -11  117.49   17.17
   5  -5  11   93.14   41.60
   5   5  12    8.69    8.92
   5   5  12    3.34    8.06
  -5   5 -12    5.04    9.21
  -5   5 -12    1.29   14.35
   5  -5  12   -2.28   15.32
  -5  -5 -12   -1.70    8.46
   5   5  13   95.82   16.72
   5   5  13  105.84   15.55
  -5   5 -13   94.11   16.09
  -5   5 -13   88.76   36.83
   5  -5  13   71.23   28.56
  -5  -5 -13   93.21   15.88
   5   5  14    6.39    8.61
   5   5  14   12.72   16.70
  -5   5 -14   10.20   20.61
  -5   5 -14    4.54    9.04
  -5  -5 -14    7.63    9.23
  -5   5 -15   -4.86   15.76
   5   5  15    6.16    7.29
   5   5  15    0.12    6.60
  -5   5 -15   -5.36    6.75
  -5   5 -15   -1.82    3.18
   5  -5  15   -2.20   14.41
  -5  -5 -15   -2.36    6.79
   5   5  16   11.43   13.49
   5   5  16    9.78    8.88
  -5   5 -16   12.79    8.20
   5  -5  16   -8.46   48.69
   5  -5  16   -0.26   16.48
  -5  -5 -16   10.21    8.54
  -5   7  10    0.01    7.27
  -5   7  10    5.51    7.90
  -5  -7  10    1.01   22.14
   5   7  -9  125.37   15.99
   5   7  -9  145.50   29.62
  -5   7   9  153.47   16.43
  -5   7   9  138.08   18.41
   5   7  -8  199.21   18.62
   5   7  -8  271.20   32.90
  -5   7   8  269.78   23.33
  -5   7   8  269.64   20.42
   5   7  -7    0.38   13.63
   5   7  -7   -9.03    6.63
  -5   7   7    0.64    8.01
  -5   7   7    4.04   15.75
   5   7  -6    0.92   11.98
  -5   7   6    7.21    9.31
  -5   7   6    1.75    7.67
   5   7  -5    4.68   10.49
  -5   7   5    3.16    9.24
  -5   7   5    2.06    7.98
   5   7  -4  472.23   31.69
  -5   7   4  458.75   30.44
  -5   7   3  217.12   19.05
  -5   7   3  153.36   20.38
  -5   7   3  168.90   10.66
  -5   7   2   83.67    9.13
  -5   7   2   64.37   16.33
  -5   7   2   88.94   12.95
  -5   7   1   59.18   15.75
  -5   7   1   77.34    9.26
  -5   7   0  502.02   22.22
  -5   7   0  482.79   48.32
   5  -7   0  423.02   20.27
  -5   7  -1  105.08   16.72
  -5   7  -1   98.37   11.66
   5  -7   1   86.25    9.80
   5   7   2   10.48    5.91
  -5   7  -2   16.97    7.98
  -5   7  -2   18.30   10.61
   5   7   3  224.35   15.08
  -5   7  -3  223.47   20.51
  -5   7  -3  262.10   29.99
   5   7   4    3.81   11.22
  -5   7  -4    8.04    8.13
  -5   7  -4    3.57    8.06
   5   7   5    5.93    4.55
   5   7   5    7.12    7.58
  -5   7  -5   18.34    8.61
   5  -7   5    0.32    7.50
   5   7   6  113.35   13.27
   5   7   6   85.48    7.98
  -5   7  -6  114.41   15.45
  -5   7  -6   71.30    6.86
   5  -7   6   84.69   11.92
  -5   7  -7  594.63   28.72
   5   7   7  583.31   28.17
  -5   7  -7  510.76   18.20
   5  -7   7  396.70   21.29
   5   7   8   -0.36    6.51
  -5   7  -8    6.74    6.90
  -5   7  -8    0.26    3.54
   5   7   9   -0.77    5.83
  -5   7  -9   11.52   16.58
   6   0 -23    0.55    4.96
   6   0 -23    5.74    5.58
  -6   0  23    0.62    6.02
  -6   0  23   -3.46    8.34
   6   0 -22   17.21    8.24
   6   0 -22    0.30    7.27
  -6   0  22   16.13    7.70
  -6   0  22    5.39    8.58
   6   0 -21    7.76    6.82
   6   0 -21    1.12    6.06
  -6   0  21   -2.85    7.22
  -6   0  21    1.02    6.24
   6   0 -20  119.04   15.25
   6   0 -20  127.17   16.12
  -6   0  20  119.31   16.94
  -6   0  20  134.20   25.83
   6   0 -19    5.66    8.01
   6   0 -19    6.30    7.64
  -6   0  19    2.30    7.01
  -6   0  19    0.07    8.43
   6   0 -18   21.24   10.71
   6   0 -18   19.72   10.10
  -6   0  18   28.08    9.76
  -6   0  18   15.58   18.41
  -6   0  18   13.33   13.19
   6   0 -17   -0.35    5.04
   6   0 -17    7.38    9.14
  -6   0  17   -0.71    7.19
  -6   0  17   -3.28    5.55
  -6   0  17    1.03    4.89
   6   0 -16  447.89   28.29
   6   0 -16  457.23   26.51
   6   0 -16  458.36   20.19
  -6   0  16  452.74   26.00
  -6   0  16  460.65   90.54
  -6   0  16  470.34   28.45
   6   0 -15    3.89    5.93
   6   0 -15   -2.19    3.86
   6   0 -15    1.01    6.16
  -6   0  15   -3.85    6.40
  -6   0  15    0.08   24.73
  -6   0  15   16.90    9.71
   6   0 -14   54.99    8.17
   6   0 -14   66.69   12.45
   6   0 -14   48.76   11.34
  -6   0  14   56.05   12.15
  -6   0  14   43.03   11.07
  -6   0  14    0.41   45.22
   6   0 -13    1.76    6.14
   6   0 -13    5.76    6.82
   6   0 -13   10.30    6.80
   6   0 -13    2.53    5.03
   6   0 -13    0.27    7.13
  -6   0  13    4.23    5.76
  -6   0  13   -1.09   26.40
  -6   0  13    3.52    6.60
  -6   0  13    8.89    7.21
  -6   0  13    5.15    4.92
   6   0 -12  231.37   25.93
   6   0 -12  226.79   17.88
   6   0 -12  240.98   15.61
   6   0 -12  232.98   13.77
   6   0 -12  221.03   11.72
  -6   0  12  221.64   13.25
  -6   0  12  212.65   14.25
  -6   0  12  222.69   15.32
  -6   0  12  244.59   17.64
  -6   0  12  238.79   16.63
  -6   0  12  231.23   87.48
  -6   0  12  228.13    8.06
   6   0 -11    6.46    6.31
   6   0 -11    2.74    5.33
   6   0 -11    4.66    7.05
   6   0 -11    5.36    5.72
   6   0 -11    3.96    2.64
   6   0 -11    2.14    4.51
  -6   0  11    2.33    2.45
  -6   0  11    3.19    5.69
  -6   0  11    6.30    6.77
  -6   0  11    3.76   16.22
  -6   0  11    3.77    5.09
  -6   0  11    0.46    6.25
  -6   0  11    3.19    5.44
   6   0 -10 2936.79   87.89
   6   0 -10 2936.59   78.36
   6   0 -10 3063.70   91.48
   6   0 -10 3058.45   97.57
   6   0 -10 2925.52   90.66
   6   0 -10 2968.31   86.02
  -6   0  10 3052.72  114.14
  -6   0  10 2980.38   90.54
  -6   0  10 3078.40  119.08
  -6   0  10 2936.99   77.90
  -6   0  10 3009.69   89.03
  -6   0  10 3003.92   88.78
   6   0  -9    1.96    5.92
   6   0  -9    1.37    7.19
   6   0  -9    0.37    9.36
   6   0  -9   -3.14    5.16
   6   0  -9    3.17    2.84
   6   0  -9    0.27    6.35
   6   0  -9    4.27    5.84
  -6   0   9    7.62    5.87
  -6   0   9    2.22    2.88
  -6   0   9    2.32   11.23
  -6   0   9    5.98    5.97
  -6   0   9    2.47   12.26
  -6   0   9    3.56    5.99
  -6   0   9   -1.65    5.73
   6   0  -8 4207.77  125.93
   6   0  -8 4141.82  122.68
   6   0  -8 3861.26  120.12
   6   0  -8 3934.46  125.80
   6   0  -8 4286.14  111.49
   6   0  -8 4013.99  121.65
   6   0  -8 4003.23  128.45
  -6   0   8 4092.40  121.87
  -6   0   8 3932.18  107.88
  -6   0   8 4063.83  123.80
  -6   0   8 3939.81  117.35
  -6   0   8 3939.48  121.56
  -6   0   8 3993.26  145.33
  -6   0   8 4135.92  137.11
   6   0  -7    3.42    6.72
   6   0  -7    5.49    5.55
   6   0  -7    0.82    6.74
   6   0  -7   -0.56    9.69
   6   0  -7    1.56    5.80
   6   0  -7    0.91    2.34
   6   0  -7    0.53    5.95
  -6   0   7    1.44   10.71
  -6   0   7    3.10    5.21
  -6   0   7    0.08    3.39
  -6   0   7    5.11   11.17
  -6   0   7    0.14    7.88
  -6   0   7   -1.92    5.38
  -6   0   7    0.80    6.29
   6   0  -6    5.60    7.32
   6   0  -6    4.28    7.65
   6   0  -6    7.14    2.93
   6   0  -6    4.35    7.51
   6   0  -6    9.19    8.84
   6   0  -6    6.86    7.46
   6   0  -6    9.93    8.04
  -6   0   6    2.62    8.71
  -6   0   6    3.82    6.76
  -6   0   6    8.02    9.28
  -6   0   6    9.41    7.84
  -6   0   6    4.50    4.77
  -6   0   6    4.78    6.44
  -6   0   6    8.45    8.00
   6   0  -5    3.31    7.05
   6   0  -5   -2.89    8.72
   6   0  -5   10.03    8.10
   6   0  -5    4.27    8.07
   6   0  -5    3.19   11.43
   6   0  -5    1.84    2.73
   6   0  -5   17.05    7.27
  -6   0   5    5.10    7.63
  -6   0   5   -0.66    8.12
  -6   0   5   -0.49    9.35
  -6   0   5    3.94    5.21
  -6   0   5    0.03    6.59
  -6   0   5    0.92    8.75
  -6   0   5    5.33    5.91
   6   0  -4 1514.57   45.37
   6   0  -4 1458.27   54.01
   6   0  -4 1574.68   36.70
   6   0  -4 1456.68   55.70
   6   0  -4 1397.18   48.02
   6   0  -4 1498.93   51.72
  -6   0   4 1443.40   50.49
  -6   0   4 1476.99   56.13
  -6   0   4 1441.43   47.40
  -6   0   4 1487.52   42.72
  -6   0   4 1470.80   55.14
  -6   0   4 1472.79   57.67
  -6   0   4 1449.38   45.91
  -6   0   4 1486.61   55.79
   6   0  -3    6.52    8.01
   6   0  -3    1.35    7.71
   6   0  -3   -0.93    2.99
   6   0  -3    2.47   11.83
   6   0  -3    2.96    7.62
  -6   0   3   -0.49    8.09
  -6   0   3    7.63    7.24
  -6   0   3    0.30    5.74
  -6   0   3    0.41    3.92
  -6   0   3   -2.07    8.14
  -6   0   3    1.69    7.93
   6   0  -2  759.49   32.61
   6   0  -2  798.48   19.45
   6   0  -2  783.73   45.82
   6   0  -2  773.33   32.22
   6   0  -2  781.62   22.74
   6   0  -2  770.24   34.89
  -6   0   2  778.51   41.91
  -6   0   2  789.10   32.46
  -6   0   2  814.96   35.06
  -6   0   2  786.51   33.93
  -6   0   2  793.56   32.11
   6   0  -1    8.42    2.85
   6   0  -1   -0.05    6.31
   6   0  -1    7.46    8.08
   6   0  -1    4.14   11.10
   6   0  -1    7.70    6.44
   6   0  -1   14.85    6.81
   6   0  -1    9.64    8.86
   6   0  -1   11.44    8.84
  -6   0   1    0.84    9.20
  -6   0   1   17.51    9.08
  -6   0   1    6.46    6.61
  -6   0   1   10.49    8.31
  -6   0   1   -0.75    6.49
   6   0   0  662.06   19.51
   6   0   0  654.04   20.94
   6   0   0  629.13   26.36
   6   0   0  657.67   28.54
   6   0   0  631.45   27.11
   6   0   0  620.75   26.32
  -6   0   0  604.93   41.69
  -6   0   0  617.79   31.19
  -6   0   0  624.37   29.91
  -6   0   0  629.90   31.20
  -6   0   0  603.07   20.60
  -6   0   0  627.04   29.72
  -6   0   0  621.33   27.27
   6   0   1    9.09    8.30
   6   0   1    1.83    9.32
   6   0   1    4.63    6.62
   6   0   1    8.93    9.36
   6   0   1    5.11    6.41
   6   0   1    7.35    8.03
   6   0   1    3.49    4.40
  -6   0  -1    3.15   10.34
  -6   0  -1    6.13    9.20
  -6   0  -1    5.26    7.01
  -6   0  -1    2.90    8.67
  -6   0  -1    0.29    8.59
  -6   0  -1    2.20    7.87
  -6   0  -1    9.90    8.10
   6   0   2  443.56   14.69
   6   0   2  471.16   26.96
   6   0   2  450.91   28.02
   6   0   2  452.15   58.89
   6   0   2  439.44   29.67
   6   0   2  460.01   28.77
   6   0   2  450.58   29.17
   6   0   2  421.49   27.39
  -6   0  -2  456.15   22.39
  -6   0  -2  435.36   27.04
  -6   0  -2  485.92   36.78
  -6   0  -2  442.20   28.15
  -6   0  -2  454.72   29.18
  -6   0  -2  454.62   28.90
   6   0   3   -0.05    7.94
   6   0   3   -0.99    7.72
   6   0   3    2.47    8.87
   6   0   3   -0.02    6.33
   6   0   3   -3.73    7.15
   6   0   3   -3.86    7.07
   6   0   3    0.13    7.29
   6   0   3   -1.06    2.90
  -6   0  -3    0.48    6.21
  -6   0  -3   11.92    7.68
  -6   0  -3    1.60    9.46
  -6   0  -3    0.63    7.09
  -6   0  -3    5.58    4.78
  -6   0  -3    3.95    7.62
   6   0   4  490.16   24.96
   6   0   4  444.22   28.33
   6   0   4  482.68   21.06
   6   0   4  456.47   28.65
   6   0   4  480.87   20.48
   6   0   4  505.44   26.77
   6   0   4  477.85   27.30
   6   0   4  485.30   26.80
  -6   0  -4  475.35   17.88
  -6   0  -4  502.30   30.65
  -6   0  -4  456.39   26.85
  -6   0  -4  460.65   21.36
  -6   0  -4  488.96   26.76
   6   0   5    3.19    7.42
   6   0   5   10.09    8.15
   6   0   5    0.85    8.93
   6   0   5   12.68    5.16
   6   0   5    2.30    2.95
   6   0   5   -3.30   15.20
   6   0   5    2.49    8.04
   6   0   5    0.29    6.79
  -6   0  -5    2.40    8.13
  -6   0  -5    3.33    8.46
  -6   0  -5    1.69    4.20
  -6   0  -5   -0.64    7.50
  -6   0  -5    1.24    7.56
  -6   0  -5    7.45    5.59
   6   0   6  498.32   26.63
   6   0   6  473.19   22.54
   6   0   6  496.45   24.81
   6   0   6  476.35   13.71
   6   0   6  472.08   29.17
   6   0   6  480.38   17.98
   6   0   6  474.78   25.96
   6   0   6  489.47   25.96
  -6   0  -6  515.00   26.49
  -6   0  -6  489.18   16.34
  -6   0  -6  472.20   24.43
  -6   0  -6  502.05   28.74
  -6   0  -6  501.69   42.84
  -6   0  -6  488.09   24.86
   6   0   7    4.54    2.89
   6   0   7    6.05    6.61
   6   0   7    8.95    7.77
   6   0   7   13.47    4.47
   6   0   7   -1.29    9.48
   6   0   7    2.73    8.30
   6   0   7    3.31    8.00
   6   0   7    6.15    7.59
   6   0   7    0.99    4.46
  -6   0  -7    4.96    8.08
  -6   0  -7    4.40    3.75
  -6   0  -7    1.72    4.73
  -6   0  -7    0.80    7.90
  -6   0  -7    7.19    7.89
  -6   0  -7   -1.22    7.31
   6   0   8  594.99   27.40
   6   0   8  590.03   20.29
   6   0   8  586.10   35.93
   6   0   8  606.52   19.97
   6   0   8  594.36   29.58
   6   0   8  578.96   16.10
   6   0   8  576.70   26.18
   6   0   8  586.85   27.89
   6   0   8  592.30   24.64
  -6   0  -8  611.16   28.77
  -6   0  -8  590.82   26.93
  -6   0  -8  586.82   17.41
  -6   0  -8  567.44   19.89
  -6   0  -8  586.37   28.95
  -6   0  -8  577.03   26.48
   6   0   9   31.32    8.69
   6   0   9   19.95    5.23
   6   0   9   20.17   10.58
   6   0   9   18.34    3.45
   6   0   9   23.26   17.78
   6   0   9   20.76    5.26
   6   0   9   22.98   16.80
   6   0   9   21.85    9.30
   6   0   9    0.03   14.36
   6   0   9   20.41    7.82
  -6   0  -9   21.69   10.00
  -6   0  -9   24.70    9.22
  -6   0  -9   19.09   10.23
  -6   0  -9   21.43    8.36
  -6   0  -9   20.18    5.24
  -6   0  -9   22.97    4.32
   6   0  10 7473.74  247.10
   6   0  10 7435.56  239.41
   6   0  10 7410.79  245.80
   6   0  10 7287.61  236.94
   6   0  10 7369.66  238.04
   6   0  10 7849.78  263.71
   6   0  10 7770.68  263.89
   6   0  10 7579.53  256.81
   6   0  10 7579.87  253.33
   6   0  10 7128.47  260.19
  -6   0 -10 7486.88  249.23
  -6   0 -10 7746.24  257.24
  -6   0 -10 7584.68  239.66
  -6   0 -10 7644.95  256.84
  -6   0 -10 7384.98  242.83
  -6   0 -10 7657.63  240.64
   6   0  11   -0.81   18.03
   6   0  11   22.06    9.47
   6   0  11   21.79    7.43
   6   0  11   21.62   10.64
   6   0  11   23.77   10.49
   6   0  11   22.71    8.00
   6   0  11   29.56    5.86
  -6   0 -11   21.77    3.92
  -6   0 -11   23.63    9.96
  -6   0 -11   19.92    4.46
  -6   0 -11   20.24    8.77
  -6   0 -11   19.61    4.45
  -6   0 -11   15.67    7.63
  -6   0 -11   23.16   10.30
   6   0  12  633.66   52.56
   6   0  12  677.27   32.41
   6   0  12  623.76   24.93
  -6   0 -12  669.20   31.60
  -6   0 -12  654.24   28.89
   6   0  13    3.95   10.15
   6   0  13    7.39    5.64
   6   0  13   -1.40    8.66
  -6   0 -13    5.21    8.28
  -6   0 -13    3.81    7.17
   6   0  14 1789.99   72.96
   6   0  14 1819.19   60.61
   6   0  14 1827.00   68.92
  -6   0 -14 1803.54   84.79
  -6   0 -14 1907.62   67.06
   6   0  15   12.54   10.28
   6   0  15    2.53    5.04
   6   0  15   -4.33    8.67
  -6   0 -15    3.96    8.26
  -6   0 -15    0.84    6.91
   6   0  16 3316.20  127.28
   6   0  16 3499.58  126.80
  -6   0 -16 3436.62  122.04
  -6   0 -16 3509.38  121.49
   6   0  17    4.15   12.13
   6   0  17    7.52    9.96
  -6   0 -17    6.48   13.05
  -6   0 -17    7.75    9.81
   6   0  18  851.76   42.01
   6   0  18  834.32   43.97
  -6   0 -18  880.80   37.19
   6   0  19    7.46    8.73
   6   0  19   -0.02    8.23
  -6   0 -19    0.90    6.51
  -6   0 -19    3.01    7.98
   6   0  20   79.87   14.89
   6   0  20   81.97   15.98
  -6   0 -20   89.18   14.85
  -6   0 -20   74.17   11.28
   6   0  21   -2.28   10.64
   6   0  21    3.47   10.35
  -6   0 -21   -0.13    5.66
  -6   0 -21    0.22    3.92
   6   0  22  228.80   18.61
   6   0  22  219.86   18.49
  -6   0 -22  226.05   17.90
   6   2 -22    2.73   15.44
   6   2 -22   12.70    8.87
  -6   2  22    9.29    8.69
  -6   2  22    8.76    8.45
   6   2 -21   98.21   15.22
   6   2 -21  106.67   15.56
  -6   2  21   85.92   14.63
  -6   2  21   91.84   15.25
   6  -2 -21   81.32    9.94
  -6  -2  21   77.95    9.75
  -6  -2  21   76.97   17.01
   6   2 -20   27.69   17.25
   6   2 -20   10.95   10.11
  -6   2  20   18.58   10.02
  -6   2  20   16.60   10.79
  -6  -2  20  -17.21   42.93
  -6  -2  20   11.68    6.92
  -6  -2  20    0.59    6.41
   6  -2 -20   15.40    7.04
   6   2 -19   18.24    9.41
   6   2 -19   14.96    9.59
  -6   2  19    4.77    9.80
  -6   2  19   16.75   15.77
  -6  -2  19   -1.23    6.38
  -6  -2  19    2.10    5.94
  -6  -2  19    6.88   43.85
   6  -2 -19    5.71    6.93
   6   2 -18   58.99   24.17
  -6   2  18   50.92   14.01
   6   2 -18   57.67   14.40
  -6   2  18   53.38   15.38
  -6  -2  18   40.46    8.67
  -6  -2  18   72.71   73.00
   6  -2 -18   36.14   11.25
  -6  -2  18   53.38    9.66
   6   2 -17    1.60    9.56
   6   2 -17   -3.26    9.69
  -6   2  17   -0.51    9.59
  -6   2  17    8.13    9.19
   6  -2 -17    9.23    7.79
  -6  -2  17    5.69    6.11
  -6  -2  17    2.29   50.39
  -6  -2  17    5.85    5.59
   6   2 -16   72.38   15.45
   6   2 -16   75.45   15.51
  -6   2  16   66.67   15.36
  -6   2  16   77.64   15.62
   6  -2 -16   68.71   13.09
  -6  -2  16   62.18   10.70
  -6  -2  16   53.41    9.50
  -6  -2  16   76.29   69.39
   6   2 -15  850.34   40.85
   6   2 -15  849.04   41.20
  -6   2  15  844.87   40.82
  -6   2  15  837.47   39.92
   6  -2 -15  823.97   36.79
  -6  -2  15  905.68  123.99
  -6  -2  15  804.37   31.34
  -6  -2  15  810.64   37.41
   6  -2 -15  775.13   28.17
   6   2 -14   44.82   13.02
   6   2 -14   41.45   13.17
  -6   2  14   44.20   13.16
  -6   2  14   43.82    7.75
  -6   2  14   40.47   13.13
  -6   2  14   38.84    7.53
  -6  -2  14   36.53   47.59
   6  -2 -14   54.72   19.87
   6  -2 -14   38.99    6.82
  -6  -2  14   47.04   10.68
  -6  -2  14   40.50    7.80
   6   2 -13   25.14    9.94
   6   2 -13   11.19   18.54
   6   2 -13   19.40    9.97
  -6   2  13   12.41    3.92
  -6   2  13   19.26    6.02
  -6   2  13   -0.73    6.48
  -6   2  13   22.07   10.28
  -6   2  13   21.66   10.34
   6  -2 -13   20.50    9.45
   6  -2 -13   14.60    5.04
  -6  -2  13   17.23    5.47
  -6  -2  13   14.46    7.76
   6   2 -12  542.69   23.98
   6   2 -12  530.03   26.98
   6   2 -12  557.06   29.00
  -6   2  12  552.22   29.34
  -6   2  12  549.83   29.28
  -6   2  12  555.58   28.35
   6   2 -12  548.28   44.61
  -6   2  12  550.26   18.79
  -6   2  12  541.19   21.51
  -6   2  12  549.10   22.75
  -6  -2  12  514.46   20.34
  -6  -2  12  520.27   22.68
   6  -2 -12  497.90   18.37
   6  -2 -12  516.30   19.08
   6  -2 -12  537.22   21.14
   6  -2 -12  533.38   27.32
   6   2 -11  146.56   16.18
   6   2 -11  169.19   14.62
   6   2 -11  141.81   15.27
   6   2 -11  127.22   26.50
  -6   2  11  134.67   12.39
  -6   2  11  138.69   16.46
  -6   2  11  125.06    7.18
  -6   2  11  133.03    9.18
  -6   2  11  132.81   11.40
  -6   2  11  136.60   15.75
   6  -2 -11  119.83    8.61
   6  -2 -11  144.93   15.80
  -6  -2  11  138.50   11.19
  -6  -2  11  140.20   24.94
  -6  -2  11  142.68   13.80
  -6  -2  11  147.32   14.97
   6  -2 -11  144.04   15.22
   6  -2 -11  142.40    9.62
   6  -2 -11  125.91    8.14
   6  -2 -11  131.61   27.21
   6  -2 -11  131.50   13.73
  -6  -2  11  123.77    9.21
   6   2 -10    5.23    3.46
   6   2 -10    5.41    8.39
   6   2 -10    6.74    2.51
   6   2 -10   13.96   13.89
  -6   2  10    7.16    3.12
  -6   2  10    6.59    6.13
   6   2 -10    6.33   12.70
  -6   2  10    7.67    8.15
  -6   2  10   13.39    8.40
  -6   2  10    2.78    8.61
  -6   2  10   -0.32    6.72
   6  -2 -10    5.09    4.08
   6  -2 -10    6.97    8.23
   6  -2 -10    7.70    7.81
  -6  -2  10    7.91    4.20
  -6  -2  10    1.85    7.78
   6  -2 -10    6.85    3.77
  -6  -2  10    6.35    7.39
   6  -2 -10    9.36    7.53
   6  -2 -10    8.84   12.77
   6  -2 -10    8.15    5.08
  -6  -2  10    8.03    5.33
  -6  -2  10   11.52    7.40
  -6  -2  10    5.00    5.87
   6   2  -9 3567.73  115.64
   6   2  -9 3442.99   97.83
   6   2  -9 3465.97   95.42
   6   2  -9 3546.99  116.33
   6   2  -9 3498.37  129.21
  -6   2   9 3602.80  117.60
  -6   2   9 3590.04  109.76
  -6   2   9 3498.84  110.92
  -6   2   9 3554.52  103.98
  -6   2   9 3616.23  107.58
  -6   2   9 3664.35  117.02
   6  -2  -9 3531.76  126.36
  -6  -2   9 3681.79  108.39
  -6  -2   9 3581.16  112.73
  -6  -2   9 3652.45  116.65
  -6  -2   9 3554.30  112.85
   6  -2  -9 3659.68  107.99
   6  -2  -9 3513.16  113.56
   6  -2  -9 3640.39  116.30
   6  -2  -9 3579.01  110.03
   6  -2  -9 3557.71  114.30
   6  -2  -9 3563.63   99.64
  -6  -2   9 3653.38  103.53
   6   2  -8  824.96   36.65
   6   2  -8  829.03   35.72
   6   2  -8  783.82   21.53
   6   2  -8  792.76   23.99
   6   2  -8  818.82   32.20
  -6   2   8  798.75   21.98
  -6   2   8  782.82   44.05
  -6   2   8  827.60   35.28
  -6   2   8  825.77   36.37
  -6   2   8  796.83   33.26
  -6   2   8  829.40   29.41
   6  -2  -8  822.21   34.70
  -6  -2   8  830.87   34.29
  -6  -2   8  831.82   36.27
  -6  -2   8  824.67   27.67
  -6  -2   8  824.35   31.66
   6  -2  -8  796.02   34.59
   6  -2  -8  842.03   35.69
   6  -2  -8  821.41   28.06
   6  -2  -8  802.81   32.18
   6  -2  -8  814.64   28.04
  -6  -2   8  819.90   24.26
   6   2  -7 7985.14  262.32
   6   2  -7 7237.51  241.60
   6   2  -7 7040.71  236.21
   6   2  -7 6960.76  250.06
   6   2  -7 6944.91  215.46
  -6   2   7 7280.06  219.38
  -6   2   7 7329.29  236.98
  -6   2   7 7338.42  245.04
  -6   2   7 7318.99  242.00
  -6   2   7 6963.89  231.78
   6  -2  -7 7221.88  239.45
   6  -2  -7 7084.77  210.08
  -6  -2   7 7098.00  232.83
  -6  -2   7 7307.01  242.87
  -6  -2   7 7033.32  221.18
  -6  -2   7 7125.73  215.29
  -6  -2   7 8528.71  271.33
   6  -2  -7 6846.37  227.15
   6  -2  -7 7205.78  237.62
   6  -2  -7 7115.65  226.92
   6  -2  -7 7025.96  230.66
  -6  -2   7 7169.31  232.70
  -6  -2   7 7198.98  216.73
   6   2  -6  463.31   26.78
   6   2  -6  468.69   21.98
   6   2  -6  462.23   17.48
   6   2  -6  467.32   26.41
   6   2  -6  478.76   19.04
  -6   2   6  474.02   25.96
  -6   2   6  468.31   27.76
  -6   2   6  481.38   26.19
  -6   2   6  474.43   14.06
  -6   2   6  467.08   26.04
  -6   2   6  455.27   25.06
   6  -2  -6  482.45   22.71
   6  -2  -6  488.74   25.38
  -6  -2   6  462.88   21.14
   6  -2  -6  484.46   25.81
  -6  -2   6  480.80   26.32
  -6  -2   6  457.79    8.70
   6  -2  -6  455.24   25.34
   6  -2  -6  458.19   12.47
  -6  -2   6  474.96   14.17
  -6  -2   6  460.37   25.37
  -6  -2   6  511.02   28.28
  -6  -2   6  493.67   15.93
   6   2  -5 1592.63   48.58
   6   2  -5 1605.91   45.77
   6   2  -5 1600.36   75.66
   6   2  -5 1600.91   45.39
   6   2  -5 1576.73   55.33
   6   2  -5 1590.77   54.27
  -6   2   5 1637.59   55.77
  -6   2   5 1660.60   46.71
  -6   2   5 1630.48   55.09
  -6   2   5 1640.94   78.91
  -6   2   5 1642.36   58.50
  -6   2   5 1658.33   56.11
  -6   2   5 1644.98   33.15
  -6   2   5 1592.86   32.14
  -6  -2   5 1658.09   38.29
  -6  -2   5 1599.94   52.65
   6  -2  -5 1665.04   55.51
   6  -2  -5 1521.30   34.20
   6  -2  -5 1632.78   52.88
   6  -2  -5 1622.89   54.70
   6  -2  -5 1612.64   54.12
  -6  -2   5 1657.74   57.25
  -6  -2   5 1692.28   55.73
   6   2  -4 4871.39  125.72
   6   2  -4 4641.32  136.38
   6   2  -4 4848.54  179.06
   6   2  -4 4951.51  150.39
   6   2  -4 4808.93  138.89
   6   2  -4 4788.55  151.27
  -6   2   4 5002.70  159.14
  -6   2   4 4522.17  120.87
  -6   2   4 4734.72  127.85
  -6   2   4 4237.85  119.73
  -6   2   4 4926.90  154.08
   6   2  -4 4716.26  152.33
  -6   2   4 4789.48  149.79
  -6   2   4 4883.69  154.97
  -6   2   4 4850.93  148.42
  -6   2   4 4789.62  122.09
  -6  -2   4 4709.65  145.66
   6  -2  -4 4423.47  140.49
   6  -2  -4 4879.11  152.52
   6  -2  -4 4943.15  152.27
   6  -2  -4 5021.20  122.64
   6  -2  -4 4707.04  169.94
  -6  -2   4 5002.98  125.82
  -6  -2   4 4471.52  128.83
  -6  -2   4 4816.83  150.69
   6   2  -3 1010.04   25.55
   6   2  -3 1013.97   39.67
   6   2  -3  982.57   41.98
   6   2  -3 1043.08   36.30
   6   2  -3 1027.67   34.01
   6   2  -3  998.62   29.01
   6   2  -3 1007.98   38.51
  -6   2   3 1030.30   42.17
  -6   2   3  995.44   25.03
  -6   2   3  997.47   27.59
  -6   2   3 1029.24   64.62
  -6   2   3 1019.66   25.95
  -6   2   3 1013.81   34.69
  -6   2   3 1000.23   38.05
  -6   2   3 1013.20   42.18
  -6  -2   3  943.88   31.52
  -6  -2   3  987.52   24.04
   6  -2  -3 1000.89   39.59
   6  -2  -3  999.91   37.79
   6  -2  -3 1017.03   43.66
   6  -2  -3 1029.67   39.23
   6  -2  -3  993.05   25.53
  -6  -2   3 1025.00   38.16
   6   2  -2 3919.81  119.80
   6   2  -2 4119.94  111.24
   6   2  -2 3982.77  118.56
   6   2  -2 3929.26  126.86
   6   2  -2 3926.32  105.31
   6   2  -2 4042.77  116.96
   6   2  -2 4151.00  115.58
  -6   2   2 3934.28  105.97
  -6   2   2 3934.31  112.07
  -6   2   2 4101.94  130.19
  -6   2   2 4145.29  134.32
  -6   2   2 4175.92  112.32
  -6   2   2 3982.98  106.32
  -6   2   2 4170.96  161.68
  -6   2   2 3994.74  124.22
  -6  -2   2 3802.34  117.18
  -6  -2   2 3742.96  111.11
   6  -2  -2 4127.94  131.46
   6  -2  -2 3960.19  128.70
   6  -2  -2 3933.05  117.24
   6  -2  -2 4092.83  128.56
  -6  -2   2 4051.21  107.08
   6   2  -113610.39  469.41
   6   2  -113016.75  456.81
   6   2  -113239.47  448.24
   6   2  -113818.23  490.24
   6   2  -113759.46  449.74
  -6   2   113628.87  453.89
  -6   2   112465.01  421.65
  -6   2   113721.81  484.76
  -6   2   113543.05  523.18
  -6   2   113652.03  485.46
   6   2  -113801.91  478.87
   6   2  -113033.56  441.29
  -6   2   113194.26  445.72
  -6  -2   113354.90  462.44
  -6  -2   113209.89  438.88
   6  -2  -113073.16  465.22
   6  -2  -112596.05  455.00
   6  -2  -113037.80  442.43
   6  -2  -113105.56  463.70
   6  -2  -113549.44  450.33
   6   2   0 1297.67   39.64
   6   2   0 1369.73   36.42
   6   2   0 1356.91   41.32
   6   2   0 1415.38   51.19
   6   2   0 1371.42   47.58
   6   2   0 1357.84   42.20
  -6   2   0 1352.75   26.66
  -6   2   0 1397.47   55.57
  -6   2   0 1395.53   50.50
  -6   2   0 1321.78   38.56
  -6   2   0 1384.47   52.66
  -6   2   0 1369.21   38.48
  -6   2   0 1339.16   42.13
  -6  -2   0 1353.71   37.13
  -6  -2   0 1393.52   38.21
   6  -2   0 1349.54   51.74
   6  -2   0 1390.66   52.23
   6  -2   0 1352.97   32.82
   6  -2   0 1371.97   42.83
   6  -2   0 1369.24   50.04
  -6  -2   0 1298.78   28.58
   6   2   1 1936.82   59.99
   6   2   1 1818.59   50.75
   6   2   1 1867.17   63.53
   6   2   1 1779.13   53.30
   6   2   1 1918.93   40.17
   6   2   1 1840.23   45.67
   6   2   1 2040.52   42.88
   6   2   1 1918.77   64.31
  -6   2  -1 1884.77   59.15
  -6   2  -1 1942.52   67.20
  -6   2  -1 1849.86   52.10
  -6   2  -1 1913.70   68.73
  -6   2  -1 1854.73   62.02
  -6   2  -1 1931.09   42.94
  -6   2  -1 1943.11   65.29
  -6  -2  -1 1850.52   47.39
  -6  -2  -1 1890.72   48.90
  -6  -2  -1 2025.56   40.55
   6  -2   1 1905.59   63.77
   6  -2   1 1847.97   90.95
   6  -2   1 1935.73   63.83
   6  -2   1 1880.96   41.60
   6  -2   1 1876.69   55.52
   6  -2   1 1895.04   58.63
  -6  -2  -1 1858.07   71.79
   6   2   2 3265.37   79.60
   6   2   2 3321.82   80.58
   6   2   2 3214.42   87.83
   6   2   2 3084.39   97.96
   6   2   2 3056.64  107.67
   6   2   2 3281.32   78.97
  -6   2  -2 3087.21   96.42
  -6   2  -2 3205.81   80.42
  -6   2  -2 3233.13  104.80
  -6   2  -2 3120.47  106.39
   6   2   2 3355.88  102.27
  -6   2  -2 3185.68   98.55
  -6   2  -2 3262.71  101.90
  -6   2  -2 3183.16   91.75
  -6  -2  -2 3203.25   96.06
  -6  -2  -2 3206.69   80.51
  -6  -2  -2 3255.36   87.57
   6  -2   2 3036.44  103.04
   6  -2   2 3247.96   99.61
   6  -2   2 3104.73   77.53
   6  -2   2 3231.01   98.98
  -6  -2  -2 3461.23   76.46
   6   2   3   13.81    8.92
   6   2   3    4.90    4.45
   6   2   3    6.23    2.85
   6   2   3    3.86    8.49
   6   2   3    8.39    3.31
   6   2   3    5.19    6.95
   6   2   3    3.01    3.27
  -6   2  -3   13.62    8.66
  -6   2  -3    6.01    3.71
  -6   2  -3   11.20    7.72
  -6   2  -3    3.28   10.64
   6   2   3    7.37    7.85
  -6   2  -3   11.62    8.22
  -6  -2  -3    4.97    7.88
   6  -2   3    4.66   10.18
  -6  -2  -3    3.06    5.59
  -6  -2  -3    4.24    3.19
   6  -2   3    2.18    6.57
   6  -2   3    7.43    8.18
   6  -2   3    6.25    3.58
   6  -2   3   -0.93    7.82
   6   2   4   27.09    4.54
   6   2   4   26.29   10.24
   6   2   4   23.12    1.84
   6   2   4   25.84   11.26
   6   2   4   29.13   10.03
  -6   2  -4   30.60   13.91
  -6   2  -4   27.34   10.98
  -6   2  -4   34.34   11.06
  -6   2  -4   24.52    9.15
   6   2   4   35.70    9.04
  -6   2  -4   30.59    5.87
  -6   2  -4   28.86   10.08
   6  -2   4   35.57    9.78
  -6  -2  -4   26.20    8.09
  -6  -2  -4   27.48    1.65
  -6  -2  -4   33.32   11.13
   6  -2   4   29.44   10.61
   6  -2   4   35.51   11.28
   6  -2   4   45.87   13.64
  -6  -2  -4   31.16   11.74
   6  -2   4   33.65    5.66
  -6  -2  -4   26.39    3.49
   6   2   5 2634.91   87.93
   6   2   5 2591.76   82.50
   6   2   5 2800.09   61.64
   6   2   5 2698.04   58.84
   6   2   5 2702.98   88.34
   6   2   5 2776.70   75.72
   6   2   5 2621.86   84.57
   6   2   5 2661.50   71.35
  -6   2  -5 2633.85   85.53
  -6   2  -5 2579.42   82.08
  -6   2  -5 2604.32   73.04
  -6   2  -5 2667.31   83.53
  -6   2  -5 2510.93   89.11
  -6  -2  -5 2682.33   85.34
   6  -2   5 2605.30   83.52
   6  -2   5 2653.86   85.05
   6  -2   5 2726.88   83.72
  -6  -2  -5 2650.50   62.69
   6  -2   5 2642.84   93.19
  -6  -2  -5 2742.07   82.24
   6   2   6  751.38   23.03
   6   2   6  751.20   34.42
   6   2   6  760.66   18.42
   6   2   6  705.66   12.54
   6   2   6  702.08   12.35
   6   2   6  767.92   24.91
   6   2   6  746.22   31.39
   6   2   6  738.44   33.31
   6   2   6  751.18   34.95
  -6   2  -6  757.33   25.37
  -6   2  -6  735.69   37.29
  -6   2  -6  756.51   33.04
  -6   2  -6  791.53   31.88
  -6   2  -6  782.52   24.78
  -6   2  -6  754.85   30.44
  -6  -2  -6  758.69   30.42
  -6  -2  -6  749.84   30.98
  -6  -2  -6  749.84   33.01
  -6  -2  -6  680.36   14.44
   6  -2   6  862.11   50.68
   6  -2   6  741.84   30.72
   6  -2   6  738.43   30.18
   6  -2   6  767.98   37.92
   6  -2   6  753.10   29.40
   6  -2   6  753.72   28.32
   6   2   7 1265.44   47.78
   6   2   7 1263.57   36.41
   6   2   7 1242.44   30.47
   6   2   7 1259.26   47.06
   6   2   7 1295.45   39.43
  -6   2  -7 1303.59   38.28
  -6   2  -7 1226.67   44.07
  -6   2  -7 1213.96   50.23
  -6   2  -7 1196.68   41.20
  -6   2  -7 1259.97   39.44
  -6   2  -7 1219.20   44.49
   6   2   7 1255.15   46.99
  -6  -2  -7 1260.65   42.26
  -6  -2  -7 1227.68   41.80
  -6  -2  -7 1276.88   44.54
   6  -2   7 1329.43   48.66
   6  -2   7 1220.58   43.62
   6  -2   7 1234.73   39.87
   6  -2   7 1250.13   41.36
   6  -2   7 1310.97   51.96
   6  -2   7 1245.12   40.04
  -6  -2  -7 1266.27   44.07
   6   2   8 1053.64   40.73
   6   2   8 1047.13   43.46
   6   2   8  950.47   28.11
   6   2   8 1047.57   41.35
   6   2   8 1040.41   31.67
   6   2   8 1077.56   34.78
  -6   2  -8 1072.12   35.14
  -6   2  -8 1052.50   39.05
  -6   2  -8 1039.36   36.59
  -6   2  -8 1093.78   33.72
  -6   2  -8 1038.68   39.23
   6  -2   8  999.79   44.33
  -6  -2  -8 1040.89   35.60
  -6  -2  -8 1018.41   36.17
  -6  -2  -8 1072.88   45.17
   6  -2   8 1018.54   34.68
   6  -2   8 1054.12   44.19
   6  -2   8 1023.45   38.18
   6  -2   8 1014.66   33.39
   6  -2   8 1084.51   44.47
  -6  -2  -8 1049.46   37.44
   6   2   9   83.41   23.77
   6   2   9   76.71   14.97
   6   2   9   67.27    7.83
   6   2   9   72.17   12.73
  -6   2  -9   67.83   11.68
  -6   2  -9   66.44   10.35
  -6   2  -9   76.67   12.57
  -6   2  -9   74.13    8.73
  -6   2  -9   72.95   10.30
   6   2   9   70.13    9.81
   6  -2   9   66.37    8.81
   6  -2   9   73.02   11.64
  -6  -2  -9   73.68   10.49
  -6  -2  -9   70.78   11.51
  -6  -2  -9   74.31   17.87
  -6  -2  -9   72.26   11.18
   6  -2   9   71.35   15.24
   6  -2   9   65.94    8.58
   6  -2   9   69.15   14.81
   6  -2   9   64.40    9.96
   6  -2   9  123.75   14.70
   6   2  10  605.25   33.47
   6   2  10  592.80   21.79
   6   2  10  598.41   29.78
   6   2  10  593.37   27.69
   6   2  10  606.21   25.04
  -6   2 -10  614.41   23.53
  -6   2 -10  580.75   24.82
  -6   2 -10  595.95   25.94
  -6   2 -10  575.46   28.57
  -6   2 -10  591.03   24.65
   6  -2  10  620.45   32.39
   6  -2  10  589.64   29.75
  -6  -2 -10  606.47   40.33
  -6  -2 -10  596.15   29.29
  -6  -2 -10  600.30   24.22
  -6  -2 -10  566.81   25.35
   6  -2  10  572.82   54.83
   6  -2  10  568.15   27.49
   6  -2  10  602.45   21.93
   6  -2  10  549.34   21.10
   6  -2  10  588.92   23.35
   6   2  11 3288.24  109.56
   6   2  11 3197.37  105.50
   6   2  11 3261.44  103.87
   6   2  11 3284.02  116.89
  -6   2 -11 3218.06  108.31
  -6   2 -11 3169.97  101.88
  -6   2 -11 3236.08  100.61
  -6   2 -11 3191.42  102.60
  -6  -2 -11 3267.46  104.04
   6  -2  11 3122.39   95.54
   6  -2  11 3140.73  124.38
   6  -2  11 3259.25  107.32
   6   2  12   47.31   10.57
   6   2  12   51.90   12.21
   6   2  12   44.93   11.01
   6   2  12   52.01   15.20
  -6   2 -12   40.33    8.76
  -6   2 -12   45.06   17.42
  -6   2 -12   41.84   12.74
  -6   2 -12   52.09    9.94
  -6  -2 -12   43.02   11.04
   6  -2  12   35.53    6.66
   6  -2  12   46.92   11.21
   6  -2  12   45.12   21.38
   6   2  13  203.08   17.68
   6   2  13  216.48   19.02
   6   2  13  195.40   23.80
   6   2  13  211.73   18.08
  -6   2 -13  212.45   20.41
  -6   2 -13  216.19   15.56
  -6   2 -13  246.05   22.08
  -6   2 -13  223.98   18.02
  -6  -2 -13  231.62   17.94
   6  -2  13  210.62   37.05
   6  -2  13  201.17   18.74
   6   2  14  248.26   25.25
   6   2  14  272.79   20.83
   6   2  14  275.19   20.16
  -6   2 -14  270.95   23.10
  -6   2 -14  270.25   16.95
  -6   2 -14  270.86   21.64
  -6   2 -14  264.44   20.32
  -6  -2 -14  166.73   16.52
   6  -2  14  257.10   20.50
   6  -2  14  269.02   47.42
  -6  -2 -14  275.70   19.74
   6   2  15   65.09   12.79
   6   2  15   50.90   27.05
   6   2  15   63.06   12.27
  -6   2 -15   59.04    9.51
  -6   2 -15   45.79   13.01
  -6   2 -15   67.90   15.22
  -6  -2 -15   64.08   10.95
  -6  -2 -15   48.84   12.06
   6  -2  15   37.26   35.42
   6  -2  15   45.08   12.78
   6   2  16   17.84    8.97
   6   2  16   24.85   12.53
   6   2  16   28.98   10.38
  -6   2 -16   15.60    6.84
  -6   2 -16   28.42   10.59
   6  -2  16   27.59   30.01
  -6  -2 -16   23.93    7.79
  -6  -2 -16   19.07   16.35
   6  -2  16   15.74   10.68
   6   2  17  248.57   24.14
   6   2  17  249.66   18.00
  -6   2 -17  261.83   20.44
   6  -2  17  252.61   21.07
   6  -2  17  207.56   72.95
  -6  -2 -17  272.98   17.03
  -6  -2 -17  257.83   19.57
   6   2  18   37.31    8.77
   6   2  18   37.41   13.99
   6   2  18   31.35   11.11
  -6   2 -18   42.95   11.68
  -6   2 -18   48.12   13.10
   6  -2  18   47.78   14.88
  -6  -2 -18   34.95    7.45
  -6  -2 -18   41.72   10.26
   6  -2  18    0.02   11.34
   6   2  19   17.74    9.32
   6   2  19   28.02   11.32
   6   2  19   14.39    6.66
  -6   2 -19   26.14    9.92
  -6   2 -19   29.84   11.21
   6  -2  19   -0.51    9.13
   6  -2  19   26.10   12.07
  -6  -2 -19    6.84   13.91
   6   2  20    2.41    7.49
   6   2  20    1.44    5.96
  -6   2 -20    2.21    6.57
  -6   2 -20    3.97    7.31
   6  -2  20    1.03    6.13
   6  -2  20    8.65   13.26
  -6  -2 -20    0.13    5.49
   6   2  21   11.13    6.47
   6   2  21   12.27    8.66
  -6   2 -21    7.53    8.49
   6  -2  21    7.32    6.75
   6  -2  21   11.17    8.02
   6   4 -20   13.78    6.69
   6   4 -20   14.64    7.94
  -6   4  20   26.61    9.86
  -6  -4  20   -0.53   46.40
   6  -4 -20   25.18    8.61
   6   4 -19    6.71    6.24
   6   4 -19    5.00    7.22
  -6   4  19    5.28    8.84
  -6   4  19    2.92    6.25
   6  -4 -19    8.64    7.67
  -6  -4  19   -1.91   48.22
   6   4 -18   34.82   11.01
   6   4 -18   19.46    8.75
  -6   4  18   28.00   11.38
  -6   4  18   38.47   12.89
  -6   4  18   31.05    9.43
  -6  -4  18   21.66   78.44
   6  -4 -18   42.75   11.06
   6   4 -17  294.69   33.84
   6   4 -17  261.77   18.44
  -6   4  17  276.87   24.67
  -6   4  17  284.68   19.37
  -6   4  17  278.35   16.58
  -6  -4  17  260.39  125.04
   6  -4 -17  279.25   22.43
   6   4 -16  120.07   15.83
   6   4 -16  109.87   13.07
  -6   4  16  104.58   14.19
  -6   4  16  120.95   13.00
  -6   4  16  114.48   18.67
  -6  -4  16  137.06   96.29
   6  -4 -16  129.42   16.64
   6   4 -15  335.41   23.87
   6   4 -15  332.63   19.95
   6   4 -15  365.23   61.76
  -6   4  15  368.45   21.88
  -6   4  15  368.42   22.84
  -6   4  15  354.29   45.58
   6  -4 -15  364.73   25.35
   6   4 -14  188.39   18.37
   6   4 -14  206.84   48.69
   6   4 -14  161.57   14.18
  -6   4  14  175.56   26.38
  -6   4  14  189.98   16.84
   6  -4 -14  179.18   19.88
   6   4 -13   54.22   34.09
   6   4 -13   45.76   12.00
   6   4 -13   40.25    8.95
  -6   4  13   42.77   26.82
  -6   4  13   31.93   18.40
  -6   4  13   42.23   12.16
   6  -4 -13   60.36   13.53
   6   4 -12  628.54   68.27
   6   4 -12  596.78   30.24
   6   4 -12  585.18   34.34
  -6   4  12  627.28   41.39
  -6   4  12  624.13   55.13
  -6   4  12  493.00   29.23
   6  -4 -12  626.91   32.60
   6   4 -11  689.09   37.87
   6   4 -11  672.80   32.17
   6   4 -11  667.96   34.30
  -6   4  11  701.81   31.17
  -6   4  11  709.98   57.21
  -6   4  11  707.66   49.71
  -6  -4  11  614.41   25.67
   6  -4 -11  713.63   33.83
   6   4 -10 1054.24   42.63
   6   4 -10 1090.81   48.84
   6   4 -10 1072.66   42.74
  -6   4  10 1084.01   35.90
  -6   4  10 1151.00   42.47
  -6   4  10 1086.75   49.92
  -6   4  10 1125.16   63.63
  -6  -4  10 1026.12   35.95
   6  -4 -10 1119.22   44.29
   6   4  -9  106.11   16.27
   6   4  -9  105.42   20.59
  -6   4   9  121.29   26.51
  -6   4   9  110.70   17.76
  -6   4   9  109.90   11.77
  -6   4   9  106.93   15.35
  -6  -4   9   83.20    9.42
   6  -4  -9  105.74   13.94
   6   4  -8  343.53   24.11
   6   4  -8  321.80   19.09
  -6   4   8  334.93   23.11
  -6   4   8  324.03   24.37
  -6   4   8  335.73   25.42
  -6   4   8  331.90   17.60
  -6  -4   8  292.23   15.47
   6  -4  -8  342.98   20.13
   6   4  -7    6.53    9.28
   6   4  -7    9.54    5.58
   6   4  -7   10.93    6.96
  -6   4   7    9.10   10.63
  -6   4   7   13.54    9.86
  -6   4   7   13.10    6.46
  -6   4   7   10.22    6.30
   6  -4  -7   16.47    6.99
   6   4  -6  196.27   15.73
   6   4  -6  175.09   13.49
   6   4  -6  179.96   11.84
  -6   4   6  182.82   13.54
  -6   4   6  178.53   12.76
  -6   4   6  188.23   18.86
  -6   4   6  191.44   20.33
  -6  -4   6  183.63   11.49
   6  -4  -6  203.03   14.37
   6  -4  -6  181.10   11.26
   6  -4  -6  187.73   12.95
   6   4  -5   11.34    6.19
   6   4  -5   13.36    7.86
   6   4  -5   11.22    8.24
   6   4  -5   17.19    7.09
  -6   4   5   16.42    6.75
  -6   4   5   14.20   11.00
  -6   4   5   14.74    7.62
  -6  -4   5   15.40    5.38
  -6  -4   5   14.27   12.83
   6  -4  -5   20.47    7.62
   6  -4  -5   16.95    6.48
   6  -4  -5   19.54    5.22
   6   4  -4  310.16   16.96
   6   4  -4  307.05   15.21
   6   4  -4  305.25   17.01
   6   4  -4  340.05   19.27
  -6   4   4  315.73   18.51
  -6   4   4  317.15   37.82
  -6   4   4  312.81   15.87
  -6  -4   4  317.87   13.17
  -6  -4   4  307.92   15.52
   6  -4  -4  283.13   28.17
   6  -4  -4  302.81   14.10
   6  -4  -4  278.90   13.30
   6   4  -3   47.69    7.80
   6   4  -3   39.67    5.66
   6   4  -3   86.12    9.72
   6   4  -3   39.67    8.35
   6   4  -3   35.87    5.17
   6   4  -3   45.52    8.33
  -6   4   3   45.40    7.62
  -6   4   3   42.49   10.28
  -6   4   3   44.85   13.43
   6  -4  -3   48.31   11.57
  -6  -4   3   44.35    6.93
  -6  -4   3   45.20    7.40
  -6  -4   3   38.12    4.43
  -6  -4   3   42.72    5.43
  -6  -4   3   40.24    5.66
  -6  -4   3   39.43    4.63
   6  -4  -3   37.98    6.08
   6  -4  -3   42.46    5.90
   6  -4  -3   39.99   11.76
   6   4  -2   27.57    5.82
   6   4  -2   30.77    7.39
   6   4  -2   35.20    6.90
   6   4  -2   35.69    6.90
   6   4  -2   31.78    5.46
   6   4  -2   30.67    7.08
  -6   4   2   28.30    6.59
  -6   4   2   31.89    9.90
  -6   4   2   30.97   12.40
   6  -4  -2   27.50    5.66
   6  -4  -2   24.88   11.34
  -6  -4   2   31.72    4.95
  -6  -4   2   30.73    4.98
  -6  -4   2   26.33    4.61
  -6  -4   2   41.36    6.30
  -6  -4   2   25.10    5.06
   6  -4  -2   28.83    4.66
   6  -4  -2   34.92   10.91
  -6  -4   2   33.10    5.50
   6   4  -1   42.04    6.96
   6   4  -1   50.11    8.06
   6   4  -1   47.54    6.97
   6   4  -1   56.20    7.44
   6   4  -1   47.75    6.97
   6   4  -1   42.96    7.84
  -6   4   1   58.93   11.47
  -6   4   1   47.96    7.46
  -6   4   1   48.10   13.64
  -6   4   1   57.40   19.30
  -6   4   1   47.79    5.37
  -6  -4   1   43.79    5.62
  -6  -4   1   49.23    5.98
  -6  -4   1   46.73    5.54
  -6  -4   1   52.53    6.45
  -6  -4   1   50.91    5.59
   6  -4  -1   55.66   12.74
   6  -4  -1   40.68    4.98
   6  -4  -1   45.96   12.46
  -6  -4   1   51.27    5.70
   6   4   0  878.86   30.93
   6   4   0  941.41   31.61
   6   4   0  929.64   34.54
   6   4   0  986.79   32.69
   6   4   0  928.84   31.84
   6   4   0  901.73   27.44
  -6   4   0  910.66   42.08
  -6   4   0 1063.71   39.73
  -6   4   0  900.40   36.66
  -6   4   0  930.13   28.28
  -6   4   0  950.30   37.49
  -6  -4   0  922.90   27.86
  -6  -4   0  947.93   31.28
  -6  -4   0  920.98   28.07
  -6  -4   0  928.57   28.75
  -6  -4   0  938.53   26.95
   6  -4   0  910.14   40.46
   6  -4   0  948.91   28.10
   6  -4   0  928.71   39.71
   6  -4   0  887.69   27.23
  -6  -4   0  948.30   28.17
   6   4   1  998.33   34.55
   6   4   1 1025.44   28.87
   6   4   1  969.90   40.71
   6   4   1 1026.35   35.46
   6   4   1 1008.96   35.22
   6   4   1 1001.32   28.16
  -6   4  -1 1028.72   38.47
  -6   4  -1 1015.74   40.10
  -6   4  -1 1136.37   33.47
  -6   4  -1  983.89   44.19
  -6   4  -1 1039.40   32.82
  -6  -4  -1 1017.54   28.87
  -6  -4  -1 1004.54   30.68
  -6  -4  -1 1035.39   40.76
  -6  -4  -1 1020.85   31.98
  -6  -4  -1  986.18   28.81
   6  -4   1  948.10   42.31
   6  -4   1 1030.14   42.14
   6  -4   1 1034.62   32.36
   6   4   2  119.66   10.25
   6   4   2  156.82   14.00
   6   4   2  155.47   12.69
   6   4   2  152.36   13.83
  -6   4  -2  151.71   16.92
  -6   4  -2  156.34   14.17
  -6   4  -2  149.95   19.45
  -6   4  -2  148.67    9.63
  -6   4  -2  151.17   11.82
   6  -4   2  149.72   17.50
   6  -4   2  147.82   11.30
  -6  -4  -2  152.89    9.88
  -6  -4  -2  160.07   11.85
   6   4   3    3.85    4.77
   6   4   3   12.21    7.63
   6   4   3   10.50    6.64
  -6   4  -3    7.88    6.73
  -6   4  -3   12.16    4.41
  -6   4  -3    7.36   10.63
  -6   4  -3   10.51    7.28
  -6   4  -3    6.85   15.75
   6  -4   3    6.43    6.64
  -6  -4  -3    8.75    6.86
  -6  -4  -3    9.87    5.22
   6   4   4  961.15   35.45
   6   4   4 1012.58   54.20
   6   4   4  938.01   31.17
  -6   4  -4 1049.88   31.11
  -6   4  -4 1015.13   37.14
  -6   4  -4 1022.47   36.41
  -6   4  -4  999.98   41.19
  -6   4  -4 1022.73   45.53
  -6  -4  -4 1019.71   33.51
   6   4   5  147.69   13.71
   6   4   5  121.82    9.75
   6   4   5  143.69   16.40
   6   4   5  139.46   15.78
  -6   4  -5  135.73   17.20
  -6   4  -5  140.18   19.78
  -6   4  -5  147.28   14.80
   6  -4   5  145.23   12.91
   6  -4   5  120.42    9.11
   6   4   6  665.98   32.57
   6   4   6  660.04   32.46
   6   4   6  627.43   28.53
  -6   4  -6  636.52   35.16
  -6   4  -6  644.79   32.64
  -6   4  -6  639.01   30.81
  -6   4  -6  647.56   21.20
  -6  -4  -6  657.15   22.40
   6  -4   6  595.33   21.79
   6  -4   6  608.80   21.73
   6  -4   6  635.67   26.79
   6   4   7  669.44   31.34
   6   4   7  687.69   34.31
   6   4   7  639.17   33.99
  -6   4  -7  674.09   32.13
  -6   4  -7  693.59   23.84
  -6   4  -7  676.72   36.27
  -6   4  -7  667.28   33.31
  -6  -4  -7  729.28   24.26
   6  -4   7  653.39   23.87
   6  -4   7  692.77   26.12
   6   4   8   44.94   12.42
   6   4   8   44.02   14.01
   6   4   8   52.86   13.99
  -6   4  -8   49.03   14.51
  -6   4  -8   44.57   13.02
  -6   4  -8   46.33   13.41
  -6   4  -8   46.42    7.58
  -6  -4  -8   49.15    7.06
   6  -4   8   39.07    7.01
   6  -4   8   43.39    7.60
   6   4   9 1033.15   45.30
   6   4   9 1040.66   65.36
   6   4   9 1065.34   47.65
  -6   4  -9 1079.36   47.23
  -6   4  -9 1043.92   44.43
  -6   4  -9 1055.10   44.47
   6  -4   9 1012.92   47.60
   6  -4   9  955.78   33.65
   6   4  10  335.14   26.58
   6   4  10  335.64   25.56
   6   4  10  343.48   26.67
  -6   4 -10  320.65   18.70
  -6   4 -10  333.41   39.51
  -6   4 -10  326.26   24.67
   6  -4  10  328.93   26.37
   6   4  11   12.13   10.92
   6   4  11   11.38   10.63
  -6   4 -11    4.92    9.96
   6   4  11    5.81   10.68
  -6   4 -11   11.41   10.21
  -6   4 -11   11.87    7.02
   6  -4  11    8.90   10.70
   6   4  12   84.63   16.53
   6   4  12   75.36   16.77
  -6   4 -12   80.85   15.48
   6   4  12   69.37   16.71
  -6   4 -12   77.24   11.38
  -6   4 -12   76.88   15.36
   6  -4  12   59.64   30.51
   6   4  13    6.55    8.34
   6   4  13    1.06   14.09
   6   4  13   -1.00    7.87
  -6   4 -13   -3.75    7.56
  -6   4 -13    0.62    5.67
  -6   4 -13    7.89    7.45
   6  -4  13   -4.64   15.83
   6   4  14  205.64   21.35
  -6   4 -14  215.68   19.47
   6   4  14  198.76   20.96
  -6   4 -14  210.26   34.46
  -6   4 -14  208.80   16.75
  -6  -4 -14  200.67   20.12
   6  -4  14  158.84   41.78
   6   4  15   37.69   12.25
   6   4  15   33.15   12.25
  -6   4 -15   31.27   20.65
  -6   4 -15   30.06    9.70
  -6   4 -15   30.57   17.83
   6  -4  15   11.18   28.79
  -6  -4 -15   28.28   11.72
   6   4  16  132.13   16.24
  -6   4 -16   96.94    9.57
  -6   4 -16  145.34   14.24
   6   4  16  147.63   17.36
  -6   4 -16  149.12   14.90
  -6  -4 -16  150.96   16.02
   6  -4  16  109.20   73.55
   6  -4  16   81.87   39.00
   6   4  17    4.86    7.43
   6   4  17    4.38    7.29
  -6   4 -17    2.12    6.64
  -6   4 -17    4.27    6.37
  -6   4 -17    3.13    3.88
   6  -4  17   -1.61   18.14
  -6  -4 -17    3.16    6.78
   6  -4  17    0.66   31.62
   6   4  18   29.48   10.00
   6   4  18    5.73   15.03
  -6   4 -18   22.74   14.86
  -6   4 -18   25.20   12.56
   6  -4  18   30.52   10.24
  -6  -4 -18   28.32    8.57
  -6   6  15    7.53    6.44
  -6   6  15    4.24    8.64
   6  -6 -15    3.75    5.76
  -6  -6  15    6.27   44.60
  -6   6  14   18.39    8.82
  -6   6  14    9.07   10.68
   6  -6 -14   13.05    7.16
  -6  -6  14    4.92   50.79
  -6   6  13   20.71   10.10
  -6   6  13    9.40   11.59
   6  -6 -13   19.99    7.55
  -6  -6  13   -5.37   51.85
   6   6 -12   23.18   29.98
  -6   6  12   25.25   13.20
  -6   6  12   27.87   11.50
   6  -6 -12   30.37    8.46
   6   6 -11   56.74   35.34
  -6   6  11   63.27   14.65
  -6   6  11   59.11   16.33
   6  -6 -11   67.46    9.59
   6   6 -10  278.94   50.03
  -6   6  10  280.68   23.56
  -6   6  10  293.10   26.70
   6  -6 -10  284.04   15.58
   6   6  -9   -1.25   23.07
  -6   6   9   15.86   10.85
  -6   6   9    9.96   12.08
   6  -6  -9   12.80    5.90
   6   6  -8   69.82   40.95
  -6   6   8   75.52   16.11
  -6   6   8   76.66   17.31
   6   6  -7  235.82   18.98
   6   6  -7  226.40   18.09
  -6   6   7  238.33   38.92
  -6   6   7  238.12   22.50
   6   6  -6   38.52   10.97
   6   6  -6   91.69   11.19
  -6   6   6   25.53    8.04
  -6   6   6   32.52   14.51
  -6   6   6   37.41   15.25
   6   6  -5   45.37   10.35
   6   6  -5   72.99   10.56
  -6   6   5   43.47   15.89
  -6   6   5   38.78    8.56
   6   6  -4  753.97   30.33
   6   6  -4  776.99   29.65
  -6   6   4  735.05   29.38
  -6   6   4  738.56   42.62
  -6   6   4  769.11   38.94
   6   6  -3 1975.80   64.21
  -6   6   3 1881.45   72.68
  -6   6   3 1871.80   77.66
  -6   6   3 1934.80   65.17
  -6   6   2   24.46    8.69
  -6   6   2   21.74   10.55
  -6   6   2   12.18   14.32
  -6   6   1   45.98   12.47
  -6   6   1   36.14   26.53
  -6   6   1   46.88   11.03
  -6   6   0   39.57   16.10
  -6   6   0   44.34   12.06
  -6   6   0   61.52   11.94
   6   6   1   72.37    9.99
   6   6   1   67.32   10.28
  -6   6  -1   81.88   17.24
  -6   6  -1   59.82   12.27
  -6   6  -1   76.66   13.46
   6   6   2   76.69   10.27
   6   6   2   74.88   11.07
  -6   6  -2   93.79   17.74
  -6   6  -2   95.89   24.63
   6   6   3  513.77   37.06
   6   6   3  471.84   23.02
  -6   6  -3  456.61   48.14
  -6   6  -3  480.86   28.48
   6  -6   3  498.38   25.27
   6   6   4    2.60    6.94
   6   6   4    3.72    5.73
   6   6   4    1.52    5.32
  -6   6  -4    6.79    5.02
  -6   6  -4   -1.20    8.20
  -6   6  -4    1.72    9.32
   6  -6   4    1.02    5.99
   6   6   5    4.62    6.18
   6   6   5    1.79    5.63
   6   6   5    4.95    7.48
  -6   6  -5    2.36    5.29
  -6   6  -5    0.68    8.13
  -6   6  -5   -0.24    9.03
   6   6   6  586.82   27.97
   6   6   6  562.97   26.79
   6   6   6  601.67   32.28
  -6   6  -6  598.56   26.97
  -6   6  -6  539.48   33.15
  -6   6  -6  578.27   32.26
   6   6   7  203.18   20.02
   6   6   7  193.49   22.73
   6   6   7  178.92   16.16
  -6   6  -7  201.09   16.09
  -6   6  -7  183.84   20.41
   6  -6   7  174.84   20.64
   6   6   8   28.46   10.92
   6   6   8   19.79    7.77
  -6   6  -8   26.00    9.27
  -6   6  -8   30.66   12.52
   6  -6   8    9.63   10.92
  -6  -6  -8   -8.95    8.95
   6   6   9    9.53    6.52
   6   6   9    8.88   10.15
  -6   6  -9   10.15   10.85
  -6   6  -9    7.72    7.92
   6  -6   9    4.41    8.95
  -6  -6  -9    4.34    8.16
   6   6  10   29.24   12.66
   6   6  10   21.12    8.35
  -6   6 -10   34.35   13.44
  -6   6 -10   31.26   10.72
  -6  -6 -10   36.31   10.79
   6   6  11   78.64   15.65
   6   6  11   70.90   10.74
  -6   6 -11   79.15   15.98
  -6   6 -11   70.74   13.48
   6  -6  11   65.72   26.47
  -6  -6 -11   83.06   13.11
   6   6  12  406.36   26.90
   6   6  12  404.43   20.53
  -6   6 -12  401.01   23.38
  -6   6 -12  402.41   57.50
   6  -6  12  307.81   41.16
  -6  -6 -12  431.72   24.19
   6   6  13  162.35   17.80
   6   6  13  142.92   16.45
  -6   6 -13  182.58   39.89
  -6   6 -13  138.46   15.23
   6  -6  13  135.88   28.48
  -6  -6 -13  181.38   25.32
   7   1 -23   59.64   10.35
   7   1 -23   25.22   10.31
  -7   1  23   35.11   10.47
  -7   1  23   22.44    8.16
  -7  -1  23   25.27    7.68
   7   1 -22    4.80   14.62
   7   1 -22   14.26    8.26
  -7   1  22    2.76    8.70
  -7   1  22    5.95    7.57
   7  -1 -22   11.75    9.56
  -7  -1  22    4.77    6.85
  -7  -1  22    4.97    5.37
   7   1 -21   31.52   10.90
   7   1 -21   36.60   10.83
  -7   1  21   34.18   19.60
  -7   1  21   29.24   10.10
  -7  -1  21   -0.23   11.39
  -7  -1  21   30.35    8.78
  -7  -1  21   22.36   13.79
   7  -1 -21   34.74    8.08
   7  -1 -21    0.54    7.19
   7   1 -20   71.01   15.24
   7   1 -20   79.39   14.89
  -7   1  20   74.65   15.57
  -7   1  20   85.36   14.77
   7  -1 -20   71.22   10.55
  -7  -1  20   71.01   10.42
  -7  -1  20   75.95   12.58
  -7  -1  20   75.70   17.93
   7  -1 -20   78.09   16.09
   7  -1 -20   83.22   11.55
   7   1 -19   44.31   13.35
   7   1 -19   52.44   13.04
  -7   1  19   35.95   13.18
  -7   1  19   38.95   13.74
   7  -1 -19   42.09   15.12
  -7  -1  19    2.45    8.97
  -7  -1  19   46.01   10.80
  -7  -1  19   46.67   53.59
   7  -1 -19   40.67    9.69
   7  -1 -19   34.90    8.26
   7   1 -18  478.97   30.55
   7   1 -18  481.48   30.32
  -7   1  18  513.74   31.68
  -7   1  18  580.93   32.21
   7  -1 -18  461.81   23.18
  -7  -1  18  457.00   25.05
  -7  -1  18  456.53   23.73
   7  -1 -18  457.46   24.88
   7  -1 -18  473.00   24.09
  -7  -1  18  433.71  115.68
   7   1 -17  864.77   44.77
   7   1 -17  928.35   43.29
  -7   1  17  891.59   43.61
  -7   1  17  840.81   51.97
  -7   1  17 1037.29   46.15
   7  -1 -17  863.72   38.05
  -7  -1  17  836.38   36.55
  -7  -1  17  847.05  138.11
   7  -1 -17  866.81   36.47
   7  -1 -17  854.97   35.41
  -7  -1  17  849.78   36.28
   7   1 -16  725.22   51.42
   7   1 -16  716.79   37.40
  -7   1  16  657.71   38.04
  -7   1  16  704.38   36.71
  -7   1  16  685.07   34.10
   7  -1 -16  673.08   29.48
  -7  -1  16  673.41   30.64
  -7  -1  16  699.73   30.42
   7  -1 -16  684.84   31.35
   7  -1 -16  675.09   30.15
  -7  -1  16  735.46  124.79
   7   1 -15   48.87   13.24
   7   1 -15   37.65   12.49
  -7   1  15   40.08   15.83
  -7   1  15   36.61   11.89
   7  -1 -15   36.81    9.17
  -7  -1  15   56.78    9.85
  -7  -1  15   23.81   49.57
  -7  -1  15   38.75    9.85
   7  -1 -15   40.07   10.16
   7  -1 -15   50.57    9.88
   7   1 -14  153.32   15.72
   7   1 -14  125.67   17.18
  -7   1  14  139.71   16.72
   7   1 -14  129.40   15.92
  -7   1  14  123.41   21.23
  -7   1  14  140.26   15.23
   7  -1 -14  139.64   14.25
   7  -1 -14  140.16   13.34
  -7  -1  14  135.56   13.05
   7  -1 -14  129.66   11.76
  -7  -1  14  133.01    8.39
  -7  -1  14  127.75   12.41
  -7  -1  14  134.24   56.18
   7   1 -13  892.28   38.18
   7   1 -13  751.52   29.61
   7   1 -13  834.42   25.86
   7   1 -13  867.78   27.69
   7   1 -13  852.78   35.55
  -7   1  13  862.88   28.75
  -7   1  13  878.43   36.94
  -7   1  13  814.64   42.90
  -7   1  13  864.37   28.00
  -7   1  13  856.99   34.06
  -7  -1  13  899.88   83.75
  -7  -1  13  886.07   43.59
   7  -1 -13  855.40   31.67
  -7  -1  13  841.05   31.33
  -7  -1  13  800.80   26.38
   7  -1 -13  872.78   30.51
   7  -1 -13  851.70   32.90
   7   1 -12  194.10   12.51
   7   1 -12  202.26    9.51
   7   1 -12  223.76   19.05
   7   1 -12  225.96   17.76
   7   1 -12  221.94   11.39
  -7   1  12  226.48   18.56
  -7   1  12  230.20   16.86
  -7   1  12  236.76   12.51
  -7   1  12  222.11   10.37
  -7   1  12  226.64   24.42
  -7   1  12  225.70   12.20
   7  -1 -12  241.58   23.44
   7  -1 -12  210.36   34.41
  -7  -1  12  234.07   23.02
   7  -1 -12  222.96   13.34
  -7  -1  12  220.92   14.36
  -7  -1  12  228.31   17.18
  -7  -1  12  223.53   15.68
   7  -1 -12  230.12   17.17
   7  -1 -12  222.84   16.34
   7  -1 -12  231.68   10.62
   7  -1 -12  226.13   14.50
  -7  -1  12  245.73   44.82
  -7  -1  12  229.56   15.07
  -7  -1  12  220.70   10.80
   7   1 -11   62.99   12.15
   7   1 -11   55.51   13.53
   7   1 -11   60.61   12.35
   7   1 -11   57.70    6.30
  -7   1  11   63.03   11.45
  -7   1  11   61.42   17.15
  -7   1  11   60.43    6.70
   7   1 -11  104.03    9.76
  -7   1  11   70.42    8.74
  -7   1  11   72.99   13.01
  -7   1  11   74.40    7.86
   7  -1 -11   71.30    8.45
   7  -1 -11   68.54   11.61
   7  -1 -11   37.86   16.37
  -7  -1  11   66.34   12.15
  -7  -1  11   42.00   27.01
  -7  -1  11   69.50   17.40
  -7  -1  11   70.61    9.58
  -7  -1  11   61.95   10.25
   7  -1 -11   59.57    6.20
   7  -1 -11   66.40    9.96
   7  -1 -11   62.15   21.58
  -7  -1  11   61.44    9.01
  -7  -1  11   56.84    6.98
   7  -1 -11   47.45   19.54
   7   1 -10  594.89   28.38
   7   1 -10  581.69   22.92
   7   1 -10  592.05   29.33
   7   1 -10  596.46   37.83
  -7   1  10  612.64   21.72
   7   1 -10  573.98   19.12
  -7   1  10  585.15   22.66
  -7   1  10  592.10   26.22
  -7   1  10  587.63   19.17
   7   1 -10  575.54   20.82
  -7   1  10  592.45   28.70
  -7   1  10  608.13   35.49
   7  -1 -10  614.22   27.78
   7  -1 -10  621.91   36.75
   7  -1 -10  611.31   17.94
   7  -1 -10  610.20   27.89
  -7  -1  10  621.11   23.42
  -7  -1  10  655.86   22.74
   7  -1 -10  618.22   39.23
  -7  -1  10  584.15   21.86
  -7  -1  10  620.58   25.80
  -7  -1  10  598.22   29.01
   7  -1 -10  576.13   21.57
  -7  -1  10  595.49   25.62
   7  -1 -10  595.62   24.78
   7   1  -9  492.59   26.72
   7   1  -9  516.01   19.09
   7   1  -9  490.77   21.93
   7   1  -9  481.38   17.24
   7   1  -9  495.39   26.35
   7   1  -9  468.61   36.47
   7   1  -9  469.60   28.01
  -7   1   9  468.52   11.61
  -7   1   9  490.79   24.29
  -7   1   9  486.24   26.74
  -7   1   9  498.60   17.95
  -7   1   9  510.53   19.34
  -7   1   9  517.41   79.23
  -7   1   9  494.97   21.27
   7  -1  -9  505.50   26.16
   7  -1  -9  463.83   32.02
   7  -1  -9  493.10   16.16
  -7  -1   9  476.02   19.35
  -7  -1   9  511.79   20.70
  -7  -1   9  488.30   26.23
   7  -1  -9  498.47   26.59
   7  -1  -9  488.41   19.10
   7  -1  -9  505.05   23.59
   7  -1  -9  513.73   22.66
  -7  -1   9  505.45   23.98
  -7  -1   9  501.33   19.64
  -7  -1   9  497.61   24.35
   7   1  -8  398.28   16.31
   7   1  -8  360.13   19.55
   7   1  -8  375.45   29.88
  -7   1   8  369.55   15.50
  -7   1   8  372.55   20.77
  -7   1   8  384.66   21.36
   7   1  -8  382.93   23.41
   7   1  -8  383.02   28.50
   7   1  -8  382.32   15.91
   7   1  -8  362.62   23.79
  -7   1   8  398.46   30.17
  -7   1   8  370.21   16.69
  -7   1   8  387.27   24.10
   7  -1  -8  378.98   23.53
  -7  -1   8  379.03   24.43
  -7  -1   8  379.88   17.31
  -7  -1   8  368.30   34.49
  -7  -1   8  380.43   23.57
  -7  -1   8  376.15   18.01
  -7  -1   8  377.92   23.45
   7  -1  -8  372.50   24.82
   7  -1  -8  383.52   15.99
   7  -1  -8  381.40   14.54
   7  -1  -8  371.78   34.30
   7  -1  -8  394.77   23.59
   7  -1  -8  378.57   20.48
   7   1  -7   73.03   10.45
   7   1  -7   71.69   13.94
   7   1  -7   70.05   11.78
   7   1  -7   70.19   16.94
   7   1  -7   67.37   13.52
   7   1  -7   72.12    7.82
  -7   1   7   59.46   11.96
  -7   1   7   64.27    8.72
  -7   1   7   65.94   12.15
  -7   1   7   68.81   17.54
  -7   1   7   65.36    6.97
  -7   1   7   59.00    5.39
  -7   1   7   61.81    8.80
   7  -1  -7   62.86    7.63
   7  -1  -7   72.66   13.50
   7  -1  -7   70.00   13.76
   7  -1  -7   73.80   13.62
  -7  -1   7   78.53   13.67
  -7  -1   7   76.68    8.61
  -7  -1   7   65.08   10.29
  -7  -1   7   72.06    7.71
  -7  -1   7   78.89   14.66
   7  -1  -7   70.45   11.06
  -7  -1   7   64.81    9.11
  -7  -1   7   68.69   12.28
   7  -1  -7   67.99    7.54
   7  -1  -7   62.05   10.86
   7   1  -6  414.30   25.43
   7   1  -6  417.40   24.70
   7   1  -6  421.37   28.57
   7   1  -6  407.08   21.04
   7   1  -6  437.34   15.67
   7   1  -6  396.57   22.80
  -7   1   6  404.47   18.72
  -7   1   6  397.70   13.53
  -7   1   6  428.35   26.29
  -7   1   6  410.98   23.37
  -7   1   6  419.15   14.19
  -7   1   6  406.92   17.92
  -7   1   6  412.91   10.63
  -7   1   6  416.42   35.59
  -7   1   6  417.80   31.01
  -7  -1   6  410.32   33.65
   7  -1  -6  412.05   15.06
  -7  -1   6  423.13   15.08
  -7  -1   6  443.72   19.60
   7  -1  -6  411.92   20.42
   7  -1  -6  440.34   25.26
   7  -1  -6  422.89   21.34
   7  -1  -6  438.84   24.98
  -7  -1   6  432.43   16.58
  -7  -1   6  433.28   23.48
  -7  -1   6  441.39   26.95
   7  -1  -6  422.56   17.09
   7  -1  -6  446.00   26.41
   7   1  -5  473.96   46.68
   7   1  -5  460.19   25.51
   7   1  -5  472.96   22.67
   7   1  -5  445.38   23.65
   7   1  -5  479.70   27.44
   7   1  -5  451.56   25.14
  -7   1   5  494.47   27.80
  -7   1   5  474.55   24.33
  -7   1   5  485.59   20.42
  -7   1   5  442.91   15.31
  -7   1   5  497.24   33.74
  -7   1   5  487.59   21.09
  -7   1   5  475.53   13.15
  -7   1   5  494.56   14.94
   7  -1  -5  490.69   23.04
  -7  -1   5  480.60   45.43
  -7  -1   5  463.16   16.44
   7  -1  -5  462.23   29.95
  -7  -1   5  468.69   25.05
   7  -1  -5  481.60   27.63
   7  -1  -5  474.57   26.56
   7  -1  -5  470.42   27.67
   7  -1  -5  465.01   21.97
  -7  -1   5  474.10   22.12
  -7  -1   5  471.28   24.24
  -7  -1   5  467.29   14.84
   7  -1  -5  476.84   23.01
   7  -1  -5  472.33   28.19
   7   1  -4 8612.23  282.03
   7   1  -4 8511.46  308.69
   7   1  -4 8808.16  261.79
   7   1  -4 8879.33  294.11
  -7   1   4 8294.20  251.37
   7   1  -4 8683.54  285.76
   7   1  -4 8897.46  288.99
  -7   1   4 8669.60  279.68
  -7   1   4 8926.49  293.86
  -7   1   4 8454.41  293.20
  -7   1   4 8767.78  278.02
  -7   1   4 8765.63  262.38
  -7   1   4 8830.19  280.14
  -7   1   4 8930.44  260.17
   7  -1  -4 8880.36  294.65
   7  -1  -4 8646.28  255.60
   7  -1  -4 7924.31  265.76
  -7  -1   4 8487.10  272.14
  -7  -1   4 8822.46  321.77
  -7  -1   4 9009.43  262.53
  -7  -1   4 8672.51  256.81
   7  -1  -4 8995.39  290.21
   7  -1  -4 8706.33  276.59
   7  -1  -4 8318.96  268.69
   7  -1  -4 8776.14  285.16
   7  -1  -4 8938.39  292.59
  -7  -1   4 8729.58  284.47
   7   1  -3   47.79   11.21
   7   1  -3   38.16    2.08
   7   1  -3   43.63   11.59
   7   1  -3   40.18    4.23
   7   1  -3   38.13   14.26
   7   1  -3   41.96   13.30
   7   1  -3   45.21   13.05
  -7   1   3   39.17   10.34
  -7   1   3   37.51    8.26
  -7   1   3   35.89   15.99
  -7   1   3   40.01    8.20
  -7   1   3   39.33   11.69
  -7   1   3   35.30   11.20
  -7   1   3   40.76   13.98
  -7   1   3   41.48    5.88
   7  -1  -3   -0.96   14.85
  -7  -1   3   42.44    3.65
   7  -1  -3   38.89   14.21
  -7  -1   3   41.70    3.28
   7  -1  -3   38.33   11.72
   7  -1  -3   36.26   12.04
   7  -1  -3   38.06   11.01
   7  -1  -3   40.67   10.96
  -7  -1   3    0.09   12.99
  -7  -1   3   42.37   13.53
  -7  -1   3   42.22   13.73
   7   1  -229995.54 1238.89
   7   1  -229645.36 1151.04
   7   1  -229869.49 1219.81
   7   1  -229414.83 1153.94
   7   1  -228432.35 1230.89
   7   1  -229743.65 1290.83
   7   1  -229612.92 1197.38
   7   1  -229458.20 1141.81
  -7   1   229345.77 1186.97
  -7   1   229210.40 1245.45
  -7   1   229951.22 1227.12
  -7   1   228671.61 1098.25
  -7   1   226661.76 1123.27
  -7   1   229382.85 1203.01
  -7   1   229476.81 1234.11
  -7   1   226905.82 1102.12
  -7  -1   228989.73 1130.66
  -7  -1   229716.30 1225.70
   7  -1  -229415.47 1209.32
   7  -1  -228221.18 1183.40
   7  -1  -229028.63 1216.04
   7  -1  -228286.38 1164.35
   7  -1  -229401.09 1194.38
   7  -1  -227932.70 1161.59
  -7  -1   228157.75 1170.15
  -7  -1   229975.77 1244.82
   7   1  -116536.97  555.09
   7   1  -116936.60  587.84
   7   1  -117550.99  652.64
   7   1  -117234.33  618.12
   7   1  -116282.07  604.93
   7   1  -117157.08  625.71
   7   1  -117189.04  598.69
  -7   1   115394.62  612.66
   7   1  -117026.01  579.21
  -7   1   117002.82  608.43
  -7   1   116338.58  534.15
  -7   1   116605.15  606.19
  -7   1   118049.09  676.76
  -7   1   116759.59  548.57
  -7   1   116216.72  602.84
  -7   1   117438.47  635.36
  -7   1   116354.10  602.61
  -7  -1   116360.75  543.19
   7  -1  -117135.34  627.59
  -7  -1   117115.63  636.36
   7  -1  -117214.92  606.22
   7  -1  -116958.17  624.54
   7  -1  -116294.57  596.82
   7  -1  -116659.81  603.17
  -7  -1   116706.72  576.21
  -7  -1   116466.57  608.98
  -7  -1   117261.29  626.24
   7  -1  -116382.68  614.04
   7   1   034839.45 1420.11
   7   1   035247.91 1503.83
   7   1   034797.08 1459.65
   7   1   032699.35 1343.06
   7   1   034639.05 1419.22
  -7   1   032149.92 1378.92
   7   1   034176.46 1417.91
  -7   1   033904.06 1376.00
  -7   1   032147.03 1384.14
  -7   1   033231.04 1372.16
  -7   1   030260.34 1298.30
  -7   1   032306.56 1316.99
   7   1   035553.43 1538.63
   7   1   034402.01 1482.37
  -7   1   032486.90 1415.59
  -7   1   032124.81 1389.97
  -7   1   033893.74 1447.56
  -7   1   034249.83 1456.08
  -7  -1   033587.87 1417.49
   7  -1   034925.87 1487.15
   7  -1   032434.69 1393.43
   7  -1   034003.34 1461.69
  -7  -1   031946.49 1391.22
  -7  -1   035123.95 1427.71
  -7  -1   034614.33 1447.10
   7  -1   033106.10 1440.80
  -7  -1   035449.24 1517.13
   7  -1   033981.38 1447.56
   7  -1   033548.24 1393.86
   7   1   111106.35  384.89
  -7   1  -110761.39  369.03
   7   1   111119.57  343.33
   7   1   110990.96  342.04
   7   1   111006.66  400.23
   7   1   111212.45  369.56
   7   1   110910.56  374.71
  -7   1  -110592.97  358.05
  -7   1  -110666.04  361.21
  -7   1  -110648.65  324.77
  -7   1  -110823.31  335.69
   7   1   110639.39  336.73
  -7   1  -110429.27  357.56
  -7   1  -110756.76  332.31
  -7   1  -110674.64  360.29
  -7   1  -110121.52  356.46
   7  -1   110657.61  344.50
  -7  -1  -110321.63  364.71
  -7  -1  -110527.97  338.75
   7  -1   110818.52  367.73
   7  -1   110585.99  364.03
   7  -1   110926.32  376.56
   7  -1   110624.57  352.52
   7  -1   110494.88  369.01
  -7  -1  -110950.47  339.63
  -7  -1  -110852.88  357.07
  -7  -1  -111191.49  380.07
   7  -1   110346.80  355.38
   7   1   257589.43 2880.06
   7   1   260845.59 2970.11
   7   1   258425.50 2893.14
   7   1   261377.51 3035.26
  -7   1  -258279.31 2843.40
   7   1   258584.50 2863.25
  -7   1  -261095.93 2988.46
  -7   1  -259954.80 2985.26
   7   1   261562.70 3068.17
  -7   1  -255448.72 2779.86
  -7   1  -257407.52 2838.63
  -7   1  -256309.06 2815.79
   7   1   260334.75 2958.52
  -7   1  -257503.81 2770.55
  -7   1  -260133.91 2980.32
  -7  -1  -260772.05 2960.71
   7  -1   259035.74 2902.41
  -7  -1  -260118.85 2966.54
   7  -1   260876.56 3026.73
   7  -1   258620.69 2957.44
   7  -1   258967.80 2947.22
   7  -1   257908.58 2890.61
   7  -1   254959.15 2753.92
  -7  -1  -261161.00 2998.19
   7  -1   253393.13 2677.63
  -7  -1  -258922.48 2954.82
  -7  -1  -261051.85 3035.76
   7   1   326035.74 1049.37
   7   1   326300.41 1034.83
   7   1   324284.75  994.60
   7   1   326181.02 1103.86
   7   1   326079.08 1028.35
   7   1   325482.81 1006.05
   7   1   325611.05 1016.18
  -7   1  -324486.91  995.83
  -7   1  -325273.07 1005.08
  -7   1  -325627.33 1007.85
  -7   1  -325774.44 1046.09
  -7   1  -324364.91  914.14
  -7   1  -326168.46 1053.62
  -7   1  -328423.42 1134.85
  -7   1  -325464.79 1031.85
   7  -1   325420.51 1037.67
   7  -1   326382.81 1080.23
  -7  -1  -326496.00 1041.12
  -7  -1  -326238.32 1069.96
   7  -1   326646.27 1070.85
   7  -1   326269.35 1067.38
   7  -1   322798.30  940.27
   7  -1   326044.93 1055.70
   7  -1   325365.26 1000.81
  -7  -1  -326465.81 1036.79
  -7  -1  -326263.20 1053.57
  -7  -1  -325218.01  993.90
   7   1   4 4674.34  154.72
   7   1   4 4705.24  151.28
   7   1   4 4789.53  137.81
   7   1   4 5085.12  161.64
   7   1   4 5037.41  148.48
   7   1   4 4722.23  138.74
  -7   1  -4 5246.27  154.64
  -7   1  -4 4975.27  162.36
  -7   1  -4 5143.84  150.66
  -7   1  -4 6540.92  198.08
  -7   1  -4 4888.64  158.48
   7   1   4 5225.64  160.13
  -7   1  -4 5011.91  123.46
  -7   1  -4 5124.49  159.69
  -7   1  -4 5188.21  150.54
  -7  -1  -4 5178.91  160.88
   7  -1   4 4914.25  161.94
  -7  -1  -4 5160.23  156.94
   7  -1   4 5011.80  154.44
   7  -1   4 4824.05  153.53
   7  -1   4 5130.16  150.40
   7  -1   4 5125.37  162.94
  -7  -1  -4 4820.37  155.97
  -7  -1  -4 4948.35  138.43
  -7  -1  -4 5422.74  159.12
  -7  -1  -4 4829.10  138.98
   7   1   5 2419.77   78.79
   7   1   5 2342.34   85.84
   7   1   5 2335.44   78.92
   7   1   5 2389.84   65.78
   7   1   5 2393.66   79.16
  -7   1  -5 2391.75   78.79
  -7   1  -5 2333.92   69.64
  -7   1  -5 2348.64   67.51
  -7   1  -5 2328.56   78.39
  -7   1  -5 2486.24   53.33
   7   1   5 2278.32   66.39
  -7   1  -5 2323.92   74.00
  -7   1  -5 2449.61   69.92
  -7  -1  -5 2411.97   79.50
   7  -1   5 2427.65   81.62
  -7  -1  -5 2430.81   72.29
   7  -1   5 2390.56   76.36
   7  -1   5 2415.35   68.12
   7  -1   5 2418.28   73.37
  -7  -1  -5 2303.82   59.49
   7  -1   5 2443.25   79.88
  -7  -1  -5 2453.31   74.20
  -7  -1  -5 2364.41   65.63
  -7  -1  -5 2426.36   77.59
   7   1   6  359.21   21.18
   7   1   6  357.42   24.30
   7   1   6  366.15   17.53
   7   1   6  373.90   19.65
   7   1   6  371.01   25.81
  -7   1  -6  352.39   20.90
   7   1   6  369.71   15.43
  -7   1  -6  354.62   20.00
  -7   1  -6  386.95   18.67
  -7   1  -6  354.26    7.48
  -7   1  -6  349.32   16.41
   7  -1   6  368.88   24.42
   7  -1   6  357.23   25.27
   7  -1   6  371.86   19.42
   7  -1   6  344.96   23.81
  -7  -1  -6  356.25   23.19
   7  -1   6  359.48   25.26
  -7  -1  -6  365.43   22.44
  -7  -1  -6  374.75   23.25
  -7  -1  -6  370.49   18.38
  -7  -1  -6  351.83   11.82
  -7  -1  -6  379.16   24.88
   7  -1   6  338.47   21.79
   7  -1   6  358.95   15.88
  -7  -1  -6  357.76   16.00
   7  -1   6  375.33   25.09
   7   1   7  296.58   24.34
   7   1   7  288.23   16.17
   7   1   7  283.93    4.84
   7   1   7  269.67   12.99
   7   1   7  292.31   21.48
   7   1   7  283.30    5.72
   7   1   7  259.25   17.95
  -7   1  -7  276.67   17.66
  -7   1  -7  290.04   18.54
  -7   1  -7  281.12    6.34
   7   1   7  298.23   18.14
  -7   1  -7  276.43   14.18
  -7   1  -7  292.94    6.52
  -7   1  -7  289.68   36.99
  -7   1  -7  303.27   17.00
   7  -1   7  292.36   21.59
   7  -1   7  296.91   15.87
  -7  -1  -7  291.10   15.64
  -7  -1  -7  273.98   13.48
  -7  -1  -7  292.34   19.71
   7  -1   7  298.88   22.06
  -7  -1  -7  288.44   14.29
   7  -1   7  275.58   18.46
   7  -1   7  291.22   21.62
   7  -1   7  283.25   13.03
  -7  -1  -7  303.60   22.06
  -7  -1  -7  282.54   22.38
   7  -1   7  289.99   22.57
   7  -1   7  289.06   23.29
  -7  -1  -7  284.89   21.00
   7   1   8 1750.55   53.27
   7   1   8 1724.13   55.67
   7   1   8 1778.16   57.83
   7   1   8 1727.36   58.77
  -7   1  -8 1739.03   56.54
  -7   1  -8 1720.07   37.35
   7   1   8 1780.48   65.66
  -7   1  -8 1809.35   55.54
  -7   1  -8 1723.37   59.66
  -7   1  -8 1728.85   59.84
  -7   1  -8 1673.03   66.70
  -7   1  -8 1818.74   38.97
   7   1   8 1826.23   52.32
   7  -1   8 2044.88   67.93
   7  -1   8 1721.16   51.20
  -7  -1  -8 1847.35   62.37
  -7  -1  -8 1802.13   52.51
  -7  -1  -8 1779.35   58.12
   7  -1   8 1770.25   62.41
   7  -1   8 1712.06   60.25
   7  -1   8 1685.15   47.45
  -7  -1  -8 1770.76   51.37
   7  -1   8 1694.16   64.81
   7  -1   8 1789.76   62.13
   7  -1   8 1635.32   53.48
  -7  -1  -8 1715.92   58.47
  -7  -1  -8 1692.37   41.47
   7   1   9 1049.53   46.73
   7   1   9 1059.78   37.92
   7   1   9 1040.43   37.94
   7   1   9 1005.08   35.66
   7   1   9  990.06   30.60
  -7   1  -9 1018.95   31.10
  -7   1  -9 1014.92   34.90
  -7   1  -9 1025.33   37.65
  -7   1  -9 1087.75   48.95
  -7   1  -9 1004.88   40.65
   7   1   9  989.10   54.03
   7   1   9 1001.24   43.98
   7  -1   9 1041.32   41.49
   7  -1   9 1031.79   29.92
   7  -1   9  978.47   35.41
   7  -1   9 1065.33   33.15
   7  -1   9 1063.56   42.20
   7  -1   9 1021.51   48.73
   7  -1   9 1022.69   41.47
  -7  -1  -9 1014.07   39.28
  -7  -1  -9 1060.16   32.60
  -7  -1  -9 1055.58   40.90
  -7  -1  -9 1050.58   33.58
  -7  -1  -9 1028.88   39.50
   7   1  10  168.63   20.32
   7   1  10  171.36   10.33
   7   1  10  178.11   13.23
   7   1  10  184.73   15.58
  -7   1 -10  188.12   11.07
   7   1  10  214.11   16.47
   7   1  10  192.17   14.02
   7   1  10  191.50   16.82
  -7   1 -10  192.44   16.53
  -7   1 -10  187.19   12.77
  -7   1 -10  202.33   18.04
  -7   1 -10  206.74   14.68
   7  -1  10  191.62   25.75
   7  -1  10  185.39   18.31
  -7  -1 -10  182.25   17.22
   7  -1  10  201.29   18.61
   7  -1  10  179.44   13.30
   7  -1  10  196.10   18.26
   7  -1  10  166.65    8.99
   7  -1  10  185.09   10.96
  -7  -1 -10  201.35   18.03
  -7  -1 -10  193.75   10.99
  -7  -1 -10  184.15   12.26
  -7  -1 -10  202.82   17.82
   7   1  11   12.01    7.25
   7   1  11   -0.69   11.08
   7   1  11   10.96    5.10
   7   1  11   13.31    6.57
   7   1  11   12.31    8.72
  -7   1 -11    0.23   10.45
  -7   1 -11   11.87    5.61
  -7   1 -11   14.77    8.86
   7   1  11   12.20    8.57
  -7   1 -11   11.39    7.64
   7   1  11   10.14    8.07
   7  -1  11    3.09   15.44
   7  -1  11   24.17    6.61
  -7  -1 -11   12.90   16.35
   7  -1  11   18.82    5.14
   7  -1  11   17.09   15.89
   7  -1  11   13.22    4.02
  -7  -1 -11   15.65    6.15
  -7  -1 -11   13.39    5.02
  -7  -1 -11   15.38    8.90
   7   1  12    4.16    8.14
   7   1  12    2.31    7.39
   7   1  12   -0.52   10.22
  -7   1 -12    3.01    8.02
  -7   1 -12    9.18    8.29
   7   1  12    4.88    4.31
   7   1  12   10.06    5.30
  -7   1 -12    8.78    4.87
   7  -1  12    3.99    6.38
  -7  -1 -12    8.75    8.60
   7  -1  12   -0.05    5.37
   7  -1  12    9.11    8.72
  -7  -1 -12    7.38    8.23
   7  -1  12   -3.69   17.19
  -7  -1 -12   10.81    4.26
   7   1  13  473.71   32.08
  -7   1 -13  491.21   28.50
   7   1  13  481.04   24.36
   7   1  13  486.96   27.42
  -7   1 -13  485.15   19.26
  -7   1 -13  476.65   26.83
   7  -1  13  494.38   28.36
   7  -1  13  473.43   52.71
  -7  -1 -13  477.43   27.24
  -7  -1 -13  467.26   20.77
   7  -1  13  485.42   20.84
   7   1  14 1264.10   51.60
   7   1  14 1242.60   78.44
  -7   1 -14 1238.64   49.80
   7   1  14 1274.49   61.74
  -7   1 -14 1256.88   52.01
   7  -1  14 1201.89   89.24
   7  -1  14 1197.47   40.70
  -7  -1 -14 1291.65   44.68
  -7  -1 -14 1325.71   52.29
   7  -1  14 1243.22   51.97
  -7  -1 -14 1290.19   41.50
   7   1  15    6.33    7.72
  -7   1 -15    3.16    9.87
   7   1  15    7.85    9.80
   7   1  15    3.86   11.15
  -7   1 -15   10.02    9.55
   7  -1  15   11.58   10.10
   7  -1  15    0.81   25.83
  -7  -1 -15   11.88    6.12
  -7  -1 -15    8.56    9.70
   7   1  16   88.27   15.62
  -7   1 -16   72.61   15.26
   7   1  16   70.24   11.60
   7   1  16   79.04   17.11
  -7   1 -16   79.61   16.17
   7  -1  16   85.37   18.99
   7  -1  16   70.75   15.94
  -7  -1 -16   69.38   10.37
  -7  -1 -16   81.98   15.61
   7   1  17   11.69   10.39
  -7   1 -17   12.11    9.59
   7   1  17    4.86    6.59
   7   1  17    8.99    9.51
  -7   1 -17   -0.43    9.90
   7  -1  17    6.45   11.73
   7  -1  17   -0.20    9.69
  -7  -1 -17   13.40    9.25
   7   1  18  191.82   14.47
   7   1  18  244.56   21.21
  -7   1 -18  247.53   33.71
   7   1  18  230.03   23.25
  -7   1 -18  240.28   21.28
   7  -1  18  233.77   25.11
  -7  -1 -18  236.87   20.24
   7  -1  18  229.56   21.25
   7   1  19   80.48   15.13
   7   1  19   84.61   28.36
  -7   1 -19   82.09   14.30
  -7   1 -19   97.75   15.36
   7  -1  19   89.02   15.31
   7  -1  19   80.10   28.54
  -7  -1 -19   92.82   23.72
  -7   1 -20   25.59   10.19
  -7   1 -20   29.49   11.11
   7   1  20   26.82   11.05
   7   1  20   28.84   11.96
  -7  -1 -20   23.52   10.46
   7  -1  20   39.33   11.36
   7  -1  20   36.70   12.00
  -7   1 -21  122.33   15.28
  -7   1 -21  121.86   13.36
   7   1  21  115.98   14.18
   7   1  21  128.51   15.76
  -7  -1 -21  123.33   13.86
   7  -1  21  102.88   14.58
   7  -1  21  109.89   15.57
   7   3 -21   20.11   17.30
   7   3 -21   14.99   10.09
  -7   3  21   18.47    9.65
  -7   3  21   31.28    9.62
   7  -3 -21   18.73    7.93
  -7  -3  21   -1.64   53.88
   7   3 -20   -0.78    4.99
   7   3 -20   -1.80    5.19
  -7   3  20   -1.92    5.00
  -7   3  20    7.06    5.12
   7  -3 -20   -1.92    4.32
  -7  -3  20    4.75   28.98
   7   3 -19  277.35   22.63
   7   3 -19  249.33   25.84
   7   3 -19  273.45   21.96
  -7   3  19  286.11   22.16
  -7   3  19  272.85   22.66
   7  -3 -19  298.52   20.42
  -7  -3  19  227.05  112.04
   7   3 -18   11.64    9.92
  -7   3  18   14.68   10.87
   7   3 -18   16.45   10.68
  -7   3  18   16.02   10.20
   7  -3 -18   16.99    9.83
  -7  -3  18  -15.67   66.18
   7   3 -17  201.42   19.07
   7   3 -17  201.59   20.83
  -7   3  17  211.61   21.64
  -7   3  17  198.81   20.13
   7  -3 -17  195.51   19.23
  -7  -3  17  209.27  112.52
   7   3 -16  185.46   28.74
   7   3 -16  179.85   19.69
  -7   3  16  165.71   12.95
  -7   3  16  168.29   21.11
  -7   3  16  182.71   19.02
  -7  -3  16  161.93  100.03
   7  -3 -16  180.47   18.95
   7   3 -15   75.58   15.06
   7   3 -15   72.49   13.46
  -7   3  15   72.41   14.71
  -7   3  15   67.26   10.36
  -7   3  15   65.71   16.48
  -7  -3  15   44.71   71.42
   7  -3 -15   77.50   14.63
   7   3 -14   81.33   15.71
   7   3 -14   91.78   13.95
   7   3 -14   88.64   36.57
  -7   3  14   81.14   17.26
  -7   3  14   86.37   14.92
  -7   3  14   86.06   11.49
  -7  -3  14   72.95   11.24
   7  -3 -14   96.31   26.00
   7   3 -13 2323.53  104.47
   7   3 -13 2194.54  115.76
   7   3 -13 2182.60   78.69
  -7   3  13 2157.20   69.93
  -7   3  13 2274.20   77.45
  -7   3  13 2234.48   80.59
  -7   3  13 2239.19   84.65
  -7  -3  13 2039.72   69.94
   7  -3 -13 2241.69   81.12
   7   3 -12  185.91   29.90
   7   3 -12  187.86   37.37
   7   3 -12  177.77   15.29
  -7   3  12  167.46   14.89
  -7   3  12  167.93   17.15
  -7   3  12  182.07   20.19
  -7   3  12  180.35   12.31
  -7  -3  12  152.37   11.48
   7  -3 -12  180.66   18.24
   7   3 -11  217.83   19.36
   7   3 -11  203.25   15.45
   7   3 -11  229.20   38.83
  -7   3  11  218.99   16.63
  -7   3  11  222.97   21.18
  -7   3  11  220.50   18.28
  -7   3  11  226.39   13.99
  -7  -3  11  207.37   12.19
   7  -3 -11  232.20   19.59
   7   3 -10   76.81   15.71
   7   3 -10   74.31   13.92
   7   3 -10   81.88   10.36
   7   3 -10   89.28   13.52
  -7   3  10   85.68   12.40
  -7   3  10   90.75    9.54
  -7   3  10   84.79   10.30
  -7   3  10   96.49   15.35
  -7   3  10   86.42   12.96
   7  -3 -10   91.46   13.82
  -7  -3  10   79.68    8.03
  -7  -3  10   87.54   10.03
   7   3  -9  215.88   19.02
   7   3  -9  195.65   17.20
   7   3  -9  189.75   12.71
   7   3  -9  186.94   17.30
  -7   3   9  190.25   16.04
  -7   3   9  193.04   19.05
  -7   3   9  199.92   13.87
  -7   3   9  185.54   12.53
  -7   3   9  183.20   15.83
  -7  -3   9  181.12   15.14
  -7  -3   9  180.70   10.69
  -7  -3   9  188.48   12.36
  -7  -3   9  186.29   15.69
  -7  -3   9  198.95   18.51
   7  -3  -9  195.47   24.62
   7  -3  -9  187.91   16.88
   7  -3  -9  181.27   16.68
   7  -3  -9  186.38   13.35
   7   3  -8   19.11   10.34
   7   3  -8   15.89   10.29
   7   3  -8   35.93    6.32
   7   3  -8   19.04    9.21
  -7   3   8   26.22   11.27
  -7   3   8   19.33    8.13
  -7   3   8   19.39    9.31
  -7   3   8   17.54    8.68
   7  -3  -8   17.84    8.11
  -7  -3   8   20.73    8.66
  -7  -3   8   22.51    6.12
  -7  -3   8   20.74    5.39
   7  -3  -8   15.97    7.61
   7  -3  -8   18.21    9.10
   7  -3  -8   17.44    9.23
   7  -3  -8   16.35    9.43
   7   3  -7 1761.87   53.11
   7   3  -7 1811.27   62.17
   7   3  -7 1791.49   62.43
   7   3  -7 1863.04   52.76
   7   3  -7 1761.02   60.07
  -7   3   7 1830.35   62.00
  -7   3   7 1876.85   60.37
  -7   3   7 1791.42   58.62
  -7   3   7 1823.88   66.37
   7  -3  -7 1729.21   62.53
  -7  -3   7 2286.67   73.00
  -7  -3   7 1807.75   58.01
  -7  -3   7 1818.63   52.46
   7  -3  -7 1761.32   59.80
   7  -3  -7 1800.69   71.54
   7  -3  -7 1778.24   58.66
   7  -3  -7 1800.07   58.21
   7   3  -6 1691.55   58.81
   7   3  -6 1710.42   57.50
   7   3  -6 1717.27   49.15
   7   3  -6 1687.22   56.63
   7   3  -6 1715.97   48.72
   7   3  -6 1714.71   45.58
  -7   3   6 1687.80   71.50
  -7   3   6 1749.88   63.21
  -7   3   6 1694.65   55.28
  -7   3   6 1731.62   60.16
   7  -3  -6 1723.03   57.25
  -7  -3   6 1724.62   54.97
  -7  -3   6 1674.20   43.30
  -7  -3   6 1659.19   53.44
  -7  -3   6 1741.07   58.78
   7  -3  -6 1640.33   55.12
   7  -3  -6 1739.74   56.32
   7  -3  -6 1646.29   52.46
   7  -3  -6 1641.13   57.22
   7   3  -513285.99  467.59
   7   3  -512105.59  413.82
   7   3  -512732.63  456.84
   7   3  -512375.17  422.35
   7   3  -513294.56  455.12
   7   3  -512592.89  476.89
  -7   3   513174.91  476.96
  -7   3   513208.73  471.03
  -7   3   512799.25  456.17
   7   3  -512662.83  454.55
   7  -3  -512156.73  440.59
   7  -3  -510831.12  385.60
  -7  -3   512757.74  441.36
   7  -3  -512223.87  444.11
  -7  -3   512756.11  450.16
  -7  -3   512401.88  422.98
   7  -3  -512686.46  452.89
  -7  -3   512903.35  458.90
   7  -3  -513002.05  461.91
   7   3  -4   50.16   11.26
   7   3  -4   58.59    6.82
   7   3  -4   47.60    7.41
   7   3  -4   48.76   11.25
   7   3  -4   46.47    4.83
   7   3  -4   52.18    9.81
   7   3  -4   49.69    4.54
  -7   3   4   58.55   10.27
  -7   3   4   46.42    4.38
  -7   3   4   59.46   12.15
  -7   3   4   50.14    2.93
  -7   3   4   47.56    2.62
  -7   3   4   51.02    3.34
  -7   3   4   56.04   14.01
  -7   3   4  117.97   13.94
  -7  -3   4   48.57    3.93
  -7  -3   4   52.06    9.52
   7  -3  -4   43.14    8.39
   7  -3  -4   55.44   22.00
   7  -3  -4   53.19    9.68
   7  -3  -4   59.09   12.29
  -7  -3   4   43.89    6.60
  -7  -3   4   47.62    6.31
   7   3  -3 1617.64   52.56
   7   3  -3 1566.33   42.45
   7   3  -3 1583.56   45.66
   7   3  -3 1639.80   49.90
   7   3  -3 1658.96   55.03
   7   3  -3 1609.19   46.89
   7   3  -3 1587.93   41.73
  -7   3   3 1693.28   58.13
  -7   3   3 1622.95   40.17
  -7   3   3 1627.32   36.90
  -7   3   3 1628.44   37.05
  -7   3   3 1608.50   52.26
  -7   3   3 1698.33   58.69
  -7   3   3 1635.34   59.74
  -7  -3   3 1568.69   35.75
  -7  -3   3 1550.92   44.75
  -7  -3   3 1595.34   40.02
   7  -3  -3 1612.53   59.22
   7  -3  -3 1645.53   57.99
   7  -3  -3 1542.37   56.69
   7  -3  -3 1631.24   46.25
   7  -3  -3 1576.39   39.44
   7  -3  -3 1637.73   51.88
  -7  -3   3 1644.32   50.36
   7   3  -2 1299.89   38.32
   7   3  -2 1222.69   30.68
   7   3  -2 1280.98   47.56
   7   3  -2 1325.99   40.88
   7   3  -2 1309.21   42.47
   7   3  -2 1296.03   36.27
  -7   3   2 1372.96   31.62
   7   3  -2 1302.55   39.07
  -7   3   2 1363.86   55.74
  -7   3   2 1317.94   30.77
  -7   3   2 1321.29   49.20
  -7   3   2 1385.64   50.19
  -7   3   2 1333.37   35.43
  -7   3   2 1334.22   50.04
   7  -3  -2 1276.54   51.94
  -7  -3   2 1307.20   33.70
  -7  -3   2 1286.04   26.82
   7  -3  -2 1354.50   51.98
   7  -3  -2 1383.00   37.56
   7  -3  -2 1312.70   49.87
   7  -3  -2 1315.02   42.81
   7  -3  -2 1331.72   41.69
  -7  -3   2 1275.36   42.91
  -7  -3   2 1283.72   49.07
  -7  -3   2 1341.34   42.18
   7   3  -1 5773.32  172.47
   7   3  -1 5900.17  197.01
   7   3  -1 5934.36  184.36
   7   3  -1 5891.11  177.98
   7   3  -1 5886.11  178.57
  -7   3   1 5575.61  183.31
  -7   3   1 5928.68  199.98
  -7   3   1 6066.00  197.23
  -7   3   1 5693.92  160.33
  -7   3   1 5833.43  165.47
   7   3  -1 5852.22  191.35
  -7   3   1 5873.81  175.10
  -7  -3   1 6030.16  198.28
  -7  -3   1 5974.08  174.96
  -7  -3   1 5871.84  170.32
  -7  -3   1 5886.81  180.68
   7  -3  -1 5513.39  189.13
   7  -3  -1 6020.81  178.45
   7  -3  -1 5935.54  218.72
   7  -3  -1 5996.01  172.82
   7  -3  -1 5935.18  195.26
   7   3   0  546.01   20.15
   7   3   0  537.64   21.40
   7   3   0  528.67   24.11
   7   3   0  730.39   40.95
   7   3   0  544.95   24.05
   7   3   0  541.44   21.00
  -7   3   0  523.55   24.41
  -7   3   0  540.76   20.82
  -7   3   0  543.91   29.63
  -7   3   0  529.30   20.89
  -7   3   0  555.40   28.41
  -7   3   0  769.76   38.68
  -7   3   0  524.90   15.24
  -7  -3   0  550.05   23.28
  -7  -3   0  549.86   18.33
  -7  -3   0  537.27   17.90
   7  -3   0  554.77   14.02
   7  -3   0  558.32   30.15
   7  -3   0  606.01   34.00
   7  -3   0  566.30   21.18
  -7  -3   0  547.40   24.32
   7   3   1   38.24    7.47
   7   3   1   49.75    9.07
   7   3   1   41.11   10.15
   7   3   1   37.75    4.73
   7   3   1   60.50   10.32
   7   3   1   32.76    5.93
  -7   3  -1   32.16   12.66
  -7   3  -1   36.88    8.46
  -7   3  -1   31.05    4.86
  -7   3  -1   33.06    5.13
  -7   3  -1   38.57   13.55
  -7   3  -1   45.97   11.40
  -7  -3  -1   35.18    7.72
   7  -3   1   38.58   12.64
   7  -3   1   36.93   13.08
  -7  -3  -1   37.88    5.38
   7  -3   1   38.64    2.35
   7  -3   1   37.19    8.55
  -7  -3  -1   31.22    4.93
   7   3   2   30.41   15.19
   7   3   2   38.48    7.55
   7   3   2   39.98   10.27
   7   3   2   28.18    5.53
   7   3   2   37.64    9.37
  -7   3  -2   28.99    2.58
  -7   3  -2   45.32    8.42
  -7   3  -2   36.11    9.05
   7   3   2   35.12    3.69
  -7   3  -2   36.88   11.67
  -7   3  -2   38.96   10.49
  -7   3  -2   25.52    2.38
  -7   3  -2   35.56   12.82
  -7   3  -2   29.56    5.28
  -7  -3  -2   28.34    3.97
   7  -3   2   33.76   12.62
  -7  -3  -2   34.54    8.21
   7  -3   2   34.45    8.77
   7  -3   2   35.40   11.58
  -7  -3  -2   35.17    5.54
   7   3   3   65.51   11.26
   7   3   3   45.93    9.60
   7   3   3   53.94    3.46
   7   3   3   52.10    9.20
  -7   3  -3   48.24    6.71
  -7   3  -3   55.17   10.87
  -7   3  -3   51.57    3.68
  -7   3  -3   55.86   12.87
   7   3   3   40.14    6.63
  -7   3  -3   54.23   11.18
  -7   3  -3   49.75    9.21
  -7   3  -3   50.77    3.91
  -7   3  -3   56.94   14.90
  -7  -3  -3   57.63   10.22
  -7  -3  -3   48.90    3.68
   7  -3   3   64.72   11.80
   7  -3   3   49.60   14.28
   7  -3   3   51.55   18.22
   7  -3   3   51.12    7.40
  -7  -3  -3   54.08    7.11
   7   3   4   92.88   11.37
   7   3   4   96.51   14.20
   7   3   4  100.69   11.79
  -7   3  -4  103.42   10.96
  -7   3  -4  107.39   12.75
  -7   3  -4  108.94    5.71
  -7   3  -4  100.14   13.78
  -7   3  -4   97.37    9.45
  -7   3  -4  109.73   15.24
  -7   3  -4  103.98   17.85
  -7   3  -4  103.45    5.87
   7  -3   4   98.82   16.61
  -7  -3  -4  101.83    9.22
   7  -3   4  114.71   13.17
  -7  -3  -4  111.47   13.16
   7  -3   4  104.84   13.65
   7   3   5  860.14   22.61
   7   3   5  827.26   31.69
   7   3   5  849.35   33.07
   7   3   5  845.27   36.24
   7   3   5  941.81   23.80
  -7   3  -5  818.71   34.30
  -7   3  -5  857.44   30.39
  -7   3  -5  840.10   28.64
  -7   3  -5  941.20   24.75
  -7   3  -5  830.61   35.27
  -7   3  -5  886.55   24.40
  -7   3  -5  871.68   41.05
  -7  -3  -5  884.37   35.13
  -7  -3  -5  875.69   40.44
   7  -3   5  859.18   34.82
   7  -3   5  825.22   29.59
   7  -3   5  840.59   32.38
   7  -3   5  850.48   33.84
   7  -3   5  814.20   38.64
   7   3   6   34.50   17.17
   7   3   6   35.15    3.99
   7   3   6   29.49    4.26
   7   3   6   39.85   12.03
  -7   3  -6   37.78    8.22
  -7   3  -6   34.42    4.53
  -7   3  -6   41.57   11.30
  -7   3  -6   37.59    5.00
  -7   3  -6   43.56   14.04
  -7   3  -6   49.77   11.68
   7   3   6   31.65    8.55
  -7  -3  -6   50.95    8.90
  -7  -3  -6   53.80   11.20
  -7  -3  -6   44.00   18.26
   7  -3   6   43.49    8.28
   7  -3   6   48.63   18.30
   7  -3   6   44.49    9.76
   7  -3   6   38.82   12.78
   7  -3   6   45.15    9.43
   7  -3   6   67.54    8.51
   7   3   7  347.41   22.03
   7   3   7  356.51   12.07
   7   3   7  360.65   24.14
   7   3   7  357.36   23.75
   7   3   7  328.23   12.17
  -7   3  -7  352.69   21.44
  -7   3  -7  354.46   18.85
  -7   3  -7  355.73   22.63
  -7   3  -7  352.67   14.08
  -7   3  -7  352.80   26.46
  -7   3  -7  365.13   13.32
  -7  -3  -7  363.16   20.28
  -7  -3  -7  382.88   21.91
  -7  -3  -7  364.69   17.82
  -7  -3  -7  362.17   21.49
   7  -3   7  352.58   18.71
   7  -3   7  357.74   21.19
   7  -3   7  380.25   19.42
   7  -3   7  369.22   19.11
   7  -3   7  379.62   26.07
   7  -3   7  372.74   18.47
   7   3   8   18.05    9.49
   7   3   8   19.10   10.39
   7   3   8   14.81    3.79
   7   3   8   13.76    4.17
   7   3   8   15.78   10.49
  -7   3  -8   15.49    9.61
  -7   3  -8   16.02    8.74
  -7   3  -8    6.85   13.11
  -7   3  -8   15.66    4.20
  -7   3  -8   11.03    5.16
  -7  -3  -8   21.87    6.78
   7  -3   8   16.37    6.98
   7  -3   8   14.70    6.43
   7  -3   8    0.10   10.36
  -7  -3  -8   18.01    8.89
   7  -3   8   14.58    7.90
   7   3   9  344.97   24.40
   7   3   9  353.34   13.51
   7   3   9  340.93   24.31
   7   3   9  318.68   19.50
   7   3   9  374.15   24.58
  -7   3  -9  345.23   21.34
  -7   3  -9  345.95   20.64
  -7   3  -9  359.13   14.41
  -7   3  -9  356.87   15.97
  -7   3  -9  350.42   23.17
   7  -3   9  340.49   16.12
   7  -3   9  349.02   19.12
   7  -3   9  353.22   25.20
  -7  -3  -9  368.15   18.00
   7   3  10   56.64   13.88
   7   3  10   46.24   13.51
   7   3  10   39.77    6.61
   7   3  10   64.46   13.13
  -7   3 -10   60.41   10.98
  -7   3 -10   48.85    8.07
  -7   3 -10   59.79   12.56
  -7   3 -10   54.71   11.04
  -7  -3 -10   57.34    9.40
   7  -3  10   51.34   14.10
   7  -3  10   50.70    9.63
   7  -3  10   38.73    7.26
   7   3  11  724.58   26.88
   7   3  11  783.68   38.86
   7   3  11  813.40   57.41
   7   3  11  814.00   38.68
  -7   3 -11  801.79   34.71
  -7   3 -11  805.32   30.63
  -7   3 -11  805.70   33.91
  -7   3 -11  817.72   36.27
  -7  -3 -11  869.28   32.76
   7  -3  11  803.46   78.03
   7  -3  11  778.50   32.81
   7   3  12    4.58    4.84
   7   3  12    5.22    8.71
   7   3  12    7.27    8.92
  -7   3 -12    2.33    5.93
  -7   3 -12    5.60    7.94
   7   3  12    3.97    9.35
  -7   3 -12    1.12    7.41
  -7  -3 -12    5.02    6.35
   7  -3  12    2.77    6.41
   7  -3  12   -2.36   16.57
   7   3  13   77.61   15.72
   7   3  13   45.55    9.04
   7   3  13   67.73   14.39
  -7   3 -13   59.15   12.87
  -7   3 -13   62.54   10.31
   7   3  13   63.07   15.24
  -7   3 -13   69.15   26.36
  -7   3 -13   71.23   14.10
  -7  -3 -13   70.42   10.83
   7  -3  13   41.17   30.31
   7  -3  13   70.05   11.97
   7   3  14    8.19   10.79
   7   3  14    6.76    6.21
   7   3  14    6.12    9.27
   7   3  14    6.01   10.10
  -7   3 -14   12.80    8.67
  -7   3 -14   12.65   12.04
  -7   3 -14    5.68    9.70
  -7   3 -14   10.68    6.98
  -7  -3 -14   10.21    7.18
   7  -3  14   13.78    7.79
   7  -3  14    3.27   22.89
   7   3  15  308.50   23.04
   7   3  15  304.84   25.06
   7   3  15  240.08   15.84
  -7   3 -15  308.14   19.58
  -7   3 -15  272.68   17.98
  -7   3 -15  294.32   26.64
  -7   3 -15  296.68   23.17
  -7  -3 -15  307.71   17.84
   7  -3  15  287.69   56.68
   7  -3  15  289.86   29.94
  -7  -3 -15  327.14   21.39
   7   3  16   21.45    8.13
   7   3  16   51.89   22.69
   7   3  16   47.44   12.18
  -7   3 -16   -0.59   13.46
  -7   3 -16   45.75   10.04
  -7   3 -16   47.34    9.69
  -7  -3 -16   51.81   10.77
   7  -3  16   50.22   45.33
   7  -3  16   52.20   34.93
   7  -3  16   40.61   10.25
  -7  -3 -16   51.22    9.20
   7   3  17   65.89    9.83
   7   3  17   96.87   16.13
   7   3  17   90.51   22.65
  -7   3 -17   98.09   15.79
  -7   3 -17   75.67   11.68
  -7   3 -17   83.99   10.76
  -7  -3 -17  106.46   12.11
  -7  -3 -17  102.09   10.87
   7  -3  17   82.68   40.83
   7  -3  17   80.90   11.90
   7   3  18   27.04    7.97
   7   3  18   10.62    6.32
   7   3  18   21.04   10.54
  -7   3 -18   20.52    7.27
  -7   3 -18   23.95   10.07
  -7   3 -18   13.30    6.24
  -7  -3 -18    0.02    6.51
  -7  -3 -18   18.87    7.14
   7  -3  18   -0.42   12.22
   7  -3  18   20.64   11.13
   7   3  19  228.21   15.26
   7   3  19  189.75   13.09
   7   3  19  267.03   20.62
  -7   3 -19  239.75   20.29
  -7   3 -19  224.93   14.60
   7  -3  19  266.94   21.72
  -7  -3 -19  250.99   13.43
   7   3  20  115.09   13.55
  -7   3 -20   59.15   24.90
   7  -3  20  105.67   22.78
  -7   5  18  150.34   16.82
  -7  -5  18   -4.73   89.53
   7  -5 -18  157.34   15.20
   7   5 -17   22.38    7.55
  -7   5  17   26.14   11.23
  -7   5  17   13.89    7.22
   7  -5 -17   22.76    9.58
  -7  -5  17   -9.45   63.88
   7   5 -16   15.69   12.19
  -7   5  16    4.02    6.02
  -7   5  16   16.85    7.25
  -7   5  16   14.45   18.05
  -7  -5  16    2.38   55.14
   7  -5 -16   14.03    8.90
   7   5 -15   22.18    8.32
  -7   5  15   30.67    9.31
  -7   5  15   13.75    7.78
  -7   5  15   21.10   12.79
  -7  -5  15   16.93   62.71
   7  -5 -15   35.84   10.47
   7   5 -14    7.78   25.54
   7   5 -14   10.60    6.65
  -7   5  14    7.12    8.17
  -7   5  14    0.84    6.47
  -7   5  14    8.02   10.08
   7  -5 -14    2.58    8.05
   7   5 -13   52.20   11.07
   7   5 -13   63.60   39.47
  -7   5  13   73.80   16.61
  -7   5  13   63.65   13.39
   7  -5 -13   66.38   12.68
   7   5 -12 1216.59   50.21
   7   5 -12 1390.36   58.30
   7   5 -12 1369.49  103.22
  -7   5  12 1419.68   60.92
  -7   5  12 1400.59   55.98
   7  -5 -12 1476.24   54.68
   7   5 -11  196.13   16.28
   7   5 -11  200.92   22.09
   7   5 -11  208.25   52.03
  -7   5  11  234.68   24.90
  -7   5  11  232.57   21.87
   7  -5 -11  231.95   17.79
   7   5 -10  168.45   24.19
   7   5 -10  190.62   58.71
  -7   5  10  183.89   21.07
  -7   5  10  210.78   37.98
   7  -5 -10  203.03   16.41
   7   5  -9    3.50    6.07
   7   5  -9    2.62    8.53
  -7   5   9    5.49    8.84
  -7   5   9    1.26    9.99
   7  -5  -9    1.68    6.39
   7   5  -8   74.67   11.68
   7   5  -8   98.24   15.59
  -7   5   8   89.13   16.20
  -7   5   8   90.42   17.11
  -7   5   8   98.90   18.89
   7  -5  -8  109.17   11.45
   7   5  -7    9.93   17.69
   7   5  -7   15.96    7.68
   7   5  -7   18.54   10.94
  -7   5   7   16.20   13.55
  -7   5   7   25.95   12.26
  -7   5   7   25.83   12.28
   7  -5  -7   25.62    7.37
   7   5  -6 1030.93   39.05
   7   5  -6 1210.60   60.76
   7   5  -6 1127.79   44.56
  -7   5   6 1103.47   40.29
  -7   5   6 1140.94   49.91
  -7   5   6 1088.99   51.73
   7  -5  -6 1197.14   38.82
   7   5  -5   48.38    9.11
   7   5  -5   63.85   11.08
   7   5  -5   60.96   11.26
  -7   5   5   61.13   10.68
  -7   5   5   73.49   16.51
   7   5  -4   49.21    9.90
   7   5  -4   43.57    9.65
  -7   5   4   40.46   15.48
  -7   5   4   51.34   10.70
   7   5  -3   14.32    6.26
   7   5  -3   13.81    6.34
  -7   5   3    9.50   20.08
  -7   5   3   14.81    8.88
   7   5  -2   76.47    8.59
   7   5  -2   79.22    9.25
   7   5  -2   82.15    8.54
  -7   5   2   88.31   17.32
  -7   5   2   74.87   13.04
   7   5  -1   26.43    5.97
   7   5  -1   33.93    7.22
   7   5  -1   24.20   11.02
  -7   5   1   32.77   10.96
  -7   5   1   24.57   13.91
  -7   5   1   41.34   11.62
   7   5   0  265.38   14.16
   7   5   0  263.55   15.08
   7   5   0  283.29   15.52
  -7   5   0  246.47   24.60
  -7   5   0  260.14   21.19
  -7   5   0  255.54   31.80
   7   5   1  106.35   11.32
   7   5   1   80.50    9.94
   7   5   1  100.36   10.28
  -7   5  -1   88.23   15.78
  -7   5  -1   96.58   31.09
  -7   5  -1   94.96    8.49
  -7   5  -1   91.56   14.30
   7   5   2 1251.06   44.84
   7   5   2 1247.17   43.82
   7   5   2 1192.24   51.80
  -7   5  -2 1172.92   53.71
  -7   5  -2 1151.84   48.29
  -7   5  -2 1201.85   39.10
  -7   5  -2 1203.33   46.09
   7   5   3  152.81   25.04
   7   5   3  164.95   13.11
  -7   5  -3  157.59   21.76
  -7   5  -3  155.20   15.49
  -7   5  -3  139.27   19.98
  -7   5  -3  153.02   12.86
   7   5   4  342.60   19.08
   7   5   4  374.96   23.53
  -7   5  -4  335.56   26.80
  -7   5  -4  325.44   28.82
  -7   5  -4  359.52   20.08
   7  -5   4  363.17   21.09
   7   5   5  246.65   20.87
   7   5   5  257.67   17.46
  -7   5  -5  253.23   25.79
  -7   5  -5  263.17   23.88
  -7   5  -5  265.04   18.85
   7  -5   5  256.66   17.99
   7   5   6   50.02   13.79
   7   5   6   55.96   10.72
  -7   5  -6   57.03   16.63
  -7   5  -6   50.67   14.64
  -7   5  -6   56.99   11.88
   7  -5   6   48.14   10.02
   7   5   7  835.29   40.45
   7   5   7  838.54   34.68
  -7   5  -7  772.37   40.29
  -7   5  -7  794.29   35.94
  -7   5  -7  773.10   42.88
   7   5   8   26.18    9.35
   7   5   8   14.62   12.76
   7   5   8   18.94   11.41
  -7   5  -8   17.49   10.81
  -7   5  -8   24.46   12.06
   7  -5   8   22.38   12.53
   7   5   9   29.13   12.52
   7   5   9   33.50   13.41
   7   5   9   33.93   10.05
  -7   5  -9   27.61   11.51
  -7   5  -9   24.03   12.69
   7  -5   9   25.35   13.18
   7   5  10  454.37   25.25
   7   5  10  453.58   30.84
   7   5  10  438.07   28.85
  -7   5 -10  431.63   30.09
  -7   5 -10  436.07   27.24
   7  -5  10  399.05   29.68
   7   5  11  113.34   17.74
   7   5  11  119.22   15.01
   7   5  11  112.91   19.21
  -7   5 -11  116.36   17.18
  -7   5 -11   99.24   17.98
   7  -5  11    6.30   45.28
   7   5  12   20.24   12.54
   7   5  12   21.98    9.18
  -7   5 -12   26.34   11.00
  -7   5 -12   18.65   11.37
   7  -5  12    7.25   24.03
  -7  -5 -12    8.54   11.16
   7   5  13  161.94   19.75
   7   5  13  163.16   15.51
  -7   5 -13  152.83   38.40
  -7   5 -13  157.13   18.24
   7  -5  13  121.02   38.34
  -7  -5 -13  154.10   18.49
   7   5  14  415.93   27.54
   7   5  14  403.02   22.13
  -7   5 -14  390.86   25.07
  -7   5 -14  381.23   47.74
  -7  -5 -14  393.26   25.83
   7   5  15   14.07    7.27
   7   5  15   18.30    9.78
  -7   5 -15    6.45    3.90
  -7   5 -15   11.09    8.75
  -7   5 -15    4.84   17.48
  -7  -5 -15   15.10    9.09
   7  -5  15   20.32   20.77
   7   5  16   10.66    9.26
   7   5  16   16.70    6.92
  -7   5 -16   14.83    8.43
   7  -5  16   -1.28   43.29
  -7  -5 -16   12.24    8.52
   7  -5  16   17.54   19.98
  -7   7  10   -0.36    6.60
  -7   7  10    2.66    7.34
   7   7  -9   -2.44    6.46
  -7   7   9   -2.20    7.70
  -7   7   9   -0.16    7.03
   7   7  -8  107.11   22.99
   7   7  -8   98.90   13.02
  -7   7   8   90.70   29.44
  -7   7   8  108.30   15.50
   7   7  -7  297.26   30.06
  -7   7   7  336.18   23.09
  -7   7   7  341.21   43.00
   7   7  -6   20.48   12.46
  -7   7   6    0.95   10.11
  -7   7   6   31.15   12.00
  -7   7   5   26.57   13.11
  -7   7   4  468.82   31.54
  -7   7   4  475.94   18.54
  -7   7   4  498.78   26.61
  -7   7   3    8.38   12.34
  -7   7   3   18.46    6.33
  -7   7   2  664.39   38.08
  -7   7   2  686.38   32.25
  -7   7   2  693.63   26.62
  -7   7   1  275.10   16.53
  -7   7   1  265.31   23.91
   7  -7  -1  227.22   16.16
  -7   7   0   -2.61    6.43
  -7   7   0   10.33    9.31
   7  -7   0    8.19    6.02
  -7   7  -1   15.00    8.24
  -7   7  -1    9.01   10.86
   7  -7   1   14.88    6.52
  -7   7  -2  243.64   22.19
  -7   7  -2  268.73   19.34
   7   7   3   47.68    7.24
  -7   7  -3   40.53   11.00
  -7   7  -3   37.34   12.98
   7   7   4  136.23   18.44
  -7   7  -4  146.46   17.30
   7   7   5  238.19   16.09
  -7   7  -5  243.06   21.14
   7  -7   5  230.15   20.83
   7   7   6    8.32    6.98
  -7   7  -6    6.33    9.90
   7  -7   6   19.05    9.17
   7   7   7    6.92    6.53
  -7   7  -7    0.65    8.34
   7  -7   7    2.75    7.32
   7   7   8   -0.16    7.03
  -7   7  -8   15.94    8.65
   8   0 -23    0.09    4.56
   8   0 -23   -3.75    4.87
  -8   0  23    0.34    5.28
  -8   0  23   -0.11    3.34
   8   0 -22  143.26   14.99
   8   0 -22  170.29   24.39
  -8   0  22  156.61   15.92
  -8   0  22  142.54   13.02
   8   0 -21    8.35    6.71
   8   0 -21    2.27    6.57
  -8   0  21   -0.19    6.02
  -8   0  21   -1.26    7.22
   8   0 -20   97.33   15.21
   8   0 -20  117.90   14.90
  -8   0  20  108.84   18.18
  -8   0  20  113.76   14.68
  -8   0  20  116.32   15.74
   8   0 -19    1.11    6.33
   8   0 -19    4.40    6.46
  -8   0  19   -1.14    5.40
  -8   0  19   -0.48    6.81
  -8   0  19   -0.18    8.19
   8   0 -18  133.40   17.12
   8   0 -18  126.58   16.58
  -8   0  18  126.92   14.61
  -8   0  18  127.08   17.42
  -8   0  18  125.14   23.44
   8   0 -17   -0.53    6.67
   8   0 -17   -0.38    4.50
   8   0 -17    6.82    7.42
  -8   0  17    4.39    6.29
  -8   0  17   -1.68   11.08
  -8   0  17    1.40   12.89
   8   0 -16   69.44   13.43
   8   0 -16   71.74    9.70
   8   0 -16   78.50   14.47
  -8   0  16   69.48   12.51
  -8   0  16   77.05   61.01
  -8   0  16   76.70   14.12
   8   0 -15    3.88    5.92
   8   0 -15    9.76    8.06
   8   0 -15   13.64    8.68
  -8   0  15  -11.10   37.70
  -8   0  15   13.20    8.61
  -8   0  15    4.10    7.08
   8   0 -14  715.13   27.49
   8   0 -14  725.25   33.42
   8   0 -14  690.86   29.87
  -8   0  14  709.75   39.91
  -8   0  14  727.11   31.95
  -8   0  14  750.82  100.69
   8   0 -13   -1.31    5.40
   8   0 -13   -6.79    4.42
   8   0 -13   -0.51    3.43
   8   0 -13    2.17    4.60
   8   0 -13    1.05    4.03
  -8   0  13    5.27    5.14
  -8   0  13    0.67    3.95
  -8   0  13   -4.95    4.38
  -8   0  13    2.30    4.29
  -8   0  13    2.76   20.97
  -8   0  13    0.35    3.95
   8   0 -12   36.37    9.51
   8   0 -12   32.11    7.11
   8   0 -12   41.72    8.63
   8   0 -12   24.34   14.29
   8   0 -12   41.16   11.04
  -8   0  12   46.16    8.54
  -8   0  12   36.59   36.28
  -8   0  12   39.44    8.87
  -8   0  12   38.87   10.15
  -8   0  12   38.50    3.85
  -8   0  12   46.65    8.15
  -8   0  12   40.00    7.96
   8   0 -11    3.07    5.39
   8   0 -11   -2.76    7.79
   8   0 -11    3.27    3.04
   8   0 -11    0.82    5.82
   8   0 -11    3.63    7.20
   8   0 -11    1.70    5.40
  -8   0  11   -1.17   33.05
  -8   0  11   -6.64    6.24
  -8   0  11    5.00    5.21
  -8   0  11    3.71    5.50
  -8   0  11    6.20    4.95
  -8   0  11    3.18    2.45
  -8   0  11    0.87    5.54
   8   0 -10  538.47   23.75
   8   0 -10  536.89   17.50
   8   0 -10  532.82   23.19
   8   0 -10  536.61   21.59
   8   0 -10  556.45   22.73
   8   0 -10  505.15   13.68
   8   0 -10  555.95   27.46
  -8   0  10  522.23   15.44
  -8   0  10  536.65   24.84
  -8   0  10  536.29   23.39
  -8   0  10  547.06   21.91
  -8   0  10  535.82   21.19
  -8   0  10  545.16   23.42
  -8   0  10  547.05   43.35
   8   0  -9   -1.51    1.98
   8   0  -9   -7.83    8.01
   8   0  -9    0.36    5.02
   8   0  -9    3.41    4.97
   8   0  -9    0.26    5.37
   8   0  -9    6.37    6.46
   8   0  -9   -0.67    3.39
   8   0  -9    3.63    5.65
  -8   0   9    1.23    5.32
  -8   0   9    1.68    4.64
  -8   0   9   -2.19    5.69
  -8   0   9    6.42    4.62
  -8   0   9    3.34    5.55
  -8   0   9    0.01    9.98
  -8   0   9    2.16    2.69
   8   0  -8  708.22   23.41
   8   0  -8  705.35   29.84
   8   0  -8  757.70   42.89
   8   0  -8  688.00   28.85
   8   0  -8  711.53   16.76
   8   0  -8  697.10   32.30
   8   0  -8  725.82   28.32
   8   0  -8  675.94   32.53
  -8   0   8  727.74   30.43
  -8   0   8  707.85   29.90
  -8   0   8  685.39   20.88
  -8   0   8  743.41   31.48
  -8   0   8  717.91   26.20
  -8   0   8  712.11   39.17
  -8   0   8  705.59   25.46
   8   0  -7    1.55    6.54
   8   0  -7    4.48    6.55
   8   0  -7    2.89    4.77
   8   0  -7    7.16    7.17
   8   0  -7    2.05    1.98
   8   0  -7    6.46    7.91
   8   0  -7    4.50    6.02
   8   0  -7    2.22    6.22
  -8   0   7    4.75    4.04
  -8   0   7    1.46    6.77
  -8   0   7   -0.07    7.56
  -8   0   7    2.97    6.77
  -8   0   7    2.27    9.32
  -8   0   7    7.28    5.50
  -8   0   7    4.01    5.12
   8   0  -6  451.40   24.77
   8   0  -6  438.80   43.29
   8   0  -6  454.00   19.24
   8   0  -6  452.04   23.77
   8   0  -6  438.69   21.62
   8   0  -6  453.87   21.11
   8   0  -6  448.68   20.16
   8   0  -6  451.38   14.73
  -8   0   6  449.71   28.22
  -8   0   6  452.98   27.08
  -8   0   6  456.00   23.61
  -8   0   6  447.74   19.79
  -8   0   6  405.66   16.64
  -8   0   6  456.57   17.45
  -8   0   6  442.80   22.45
   8   0  -5    0.68    8.03
   8   0  -5   18.00    6.15
   8   0  -5    2.33    2.31
   8   0  -5    2.14    4.87
   8   0  -5    5.01    8.53
   8   0  -5   21.01   11.77
   8   0  -5    2.82    6.42
  -8   0   5    4.40    8.52
  -8   0   5    3.25    5.74
  -8   0   5    2.26    6.95
  -8   0   5    6.87    9.58
  -8   0   5    0.79    4.59
  -8   0   5    0.01    8.36
  -8   0   5    1.29    5.37
  -8   0   5   -1.86    8.01
   8   0  -4   59.73   11.62
   8   0  -4   67.08   15.85
   8   0  -4   64.24   15.19
   8   0  -4   61.17    7.56
[truncated: 823,661 more chars]
