# Supplementary material for: The Synthesis and Properties of Ladder-Type π-Conjugated Compounds with Pyrrole and Phosphole Rings
Source: Molecules. 2023 Dec 20;29(1):38. doi: 10.3390/molecules29010038 (PMC10779499; doi:10.3390/molecules29010038)
Supplement: Supplementary file 1 [file molecules-29-00038-s001.zip › BPI.cif]

data_global
_audit_creation_date                               2016-11-17
_audit_creation_method            SHELXL-2014

data_I
_chemical_name_systematic
;
 ?
;
_chemical_name_common             ?
_chemical_melting_point           ?
_chemical_formula_moiety         'C26 H18 N O P' 
_chemical_formula_sum            'C26 H18 N O P' 
_chemical_formula_weight          391.38

loop_
 _atom_type_symbol
 _atom_type_description
 _atom_type_scat_dispersion_real
 _atom_type_scat_dispersion_imag
 _atom_type_scat_source
 'C'  'C'   0.0181   0.0091
 'International Tables Vol C Tables 4.2.6.8 and 6.1.1.4'
 'H'  'H'   0.0000   0.0000
 'International Tables Vol C Tables 4.2.6.8 and 6.1.1.4'
 'N'  'N'   0.0311   0.0180
 'International Tables Vol C Tables 4.2.6.8 and 6.1.1.4'
 'O'  'O'   0.0492   0.0322
 'International Tables Vol C Tables 4.2.6.8 and 6.1.1.4'
 'P'  'P'   0.2955   0.4335
 'International Tables Vol C Tables 4.2.6.8 and 6.1.1.4'
 
_space_group_crystal_system       monoclinic
_space_group_IT_number            14
_space_group_name_H-M_alt         'P 21/c'
_space_group_name_Hall            '-P 2ybc'
 
_shelx_space_group_comment
;
The symmetry employed for this shelxl refinement is uniquely defined
by the following loop, which should always be used as a source of
symmetry information in preference to the above space-group names.
They are only intended as comments.
;
 
loop_
 _space_group_symop_operation_xyz
 'x, y, z'
 '-x, y+1/2, -z+1/2'
 '-x, -y, -z'
 'x, -y-1/2, z-1/2'
 
_cell_length_a                    9.0262(2)
_cell_length_b                    10.9540(2)
_cell_length_c                    20.2813(4)
_cell_angle_alpha                 90
_cell_angle_beta                  100.0930(10)
_cell_angle_gamma                 90
_cell_volume                      1974.24(7)
_cell_formula_units_Z             4
_cell_measurement_temperature     193(2)
_cell_measurement_reflns_used                      27533
_cell_measurement_theta_min                        4.04
_cell_measurement_theta_max                        68.23
 
_exptl_crystal_description                         block
_exptl_crystal_colour                              colorless
_exptl_crystal_density_meas       ? 
_exptl_crystal_density_method     ?              
_exptl_crystal_density_diffrn     1.317          
_exptl_crystal_F_000              816
_exptl_transmission_factor_min    ?                                             
_exptl_transmission_factor_max    ?                                             
_exptl_crystal_size_max           0.500
_exptl_crystal_size_mid           0.150
_exptl_crystal_size_min           0.100
_exptl_absorpt_coefficient_mu     1.359
_shelx_estimated_absorpt_T_min    0.550
_shelx_estimated_absorpt_T_max    0.876
_exptl_absorpt_correction_type                     numerical
_exptl_absorpt_process_details                    'NUMABS (Rigaku, 1999)'
_exptl_absorpt_correction_T_min                    0.613
_exptl_absorpt_correction_T_max                    0.873
 
_exptl_special_details
;
 ?
;
 
_diffrn_ambient_temperature       193(2)
_diffrn_radiation_wavelength      1.54187
_diffrn_radiation_type            CuK\a
_diffrn_source                    'Rotating anode'                      
_diffrn_measurement_device_type                   'Rigaku R-AXIS RAPID'
_diffrn_measurement_method                         \w
_diffrn_detector_area_resol_mean                   10.000
_diffrn_reflns_number             35030
_diffrn_reflns_av_unetI/netI      0.0198
_diffrn_reflns_av_R_equivalents   0.0354
_diffrn_reflns_limit_h_min        -10
_diffrn_reflns_limit_h_max        10
_diffrn_reflns_limit_k_min        -13
_diffrn_reflns_limit_k_max        13
_diffrn_reflns_limit_l_min        -24
_diffrn_reflns_limit_l_max        24
_diffrn_reflns_theta_min          4.429
_diffrn_reflns_theta_max          68.229
_diffrn_reflns_theta_full         67.687
_diffrn_measured_fraction_theta_max   0.996
_diffrn_measured_fraction_theta_full  0.996
_diffrn_reflns_Laue_measured_fraction_max    0.996
_diffrn_reflns_Laue_measured_fraction_full   0.996
_diffrn_reflns_point_group_measured_fraction_max   0.996
_diffrn_reflns_point_group_measured_fraction_full  0.996
_reflns_number_total              3597
_reflns_number_gt                 3189
_reflns_threshold_expression      'I > 2\s(I)'
_reflns_Friedel_coverage          0.000
_reflns_Friedel_fraction_max      .
_reflns_Friedel_fraction_full     .
 
_reflns_special_details
;
 Reflections were merged by SHELXL according to the crystal
 class for the calculation of statistics and refinement.
 
 _reflns_Friedel_fraction is defined as the number of unique
 Friedel pairs measured divided by the number that would be
 possible theoretically, ignoring centric projections and
 systematic absences.
;
 
_computing_data_collection                        'RAPID AUTO (Rigaku, 2004)'
_computing_cell_refinement                        'RAPID AUTO'
_computing_data_reduction                         'RAPID AUTO'
_computing_structure_solution
                                             'Il Milione (Burla, et al., 2007)'
_computing_structure_refinement   'SHELXL-2014 (Sheldrick, 2014)'
_computing_molecular_graphics     ?
_computing_publication_material   ?
 
_refine_special_details
;
 ?
;
_refine_ls_structure_factor_coef  Fsqd
_refine_ls_matrix_type            full
_refine_ls_weighting_scheme       calc
_refine_ls_weighting_details
'w=1/[\s^2^(Fo^2^)+(0.0642P)^2^+0.7499P] where P=(Fo^2^+2Fc^2^)/3'
_atom_sites_solution_primary                       direct
_atom_sites_solution_secondary                     difmap
_atom_sites_solution_hydrogens    geom
_refine_ls_hydrogen_treatment     constr
_refine_ls_extinction_method      none
_refine_ls_extinction_coef        .
_refine_ls_number_reflns          3597
_refine_ls_number_parameters      262
_refine_ls_number_restraints      0
_refine_ls_R_factor_all           0.0455
_refine_ls_R_factor_gt            0.0412
_refine_ls_wR_factor_ref          0.1191
_refine_ls_wR_factor_gt           0.1160
_refine_ls_goodness_of_fit_ref    1.101
_refine_ls_restrained_S_all       1.101
_refine_ls_shift/su_max           0.000
_refine_ls_shift/su_mean          0.000
 
loop_
 _atom_site_label
 _atom_site_type_symbol
 _atom_site_fract_x
 _atom_site_fract_y
 _atom_site_fract_z
 _atom_site_U_iso_or_equiv
 _atom_site_adp_type
 _atom_site_occupancy
 _atom_site_site_symmetry_order  
 _atom_site_calc_flag
 _atom_site_refinement_flags_posn
 _atom_site_refinement_flags_adp
 _atom_site_refinement_flags_occupancy
 _atom_site_disorder_assembly
 _atom_site_disorder_group
P1 P 0.24103(5) 0.32229(4) 0.05826(2) 0.03152(16) Uani 1 1 d . . . . .
O1 O 0.25947(16) 0.45050(11) 0.08145(6) 0.0417(3) Uani 1 1 d . . . . .
N1 N 0.22590(16) 0.03779(13) 0.16808(7) 0.0317(3) Uani 1 1 d . . . . .
C1 C 0.0488(2) 0.26543(16) 0.04323(9) 0.0334(4) Uani 1 1 d . . . . .
C2 C -0.0745(2) 0.31766(17) 0.00320(9) 0.0375(4) Uani 1 1 d . . . . .
H2 H -0.0630 0.3885 -0.0225 0.045 Uiso 1 1 calc R U . . .
C3 C -0.2159(2) 0.26524(19) 0.00097(10) 0.0433(5) Uani 1 1 d . . . . .
H3 H -0.3014 0.3002 -0.0265 0.052 Uiso 1 1 calc R U . . .
C4 C -0.2319(2) 0.16258(19) 0.03863(11) 0.0441(5) Uani 1 1 d . . . . .
H4 H -0.3288 0.1273 0.0364 0.053 Uiso 1 1 calc R U . . .
C5 C -0.1084(2) 0.10956(18) 0.07990(10) 0.0395(4) Uani 1 1 d . . . . .
H5 H -0.1209 0.0396 0.1061 0.047 Uiso 1 1 calc R U . . .
C6 C 0.0327(2) 0.16086(16) 0.08196(9) 0.0322(4) Uani 1 1 d . . . . .
C7 C 0.1807(2) 0.12803(15) 0.12206(8) 0.0304(4) Uani 1 1 d . . . . .
C8 C 0.3004(2) 0.20202(16) 0.11527(8) 0.0316(4) Uani 1 1 d . . . . .
C9 C 0.4297(2) 0.15669(16) 0.15976(8) 0.0318(4) Uani 1 1 d . . . . .
C10 C 0.3798(2) 0.05458(16) 0.19238(8) 0.0313(4) Uani 1 1 d . . . . .
C11 C 0.4751(2) -0.01377(17) 0.23964(9) 0.0362(4) Uani 1 1 d . . . . .
H11 H 0.4396 -0.0827 0.2607 0.043 Uiso 1 1 calc R U . . .
C12 C 0.6233(2) 0.02288(19) 0.25465(9) 0.0424(5) Uani 1 1 d . . . . .
H12 H 0.6911 -0.0210 0.2873 0.051 Uiso 1 1 calc R U . . .
C13 C 0.6760(2) 0.12309(19) 0.22292(10) 0.0419(5) Uani 1 1 d . . . . .
H13 H 0.7790 0.1455 0.2343 0.050 Uiso 1 1 calc R U . . .
C14 C 0.5817(2) 0.19033(17) 0.17537(9) 0.0369(4) Uani 1 1 d . . . . .
H14 H 0.6190 0.2578 0.1538 0.044 Uiso 1 1 calc R U . . .
C15 C 0.3206(2) 0.29649(17) -0.01620(9) 0.0333(4) Uani 1 1 d . . . . .
C16 C 0.3432(2) 0.17902(17) -0.03919(10) 0.0397(4) Uani 1 1 d . . . . .
H16 H 0.3179 0.1099 -0.0152 0.048 Uiso 1 1 calc R U . . .
C17 C 0.4025(2) 0.1635(2) -0.09709(10) 0.0467(5) Uani 1 1 d . . . . .
H17 H 0.4159 0.0837 -0.1134 0.056 Uiso 1 1 calc R U . . .
C18 C 0.4424(2) 0.2642(2) -0.13112(10) 0.0469(5) Uani 1 1 d . . . . .
H18 H 0.4832 0.2532 -0.1708 0.056 Uiso 1 1 calc R U . . .
C19 C 0.4234(2) 0.3800(2) -0.10801(10) 0.0446(5) Uani 1 1 d . . . . .
H19 H 0.4526 0.4486 -0.1313 0.054 Uiso 1 1 calc R U . . .
C20 C 0.3617(2) 0.39688(18) -0.05079(9) 0.0390(4) Uani 1 1 d . . . . .
H20 H 0.3474 0.4771 -0.0352 0.047 Uiso 1 1 calc R U . . .
C21 C 0.1322(2) -0.05032(16) 0.19338(9) 0.0323(4) Uani 1 1 d . . . . .
C22 C 0.1097(2) -0.04068(17) 0.25911(9) 0.0378(4) Uani 1 1 d . . . . .
H22 H 0.1602 0.0207 0.2877 0.045 Uiso 1 1 calc R U . . .
C23 C 0.0131(2) -0.12136(18) 0.28263(10) 0.0451(5) Uani 1 1 d . . . . .
H23 H -0.0031 -0.1153 0.3275 0.054 Uiso 1 1 calc R U . . .
C24 C -0.0597(2) -0.21040(19) 0.24114(11) 0.0461(5) Uani 1 1 d . . . . .
H24 H -0.1279 -0.2642 0.2572 0.055 Uiso 1 1 calc R U . . .
C25 C -0.0340(2) -0.22170(18) 0.17617(11) 0.0453(5) Uani 1 1 d . . . . .
H25 H -0.0831 -0.2841 0.1479 0.054 Uiso 1 1 calc R U . . .
C26 C 0.0634(2) -0.14198(17) 0.15224(9) 0.0401(4) Uani 1 1 d . . . . .
H26 H 0.0827 -0.1503 0.1079 0.048 Uiso 1 1 calc R U . . .
 
loop_
 _atom_site_aniso_label
 _atom_site_aniso_U_11
 _atom_site_aniso_U_22
 _atom_site_aniso_U_33
 _atom_site_aniso_U_23
 _atom_site_aniso_U_13
 _atom_site_aniso_U_12
P1 0.0368(3) 0.0294(3) 0.0278(3) 0.00087(16) 0.00403(19) -0.00123(17)
O1 0.0546(8) 0.0319(7) 0.0378(7) -0.0023(5) 0.0058(6) -0.0028(6)
N1 0.0322(8) 0.0330(8) 0.0295(7) 0.0035(6) 0.0040(6) -0.0006(6)
C1 0.0367(10) 0.0336(9) 0.0299(9) -0.0035(7) 0.0054(7) 0.0025(7)
C2 0.0418(11) 0.0363(10) 0.0330(9) -0.0001(7) 0.0020(8) 0.0062(8)
C3 0.0379(11) 0.0470(11) 0.0412(11) -0.0034(9) -0.0032(8) 0.0087(9)
C4 0.0308(10) 0.0501(11) 0.0501(12) -0.0059(9) 0.0036(8) -0.0014(8)
C5 0.0371(10) 0.0399(10) 0.0411(10) 0.0013(8) 0.0057(8) -0.0001(8)
C6 0.0330(10) 0.0340(9) 0.0290(9) -0.0028(7) 0.0042(7) 0.0019(7)
C7 0.0347(10) 0.0299(9) 0.0267(8) -0.0006(7) 0.0052(7) 0.0006(7)
C8 0.0339(10) 0.0330(9) 0.0275(9) 0.0002(7) 0.0043(7) -0.0021(7)
C9 0.0352(10) 0.0339(9) 0.0259(8) -0.0033(7) 0.0047(7) 0.0005(7)
C10 0.0328(9) 0.0343(9) 0.0271(8) -0.0033(7) 0.0061(7) 0.0002(7)
C11 0.0404(10) 0.0394(10) 0.0295(9) 0.0012(7) 0.0084(7) 0.0059(8)
C12 0.0380(11) 0.0547(12) 0.0327(9) 0.0003(8) 0.0010(8) 0.0105(9)
C13 0.0299(10) 0.0552(12) 0.0392(10) -0.0053(9) 0.0021(8) 0.0005(8)
C14 0.0357(10) 0.0406(10) 0.0342(9) -0.0041(8) 0.0057(8) -0.0041(8)
C15 0.0331(9) 0.0372(9) 0.0283(9) 0.0011(7) 0.0024(7) -0.0028(7)
C16 0.0447(11) 0.0371(10) 0.0373(10) -0.0005(8) 0.0067(8) -0.0022(8)
C17 0.0478(12) 0.0512(12) 0.0417(11) -0.0103(9) 0.0093(9) 0.0006(9)
C18 0.0387(11) 0.0705(14) 0.0327(10) -0.0038(9) 0.0094(8) -0.0057(10)
C19 0.0434(11) 0.0553(12) 0.0345(10) 0.0079(9) 0.0050(8) -0.0103(9)
C20 0.0414(11) 0.0402(10) 0.0344(9) 0.0028(8) 0.0035(8) -0.0061(8)
C21 0.0335(9) 0.0299(8) 0.0334(9) 0.0035(7) 0.0058(7) 0.0013(7)
C22 0.0464(11) 0.0338(9) 0.0345(9) -0.0001(7) 0.0109(8) -0.0010(8)
C23 0.0546(13) 0.0439(11) 0.0405(10) 0.0079(9) 0.0189(9) 0.0022(9)
C24 0.0441(12) 0.0416(11) 0.0543(12) 0.0132(9) 0.0129(10) -0.0047(9)
C25 0.0468(12) 0.0388(10) 0.0474(12) 0.0031(9) 0.0001(9) -0.0100(9)
C26 0.0475(12) 0.0379(10) 0.0339(10) 0.0011(8) 0.0047(8) -0.0032(8)
 
_geom_special_details
;
 All esds (except the esd in the dihedral angle between two l.s. planes)
 are estimated using the full covariance matrix.  The cell esds are taken
 into account individually in the estimation of esds in distances, angles
 and torsion angles; correlations between esds in cell parameters are only
 used when they are defined by crystal symmetry.  An approximate (isotropic)
 treatment of cell esds is used for estimating esds involving l.s. planes.
;
 
loop_
 _geom_bond_atom_site_label_1
 _geom_bond_atom_site_label_2
 _geom_bond_distance
 _geom_bond_site_symmetry_2
 _geom_bond_publ_flag
P1 O1 1.4811(13) . ?
P1 C8 1.7726(18) . ?
P1 C15 1.8047(18) . ?
P1 C1 1.8185(19) . ?
N1 C7 1.372(2) . ?
N1 C10 1.402(2) . ?
N1 C21 1.436(2) . ?
C1 C2 1.381(3) . ?
C1 C6 1.411(3) . ?
C2 C3 1.393(3) . ?
C2 H2 0.9500 . ?
C3 C4 1.381(3) . ?
C3 H3 0.9500 . ?
C4 C5 1.398(3) . ?
C4 H4 0.9500 . ?
C5 C6 1.386(3) . ?
C5 H5 0.9500 . ?
C6 C7 1.482(2) . ?
C7 C8 1.377(2) . ?
C8 C9 1.433(2) . ?
C9 C14 1.403(3) . ?
C9 C10 1.413(2) . ?
C10 C11 1.389(2) . ?
C11 C12 1.379(3) . ?
C11 H11 0.9500 . ?
C12 C13 1.397(3) . ?
C12 H12 0.9500 . ?
C13 C14 1.382(3) . ?
C13 H13 0.9500 . ?
C14 H14 0.9500 . ?
C15 C20 1.389(3) . ?
C15 C16 1.396(3) . ?
C16 C17 1.384(3) . ?
C16 H16 0.9500 . ?
C17 C18 1.382(3) . ?
C17 H17 0.9500 . ?
C18 C19 1.373(3) . ?
C18 H18 0.9500 . ?
C19 C20 1.385(3) . ?
C19 H19 0.9500 . ?
C20 H20 0.9500 . ?
C21 C26 1.382(3) . ?
C21 C22 1.387(2) . ?
C22 C23 1.384(3) . ?
C22 H22 0.9500 . ?
C23 C24 1.377(3) . ?
C23 H23 0.9500 . ?
C24 C25 1.383(3) . ?
C24 H24 0.9500 . ?
C25 C26 1.386(3) . ?
C25 H25 0.9500 . ?
C26 H26 0.9500 . ?
 
loop_
 _geom_angle_atom_site_label_1
 _geom_angle_atom_site_label_2
 _geom_angle_atom_site_label_3
 _geom_angle
 _geom_angle_site_symmetry_1
 _geom_angle_site_symmetry_3
 _geom_angle_publ_flag
O1 P1 C8 119.56(8) . . ?
O1 P1 C15 112.03(8) . . ?
C8 P1 C15 108.07(8) . . ?
O1 P1 C1 115.39(8) . . ?
C8 P1 C1 91.46(8) . . ?
C15 P1 C1 108.30(8) . . ?
C7 N1 C10 107.62(14) . . ?
C7 N1 C21 127.17(15) . . ?
C10 N1 C21 124.86(14) . . ?
C2 C1 C6 120.83(17) . . ?
C2 C1 P1 127.13(15) . . ?
C6 C1 P1 111.91(13) . . ?
C1 C2 C3 119.18(18) . . ?
C1 C2 H2 120.4 . . ?
C3 C2 H2 120.4 . . ?
C4 C3 C2 120.13(18) . . ?
C4 C3 H3 119.9 . . ?
C2 C3 H3 119.9 . . ?
C3 C4 C5 121.30(19) . . ?
C3 C4 H4 119.3 . . ?
C5 C4 H4 119.3 . . ?
C6 C5 C4 118.80(18) . . ?
C6 C5 H5 120.6 . . ?
C4 C5 H5 120.6 . . ?
C5 C6 C1 119.75(17) . . ?
C5 C6 C7 130.82(17) . . ?
C1 C6 C7 109.36(15) . . ?
N1 C7 C8 110.33(15) . . ?
N1 C7 C6 132.87(16) . . ?
C8 C7 C6 116.77(15) . . ?
C7 C8 C9 107.44(15) . . ?
C7 C8 P1 110.48(13) . . ?
C9 C8 P1 142.00(14) . . ?
C14 C9 C10 118.82(16) . . ?
C14 C9 C8 135.05(17) . . ?
C10 C9 C8 106.13(15) . . ?
C11 C10 N1 128.84(17) . . ?
C11 C10 C9 122.69(17) . . ?
N1 C10 C9 108.47(15) . . ?
C12 C11 C10 117.06(18) . . ?
C12 C11 H11 121.5 . . ?
C10 C11 H11 121.5 . . ?
C11 C12 C13 121.50(18) . . ?
C11 C12 H12 119.3 . . ?
C13 C12 H12 119.3 . . ?
C14 C13 C12 121.51(18) . . ?
C14 C13 H13 119.2 . . ?
C12 C13 H13 119.2 . . ?
C13 C14 C9 118.42(18) . . ?
C13 C14 H14 120.8 . . ?
C9 C14 H14 120.8 . . ?
C20 C15 C16 119.58(17) . . ?
C20 C15 P1 118.62(14) . . ?
C16 C15 P1 121.79(14) . . ?
C17 C16 C15 119.85(18) . . ?
C17 C16 H16 120.1 . . ?
C15 C16 H16 120.1 . . ?
C18 C17 C16 119.94(19) . . ?
C18 C17 H17 120.0 . . ?
C16 C17 H17 120.0 . . ?
C19 C18 C17 120.52(19) . . ?
C19 C18 H18 119.7 . . ?
C17 C18 H18 119.7 . . ?
C18 C19 C20 120.13(18) . . ?
C18 C19 H19 119.9 . . ?
C20 C19 H19 119.9 . . ?
C19 C20 C15 119.96(19) . . ?
C19 C20 H20 120.0 . . ?
C15 C20 H20 120.0 . . ?
C26 C21 C22 120.64(17) . . ?
C26 C21 N1 120.21(15) . . ?
C22 C21 N1 119.14(15) . . ?
C23 C22 C21 119.33(18) . . ?
C23 C22 H22 120.3 . . ?
C21 C22 H22 120.3 . . ?
C24 C23 C22 120.25(19) . . ?
C24 C23 H23 119.9 . . ?
C22 C23 H23 119.9 . . ?
C23 C24 C25 120.24(18) . . ?
C23 C24 H24 119.9 . . ?
C25 C24 H24 119.9 . . ?
C24 C25 C26 120.00(19) . . ?
C24 C25 H25 120.0 . . ?
C26 C25 H25 120.0 . . ?
C21 C26 C25 119.48(18) . . ?
C21 C26 H26 120.3 . . ?
C25 C26 H26 120.3 . . ?
 
loop_
 _geom_torsion_atom_site_label_1
 _geom_torsion_atom_site_label_2
 _geom_torsion_atom_site_label_3
 _geom_torsion_atom_site_label_4
 _geom_torsion
 _geom_torsion_site_symmetry_1
 _geom_torsion_site_symmetry_2
 _geom_torsion_site_symmetry_3
 _geom_torsion_site_symmetry_4
 _geom_torsion_publ_flag
O1 P1 C1 C2 53.26(19) . . . . ?
C8 P1 C1 C2 177.20(17) . . . . ?
C15 P1 C1 C2 -73.21(18) . . . . ?
O1 P1 C1 C6 -122.46(13) . . . . ?
C8 P1 C1 C6 1.48(14) . . . . ?
C15 P1 C1 C6 111.07(13) . . . . ?
C6 C1 C2 C3 -0.5(3) . . . . ?
P1 C1 C2 C3 -175.89(14) . . . . ?
C1 C2 C3 C4 0.2(3) . . . . ?
C2 C3 C4 C5 0.5(3) . . . . ?
C3 C4 C5 C6 -0.9(3) . . . . ?
C4 C5 C6 C1 0.6(3) . . . . ?
C4 C5 C6 C7 177.54(18) . . . . ?
C2 C1 C6 C5 0.1(3) . . . . ?
P1 C1 C6 C5 176.11(14) . . . . ?
C2 C1 C6 C7 -177.46(16) . . . . ?
P1 C1 C6 C7 -1.43(18) . . . . ?
C10 N1 C7 C8 0.55(19) . . . . ?
C21 N1 C7 C8 174.01(16) . . . . ?
C10 N1 C7 C6 -177.25(18) . . . . ?
C21 N1 C7 C6 -3.8(3) . . . . ?
C5 C6 C7 N1 1.2(3) . . . . ?
C1 C6 C7 N1 178.34(17) . . . . ?
C5 C6 C7 C8 -176.53(18) . . . . ?
C1 C6 C7 C8 0.6(2) . . . . ?
N1 C7 C8 C9 -0.2(2) . . . . ?
C6 C7 C8 C9 177.98(14) . . . . ?
N1 C7 C8 P1 -177.73(11) . . . . ?
C6 C7 C8 P1 0.5(2) . . . . ?
O1 P1 C8 C7 119.43(13) . . . . ?
C15 P1 C8 C7 -110.87(13) . . . . ?
C1 P1 C8 C7 -1.07(13) . . . . ?
O1 P1 C8 C9 -56.7(2) . . . . ?
C15 P1 C8 C9 73.0(2) . . . . ?
C1 P1 C8 C9 -177.2(2) . . . . ?
C7 C8 C9 C14 179.33(19) . . . . ?
P1 C8 C9 C14 -4.4(4) . . . . ?
C7 C8 C9 C10 -0.21(19) . . . . ?
P1 C8 C9 C10 176.02(17) . . . . ?
C7 N1 C10 C11 179.96(17) . . . . ?
C21 N1 C10 C11 6.3(3) . . . . ?
C7 N1 C10 C9 -0.68(18) . . . . ?
C21 N1 C10 C9 -174.32(15) . . . . ?
C14 C9 C10 C11 0.3(3) . . . . ?
C8 C9 C10 C11 179.95(16) . . . . ?
C14 C9 C10 N1 -179.09(15) . . . . ?
C8 C9 C10 N1 0.54(19) . . . . ?
N1 C10 C11 C12 179.98(17) . . . . ?
C9 C10 C11 C12 0.7(3) . . . . ?
C10 C11 C12 C13 -1.0(3) . . . . ?
C11 C12 C13 C14 0.4(3) . . . . ?
C12 C13 C14 C9 0.7(3) . . . . ?
C10 C9 C14 C13 -1.0(3) . . . . ?
C8 C9 C14 C13 179.49(19) . . . . ?
O1 P1 C15 C20 -12.26(18) . . . . ?
C8 P1 C15 C20 -146.04(15) . . . . ?
C1 P1 C15 C20 116.13(15) . . . . ?
O1 P1 C15 C16 167.02(15) . . . . ?
C8 P1 C15 C16 33.24(18) . . . . ?
C1 P1 C15 C16 -64.59(18) . . . . ?
C20 C15 C16 C17 -1.7(3) . . . . ?
P1 C15 C16 C17 179.07(15) . . . . ?
C15 C16 C17 C18 1.4(3) . . . . ?
C16 C17 C18 C19 -0.1(3) . . . . ?
C17 C18 C19 C20 -1.0(3) . . . . ?
C18 C19 C20 C15 0.8(3) . . . . ?
C16 C15 C20 C19 0.5(3) . . . . ?
P1 C15 C20 C19 179.83(15) . . . . ?
C7 N1 C21 C26 69.6(2) . . . . ?
C10 N1 C21 C26 -118.00(19) . . . . ?
C7 N1 C21 C22 -109.2(2) . . . . ?
C10 N1 C21 C22 63.2(2) . . . . ?
C26 C21 C22 C23 -2.3(3) . . . . ?
N1 C21 C22 C23 176.50(17) . . . . ?
C21 C22 C23 C24 0.1(3) . . . . ?
C22 C23 C24 C25 1.6(3) . . . . ?
C23 C24 C25 C26 -1.1(3) . . . . ?
C22 C21 C26 C25 2.8(3) . . . . ?
N1 C21 C26 C25 -176.01(17) . . . . ?
C24 C25 C26 C21 -1.1(3) . . . . ?
 
_refine_diff_density_max    0.530
_refine_diff_density_min   -0.327
_refine_diff_density_rms    0.047

_shelxl_version_number 2014-3

_shelx_res_file
;
TITL Nakano_161116_1_
CELL  1.54187   9.0262  10.9540  20.2813   90.000  100.093   90.000
ZERR     4.00   0.0002   0.0002   0.0004    0.000    0.001    0.000
LATT   1
SYMM  - X, 1/2 + Y, 1/2 - Z
SFAC  C    H    N    O    P
UNIT  104  72   4    4    4
MERG   2
FMAP   2
SIZE     0.100   0.150   0.500
ACTA
HTAB    2.00000
BOND   $H
CONF
LIST   4
WPDB  -2
L.S.   5
TEMP   -80.00
WGHT    0.064200    0.749900
FVAR       1.32254
P1    5    0.241034    0.322291    0.058265    11.00000    0.03681    0.02937 =
         0.02779    0.00087    0.00403   -0.00123
O1    4    0.259472    0.450502    0.081449    11.00000    0.05458    0.03190 =
         0.03780   -0.00228    0.00585   -0.00285
N1    3    0.225901    0.037787    0.168077    11.00000    0.03219    0.03295 =
         0.02953    0.00347    0.00403   -0.00056
C1    1    0.048775    0.265435    0.043225    11.00000    0.03669    0.03356 =
         0.02993   -0.00349    0.00543    0.00252
C2    1   -0.074499    0.317656    0.003204    11.00000    0.04176    0.03627 =
         0.03297   -0.00012    0.00199    0.00617
AFIX  43
H2    2   -0.063005    0.388452   -0.022483    11.00000   -1.20000
AFIX   0
C3    1   -0.215858    0.265240    0.000972    11.00000    0.03794    0.04705 =
         0.04125   -0.00341   -0.00321    0.00866
AFIX  43
H3    2   -0.301419    0.300165   -0.026504    11.00000   -1.20000
AFIX   0
C4    1   -0.231897    0.162578    0.038629    11.00000    0.03075    0.05005 =
         0.05008   -0.00588    0.00357   -0.00141
AFIX  43
H4    2   -0.328789    0.127306    0.036436    11.00000   -1.20000
AFIX   0
C5    1   -0.108402    0.109558    0.079896    11.00000    0.03713    0.03992 =
         0.04112    0.00130    0.00573   -0.00009
AFIX  43
H5    2   -0.120944    0.039609    0.106058    11.00000   -1.20000
AFIX   0
C6    1    0.032663    0.160864    0.081961    11.00000    0.03299    0.03403 =
         0.02904   -0.00276    0.00425    0.00189
C7    1    0.180727    0.128030    0.122055    11.00000    0.03468    0.02995 =
         0.02666   -0.00057    0.00521    0.00062
C8    1    0.300414    0.202023    0.115269    11.00000    0.03392    0.03297 =
         0.02752    0.00022    0.00430   -0.00213
C9    1    0.429696    0.156687    0.159756    11.00000    0.03522    0.03390 =
         0.02591   -0.00335    0.00468    0.00048
C10   1    0.379783    0.054580    0.192377    11.00000    0.03282    0.03427 =
         0.02714   -0.00335    0.00613    0.00023
C11   1    0.475054   -0.013765    0.239640    11.00000    0.04043    0.03937 =
         0.02953    0.00119    0.00844    0.00594
AFIX  43
H11   2    0.439640   -0.082703    0.260688    11.00000   -1.20000
AFIX   0
C12   1    0.623289    0.022877    0.254650    11.00000    0.03805    0.05466 =
         0.03265    0.00035    0.00099    0.01051
AFIX  43
H12   2    0.691134   -0.021004    0.287304    11.00000   -1.20000
AFIX   0
C13   1    0.675982    0.123085    0.222924    11.00000    0.02995    0.05524 =
         0.03922   -0.00531    0.00210    0.00051
AFIX  43
H13   2    0.778971    0.145493    0.234313    11.00000   -1.20000
AFIX   0
C14   1    0.581734    0.190330    0.175368    11.00000    0.03574    0.04059 =
         0.03424   -0.00411    0.00572   -0.00409
AFIX  43
H14   2    0.619026    0.257750    0.153758    11.00000   -1.20000
AFIX   0
C15   1    0.320611    0.296489   -0.016203    11.00000    0.03313    0.03722 =
         0.02833    0.00109    0.00239   -0.00284
C16   1    0.343185    0.179023   -0.039195    11.00000    0.04466    0.03710 =
         0.03731   -0.00048    0.00673   -0.00223
AFIX  43
H16   2    0.317863    0.109887   -0.015157    11.00000   -1.20000
AFIX   0
C17   1    0.402540    0.163496   -0.097088    11.00000    0.04776    0.05120 =
         0.04172   -0.01026    0.00926    0.00061
AFIX  43
H17   2    0.415879    0.083684   -0.113419    11.00000   -1.20000
AFIX   0
C18   1    0.442384    0.264182   -0.131116    11.00000    0.03871    0.07051 =
         0.03268   -0.00377    0.00936   -0.00567
AFIX  43
H18   2    0.483243    0.253223   -0.170807    11.00000   -1.20000
AFIX   0
C19   1    0.423384    0.379989   -0.108010    11.00000    0.04338    0.05534 =
         0.03449    0.00788    0.00500   -0.01033
AFIX  43
H19   2    0.452641    0.448636   -0.131323    11.00000   -1.20000
AFIX   0
C20   1    0.361651    0.396877   -0.050787    11.00000    0.04137    0.04016 =
         0.03437    0.00281    0.00346   -0.00611
AFIX  43
H20   2    0.347383    0.477072   -0.035198    11.00000   -1.20000
AFIX   0
C21   1    0.132247   -0.050319    0.193380    11.00000    0.03348    0.02990 =
         0.03342    0.00349    0.00583    0.00129
C22   1    0.109733   -0.040681    0.259108    11.00000    0.04638    0.03384 =
         0.03450   -0.00012    0.01091   -0.00097
AFIX  43
H22   2    0.160159    0.020679    0.287691    11.00000   -1.20000
AFIX   0
C23   1    0.013061   -0.121361    0.282627    11.00000    0.05458    0.04394 =
         0.04053    0.00788    0.01888    0.00219
AFIX  43
H23   2   -0.003134   -0.115303    0.327549    11.00000   -1.20000
AFIX   0
C24   1   -0.059743   -0.210397    0.241144    11.00000    0.04407    0.04163 =
         0.05429    0.01322    0.01294   -0.00475
AFIX  43
H24   2   -0.127873   -0.264235    0.257217    11.00000   -1.20000
AFIX   0
C25   1   -0.034015   -0.221702    0.176172    11.00000    0.04680    0.03881 =
         0.04736    0.00315    0.00008   -0.00997
AFIX  43
H25   2   -0.083126   -0.284105    0.147948    11.00000   -1.20000
AFIX   0
C26   1    0.063424   -0.141984    0.152237    11.00000    0.04751    0.03790 =
         0.03394    0.00107    0.00468   -0.00320
AFIX  43
H26   2    0.082729   -0.150314    0.107892    11.00000   -1.20000
AFIX   0
HKLF    4

REM  Nakano_161116_1_
REM R1 =  0.0412 for    3189 Fo > 4sig(Fo)  and  0.0455 for all    3597 data
REM    262 parameters refined using      0 restraints

END

WGHT      0.0643      0.7486

REM Instructions for potential hydrogen bonds
EQIV $1 -x, -y+1, -z
HTAB C2 O1_$1

REM Highest difference peak  0.530,  deepest hole -0.327,  1-sigma level  0.047
Q1    1   0.2910  0.3110  0.0196  11.00000  0.05    0.53
Q2    1   0.3433  0.2931  0.0865  11.00000  0.05    0.38
Q3    1   0.1337  0.2999  0.0417  11.00000  0.05    0.33
Q4    1   0.1040  0.1378  0.1046  11.00000  0.05    0.30
Q5    1   0.2380  0.1801  0.1300  11.00000  0.05    0.28
Q6    1   0.3213  0.3925  0.0893  11.00000  0.05    0.25
Q7    1   0.2066  0.3982  0.0825  11.00000  0.05    0.24
Q8    1   0.4095  0.1018  0.1687  11.00000  0.05    0.24
Q9    1   0.2861  0.4129  0.0463  11.00000  0.05    0.23
Q10   1   0.3663  0.1977  0.1402  11.00000  0.05    0.23
Q11   1  -0.0039  0.2960  0.0388  11.00000  0.05    0.21
Q12   1  -0.0304  0.1198  0.0689  11.00000  0.05    0.21
Q13   1   0.0454  0.2118  0.0608  11.00000  0.05    0.21
Q14   1   0.2447  0.1451  0.0958  11.00000  0.05    0.21
Q15   1   0.3154  0.0378  0.1842  11.00000  0.05    0.21
Q16   1   0.1451 -0.1183  0.1798  11.00000  0.05    0.20
Q17   1   0.3476  0.2425 -0.0205  11.00000  0.05    0.20
Q18   1   0.0460 -0.0583  0.1670  11.00000  0.05    0.19
Q19   1   0.1770 -0.0035  0.1835  11.00000  0.05    0.19
Q20   1   0.5028  0.1689  0.1679  11.00000  0.05    0.19
;
_shelx_res_checksum   74069

_shelx_hkl_file
;
   0   0   2  370.08   12.52
   0   0   2  358.69   10.03
   0   0   2  355.91   12.89
   0   0   2  374.16   14.33
   0   0   2  364.92   22.11
   0   0   2  391.56   20.82
   0   0   2  384.87   14.54
   0   0   2  370.87   20.19
   0   0   2  363.48   14.71
   0   0  -2  349.96   20.41
   0   0  -2  373.48   20.15
   0   0  -2  350.39   14.83
   0   0  -2  351.45   21.08
   0   0  -2  382.41   14.90
   0   0  -2  364.28   12.68
   0   0   3   -0.20    9.66
   0   0   3    3.20    5.58
   0   0   3    5.23    8.37
   0   0   3    2.23    4.88
   0   0   3    1.29    9.60
   0   0   3    1.77    5.51
   0   0   3    2.49    6.02
   0   0   3   -1.00    5.83
   0   0   3   -0.77    5.63
   0   0  -3    2.40    5.13
   0   0  -3   10.20    4.70
   0   0  -3    7.31    8.47
   0   0  -3    2.09    5.51
   0   0  -3   18.12    4.97
   0   0   4 3197.23  126.86
   0   0   4 3218.88  166.92
   0   0   4 3404.65  161.23
   0   0   4 3481.47  109.41
   0   0   4 3615.83  184.42
   0   0   4 3256.34  169.27
   0   0   4 3398.23  119.88
   0   0   4 3197.03  123.93
   0   0  -4 3289.96  150.79
   0   0  -4 3381.46  126.72
   0   0  -4 3529.28  128.07
   0   0  -4 3303.06  122.24
   0   0  -4 3203.66  118.07
   0   0   5    2.72   11.67
   0   0   5   -0.46    6.52
   0   0   5   10.40   11.88
   0   0   5    1.14    5.89
   0   0   5   -2.95    9.68
   0   0   5   -7.03    6.92
   0   0   5   -5.05   13.33
   0   0   5   -3.67    6.10
   0   0  -5    1.41   10.81
   0   0  -5    1.48   10.43
   0   0  -5   -4.68    9.88
   0   0  -5    3.12    5.90
   0   0  -5    0.23    5.18
   0   0   6 3081.28  107.68
   0   0   6 3052.16  113.38
   0   0   6 3164.59  124.64
   0   0   6 3028.61  109.12
   0   0   6 3156.23  118.21
   0   0   6 2921.79  107.26
   0   0   6 2992.36  135.71
   0   0   6 3014.75  101.21
   0   0  -6 3214.60  136.21
   0   0  -6 3011.75  100.40
   0   0  -6 3026.30   99.35
   0   0  -6 3074.57  129.91
   0   0  -6 2915.56  120.14
   0   0   7    5.41   11.16
   0   0   7   -1.74    5.24
   0   0   7    6.89    4.18
   0   0   7   -1.37    6.35
   0   0   7    5.05    8.76
   0   0   7    6.34    9.33
   0   0   7    1.04   10.16
   0   0   7    0.75    4.12
   0   0  -7    2.44    7.22
   0   0  -7    2.14    4.09
   0   0  -7    1.35    4.85
   0   0  -7    0.65    5.01
   0   0  -7   -2.00    4.75
   0   0  -7    0.82    4.33
   0   0   8   89.01   22.49
   0   0   8   76.88    8.64
   0   0   8   74.90   19.18
   0   0   8   94.05   24.84
   0   0   8   94.21    9.40
   0   0   8   86.53   24.49
   0   0   8   74.83   20.65
   0   0   8   80.79   12.31
   0   0  -8   78.05   15.77
   0   0  -8   74.36   11.12
   0   0  -8   85.36    8.91
   0   0  -8   98.69   18.82
   0   0  -8   77.32    9.35
   0   0  -8   83.31   11.03
   0   0   9    2.90    5.67
   0   0   9   -0.39    5.89
   0   0   9    6.47    7.19
   0   0   9   -0.59    5.06
   0   0   9    4.63   11.73
   0   0   9    3.17    6.66
   0   0   9   -1.55    3.56
   0   0   9    6.99    9.29
   0   0  -9   -7.71    7.29
   0   0  -9    0.60    9.10
   0   0  -9    6.69    8.44
   0   0  -9    3.76    2.20
   0   0  -9   -0.19    4.06
   0   0  -9    3.02    8.46
   0   0  10 2423.35   91.11
   0   0  10 2364.29   74.44
   0   0  10 2298.23   85.14
   0   0  10 2465.28   96.54
   0   0  10 2331.33  111.44
   0   0  10 2490.89   97.29
   0   0  10 2486.59   95.94
   0   0  10 2499.90   89.38
   0   0 -10 2572.31  104.90
   0   0 -10 2368.48   92.89
   0   0 -10 2393.97  106.30
   0   0 -10 2517.19   86.23
   0   0 -10 2498.99   76.50
   0   0 -10 2316.67   92.67
   0   0  11    0.90    5.10
   0   0  11    0.33    4.10
   0   0  11    1.36    9.05
   0   0  11    5.99    7.63
   0   0  11    0.20    2.17
   0   0  11   -4.37    6.28
   0   0  11    3.42    2.99
   0   0 -11    0.93    4.05
   0   0 -11   -2.51    5.15
   0   0 -11   -1.52    3.13
   0   0 -11    1.32    3.45
   0   0 -11   -3.23    3.76
   0   0 -11    0.29    1.40
   0   0  12 1914.42   90.16
   0   0  12 1470.19   70.52
   0   0  12 1549.99   74.20
   0   0  12 1694.03   54.75
   0   0  12 1617.22   61.98
   0   0  12 1707.99   90.20
   0   0  12 1827.03   92.05
   0   0 -12 1655.76   65.77
   0   0 -12 1636.15   60.54
   0   0 -12 1724.77   71.97
   0   0 -12 1590.75   52.47
   0   0 -12 1671.18   56.79
   0   0  13   -2.58    2.76
   0   0  13    4.58    3.69
   0   0  13    4.44    4.78
   0   0  13   -1.66    9.05
   0   0  13    2.72    4.34
   0   0  13   18.21    6.94
   0   0  13    2.41    5.37
   0   0 -13   -1.83    5.69
   0   0 -13   -1.99    2.87
   0   0 -13   -6.18    6.79
   0   0 -13   -1.78    4.96
   0   0  14  784.38   39.34
   0   0  14  779.44   37.30
   0   0  14  684.53   40.24
   0   0  14  789.57   38.98
   0   0 -14  738.74   27.10
   0   0 -14  696.41   42.85
   0   0 -14  775.00   28.95
   0   0  15    3.67    6.46
   0   0  15   11.50   10.69
   0   0  15   -5.81    5.76
   0   0 -15   -5.65    6.04
   0   0 -15   -0.50    4.24
   0   0  16 1200.69   75.54
   0   0  16 1328.39   83.97
   0   0  16 1259.79   59.42
   0   0  16 1143.57   46.42
   0   0 -16 1244.28   59.48
   0   0 -16 1362.26   46.93
   0   0  17    3.51    5.86
   0   0  17   -4.04    6.60
   0   0  17    3.42    6.33
   0   0  17    0.14    5.64
   0   0 -17    1.52    6.49
   0   0  18  809.59   62.32
   0   0  18  743.71   38.69
   0   0 -18  787.47   29.83
   0   0  19    1.41   11.60
   0   0  19   -0.95   12.86
   0   0  19   -0.43   11.48
   0   0 -19    7.96    6.40
   0   0  20  153.96   19.02
   0   0  20  183.04   16.88
   0   0  20  133.49   18.85
   0   0  21  -14.09   10.36
   0   0  21   -6.51   13.52
   0   0  21   -0.54   11.59
   0   0  22   -2.77    5.35
   0   0  22    9.50   10.92
   0   0  22   15.35    9.10
   0   0  23   -6.18    5.88
   0   0  23   -0.10    7.43
   0   0 -23   -2.09    4.00
   0   0  24  142.86   13.49
   0   1   0   11.95    2.80
   0   1   0    9.64    3.43
   0   1   0   12.73    2.79
   0   1   0   13.31    4.12
   0   1   0   15.00    3.57
   0   1   0   18.82    3.17
   0   1   0   13.49    7.44
   0   1   0   15.74    3.52
   0  -1   0   42.48    6.72
   0  -1   0   11.12    3.87
   0  -1   0   15.33    3.86
   0  -1   0   13.00    3.28
   0  -1   0   12.36    4.78
   0  -1   0    8.02    2.94
   0  -1   0    9.62    3.70
   0  -1   0    9.44    3.26
   0   1  -1  602.28   19.16
   0   1   1  578.73   17.84
   0   1  -1  584.45   26.51
   0   1   1  594.42   27.07
   0   1   1  596.00   17.56
   0   1   1  679.84   18.20
   0   1   1  579.17   16.58
   0   1  -1  620.09   19.22
   0   1  -1  633.87   26.62
   0   1  -1  553.65   26.75
   0   1   1  621.25   18.55
   0   1   1  581.76   20.41
   0   1  -1  615.12   15.19
   0   1  -1  597.21   28.78
   0  -1   1  592.57   21.17
   0  -1   1  607.78   18.56
   0  -1  -1  581.57   16.93
   0  -1   1  576.68   18.05
   0  -1  -1  625.75   17.35
   0  -1   1  604.30   30.76
   0  -1  -1  593.32   20.31
   0  -1   1  609.80   19.97
   0  -1  -1  574.40   18.10
   0  -1  -1  666.42   30.64
   0  -1  -1  597.36   17.28
   0  -1   1  614.38   25.94
   0   1   2 7264.75  258.84
   0   1  -2 7008.13  277.75
   0   1  -2 7158.45  259.37
   0   1  -2 7309.22  265.11
   0   1  -2 7163.60  259.39
   0   1   2 7020.86  243.34
   0   1   2 7738.13  277.31
   0   1   2 6983.17  277.54
   0   1   2 7288.17  262.47
   0   1  -2 6801.60  273.88
   0   1  -2 7046.26  269.33
   0   1   2 6977.41  249.23
   0   1  -2 6926.74  278.23
   0   1  -2 7177.25  252.75
   0  -1   2 7280.48  291.17
   0  -1   2 6973.71  250.90
   0  -1  -2 7649.93  276.38
   0  -1   2 6967.13  282.14
   0  -1  -2 7191.59  287.41
   0  -1  -2 7618.50  303.83
   0  -1   2 7337.28  262.93
   0  -1  -2 6924.01  235.00
   0  -1  -2 7706.98  278.78
   0  -1  -2 7304.58  280.87
   0  -1   2 7217.18  288.60
   0  -1   2 7003.97  248.02
   0  -1  -2 7109.97  256.66
   0  -1   2 7172.76  259.23
   0  -1   2 7077.20  279.10
   0   1  -325472.23 1365.93
   0   1   325854.49 1390.51
   0   1   327643.04 1482.41
   0   1   326662.69 1488.98
   0   1   327181.73 1439.49
   0   1  -325151.82 1362.47
   0   1  -326114.08 1405.98
   0   1   325695.92 1439.81
   0   1  -326336.92 1380.21
   0   1   326470.55 1414.64
   0   1  -325067.94 1424.80
   0   1   326610.67 1435.48
   0   1  -325613.23 1402.44
   0   1  -325348.07 1356.25
   0  -1   326321.30 1482.52
   0  -1   325905.01 1407.35
   0  -1   326099.85 1400.51
   0  -1   325454.60 1367.97
   0  -1  -326387.98 1408.52
   0  -1  -327783.34 1526.52
   0  -1   325201.38 1346.03
   0  -1  -326828.84 1478.90
   0  -1  -325634.45 1436.63
   0  -1  -325520.85 1372.54
   0  -1  -327216.42 1532.12
   0  -1   326114.00 1401.09
   0  -1  -327109.52 1442.83
   0   1  -4 3388.82  140.65
   0   1   4 3847.69  141.99
   0   1   4 3752.96  166.21
   0   1   4 3421.88  135.28
   0   1   4 3630.53  122.37
   0   1  -4 3799.10  152.94
   0   1  -4 3765.08  157.79
   0   1  -4 3572.25  144.63
   0   1   4 3918.01  149.50
   0   1  -4 3570.86  146.46
   0   1   4 3754.59  182.76
   0   1  -4 3558.09  157.83
   0   1   4 3623.82  143.61
   0   1  -4 3494.90  180.99
   0   1  -4 3614.63  199.31
   0  -1   4 3713.07  158.03
   0  -1   4 3507.30  159.06
   0  -1  -4 3883.83  145.60
   0  -1  -4 3673.57  142.92
   0  -1   4 3343.14  183.23
   0  -1  -4 3622.47  123.97
   0  -1  -4 3680.66  118.36
   0  -1  -4 3571.02  134.84
   0  -1   4 3598.42  208.78
   0  -1   4 3772.39  157.19
   0  -1  -4 3734.32  151.81
   0  -1  -4 3834.79  186.77
   0  -1   4 3409.53  143.11
   0   1   5 1680.75   62.29
   0   1  -5 1659.58   92.62
   0   1  -5 1613.58   66.46
   0   1  -5 1577.37   66.83
   0   1   5 1673.65   57.84
   0   1  -5 1572.61   69.04
   0   1   5 1630.62   57.09
   0   1   5 1593.48   94.41
   0   1   5 1697.72   88.37
   0   1   5 1573.47   63.03
   0   1   5 1714.36   93.38
   0   1  -5 1652.78   55.08
   0   1  -5 1557.25   97.06
   0  -1   5 1562.40   65.91
   0  -1  -5 1627.16   85.25
   0  -1   5 1636.03  108.48
   0  -1  -5 1654.59  100.21
   0  -1   5 1670.68   74.05
   0  -1   5 1590.82   55.42
   0  -1   5 1579.51   72.99
   0  -1   5 1568.45   68.32
   0  -1  -5 1626.11   62.61
   0  -1  -5 1604.04   69.94
   0  -1  -5 1565.25   58.08
   0  -1  -5 1614.78   62.56
   0   1  -6 6483.99  279.73
   0   1   6 6735.18  255.33
   0   1  -6 6482.59  287.52
   0   1  -6 6401.85  227.78
   0   1   6 6538.64  242.16
   0   1   6 6824.14  257.68
   0   1   6 6122.34  270.85
   0   1   6 6556.08  240.79
   0   1  -6 6819.44  267.46
   0   1   6 6848.61  243.19
   0   1  -6 6447.86  242.59
   0   1   6 6468.21  284.04
   0   1  -6 6482.16  244.81
   0   1   6 6547.55  248.92
   0  -1   6 6239.41  250.33
   0  -1   6 6185.60  244.80
   0  -1   6 6447.41  247.84
   0  -1   6 6762.48  240.96
   0  -1   6 6544.86  263.11
   0  -1  -6 6546.03  248.78
   0  -1   6 6749.82  268.90
   0  -1  -6 6522.77  273.04
   0  -1  -6 6371.54  232.84
   0  -1   6 6231.47  247.02
   0  -1  -6 6415.32  251.88
   0  -1   6 6155.84  244.38
   0  -1  -6 6868.68  298.74
   0  -1  -6 6757.71  290.89
   0   1   7 1211.97   56.49
   0   1  -7 1138.84   59.48
   0   1   7 1143.36   40.32
   0   1   7 1153.08   43.22
   0   1   7 1135.50   44.75
   0   1  -7 1146.87   32.88
   0   1   7 1201.02   66.04
   0   1   7 1136.82   45.55
   0   1  -7 1117.18   45.75
   0   1  -7 1118.34   44.73
   0   1   7 1192.26   43.40
   0   1  -7 1137.57   58.17
   0   1   7 1162.67   36.44
   0   1  -7 1207.34   52.35
   0  -1   7 1154.01   69.04
   0  -1   7 1147.23   35.21
   0  -1   7 1173.64   40.74
   0  -1  -7 1196.88   68.99
   0  -1   7 1106.95   68.73
   0  -1   7 1197.94   52.09
   0  -1  -7 1116.97   47.96
   0  -1   7 1180.18   46.88
   0  -1   7 1148.15   49.46
   0  -1  -7 1171.68   58.44
   0  -1  -7 1124.95   37.49
   0  -1  -7 1165.58   45.95
   0  -1  -7 1160.95   59.66
   0  -1   7 1107.84   45.02
   0   1  -8  735.54   24.63
   0   1   8  811.52   32.47
   0   1   8  756.00   53.27
   0   1   8  787.69   35.00
   0   1  -8  819.64   28.50
   0   1   8  799.80   55.95
   0   1   8  763.16   25.06
   0   1   8  751.31   36.23
   0   1   8  780.56   30.34
   0   1   8  743.23   43.95
   0   1  -8  832.29   36.62
   0   1   8  747.31   48.54
   0   1  -8  770.70   32.27
   0   1  -8  755.32   29.54
   0   1  -8  781.65   31.70
   0  -1   8  745.98   57.25
   0  -1   8  788.11   39.02
   0  -1   8  744.74   32.49
   0  -1   8  746.69   36.84
   0  -1   8  800.13   41.41
   0  -1  -8  737.17   36.86
   0  -1   8  795.72   25.87
   0  -1  -8  745.60   26.11
   0  -1   8  747.36   35.05
   0  -1   8  791.41   30.36
   0  -1  -8  767.51   46.15
   0  -1  -8  770.08   46.87
   0  -1  -8  801.40   36.75
   0   1   9  385.42   40.18
   0   1  -9  419.43   18.52
   0   1   9  373.94   35.02
   0   1   9  386.09   14.92
   0   1  -9  385.30   32.72
   0   1   9  390.50   25.81
   0   1   9  368.62   32.08
   0   1   9  394.44   24.46
   0   1  -9  376.39   17.94
   0   1   9  408.34   21.31
   0   1  -9  377.06   23.37
   0   1   9  402.69   25.07
   0   1  -9  387.14   24.27
   0   1  -9  374.23   33.15
   0  -1   9  381.73   19.59
   0  -1   9  410.96   29.92
   0  -1   9  369.61   26.21
   0  -1   9  362.08   24.63
   0  -1  -9  368.59   25.73
   0  -1  -9  378.51   32.23
   0  -1  -9  388.84   38.62
   0  -1  -9  410.28   32.52
   0  -1   9  390.01   20.76
   0  -1   9  417.44   24.31
   0  -1  -9  386.73   11.58
   0  -1   9  395.51   24.89
   0  -1   9  403.18   27.48
   0   1 -10 1849.70   72.17
   0   1 -10 1672.72   51.38
   0   1  10 1724.08   59.30
   0   1  10 1669.45   65.05
   0   1  10 1647.95   74.12
   0   1 -10 1722.63   85.96
   0   1  10 1657.51   80.05
   0   1  10 1715.06   85.31
   0   1 -10 1728.23   75.59
   0   1 -10 1691.82   53.35
   0   1  10 1732.59   52.35
   0   1 -10 1648.91   58.34
   0   1  10 1698.95   89.86
   0   1  10 1719.59   85.88
   0  -1  10 1755.28   71.02
   0  -1  10 1696.00   86.44
   0  -1  10 1654.33   88.86
   0  -1 -10 1656.06   57.46
   0  -1  10 1670.32   69.95
   0  -1  10 1646.08   88.51
   0  -1 -10 1717.97   50.25
   0  -1 -10 1674.78   57.57
   0  -1  10 1794.48   54.50
   0  -1  10 1687.08   55.48
   0  -1  10 1828.10  100.91
   0  -1 -10 1610.94   52.28
   0  -1 -10 1613.06   56.71
   0  -1 -10 1754.93   65.08
   0   1  11 1036.84   56.26
   0   1 -11 1073.14   33.31
   0   1  11 1078.05   65.79
   0   1  11 1056.09   59.07
   0   1 -11 1111.51   48.23
   0   1 -11 1031.18   38.27
   0   1  11 1037.06   39.26
   0   1  11 1073.19   61.51
   0   1  11 1085.10   45.36
   0   1 -11 1069.34   38.37
   0   1 -11 1083.27   61.05
   0   1 -11 1031.81   40.77
   0  -1  11  986.91   48.37
   0  -1  11 1155.15   43.32
   0  -1  11 1025.85   44.64
   0  -1 -11 1039.27   37.95
   0  -1  11 1085.94   61.77
   0  -1  11  997.78   61.81
   0  -1 -11 1040.84   37.54
   0  -1 -11 1126.57   44.71
   0  -1 -11 1094.51   30.75
   0  -1  11 1124.13   71.92
   0  -1 -11 1030.71   37.84
   0  -1 -11 1009.68   33.42
   0  -1  11 1076.82   68.55
   0   1  12 2188.07   78.21
   0   1 -12 2250.18   91.15
   0   1 -12 2248.04   80.21
   0   1 -12 2419.69   69.18
   0   1  12 2373.86   89.88
   0   1  12 2394.66   89.78
   0   1 -12 2526.79   91.97
   0   1  12 2298.22   84.13
   0   1  12 2425.07   93.59
   0   1 -12 2292.36  103.12
   0   1 -12 2712.26  103.53
   0   1  12 2241.60   84.97
   0  -1  12 2408.37   95.51
   0  -1  12 2724.35  119.63
   0  -1  12 2229.45   85.62
   0  -1 -12 2356.92   79.73
   0  -1  12 2154.72   82.43
   0  -1 -12 2272.09   77.82
   0  -1  12 2465.07  120.96
   0  -1  12 2216.90   88.91
   0  -1  12 2503.53   87.17
   0  -1 -12 2382.47  102.47
   0  -1 -12 2220.22   80.71
   0  -1 -12 2287.88   92.80
   0   1  13  281.65   24.96
   0   1  13  318.00   22.69
   0   1 -13  282.01   11.84
   0   1  13  324.58   20.88
   0   1 -13  346.87   26.57
   0   1 -13  320.63   16.65
   0   1 -13  297.42   19.82
   0   1 -13  326.84   14.69
   0   1  13  303.49   28.84
   0   1  13  317.62   32.48
   0   1  13  293.37   19.08
   0  -1  13  318.79   38.62
   0  -1  13  317.53   20.92
   0  -1 -13  315.65   17.12
   0  -1  13  322.60   12.51
   0  -1  13  316.99   24.45
   0  -1 -13  307.16   17.72
   0  -1  13  309.78   32.57
   0  -1 -13  342.78   25.91
   0  -1  13  280.74   19.71
   0  -1 -13  308.00   18.94
   0  -1  13  268.36   14.38
   0   1  14  488.91   39.65
   0   1 -14  524.73   26.32
   0   1  14  490.37   36.63
   0   1  14  515.00   43.89
   0   1 -14  451.68   16.27
   0   1 -14  472.23   24.93
   0   1  14  608.86   42.62
   0  -1  14  404.90   26.77
   0  -1  14  489.35   27.01
   0  -1  14  511.95   31.30
   0  -1 -14  445.31   30.64
   0  -1  14  486.61   46.48
   0  -1 -14  497.21   33.70
   0  -1 -14  461.28   17.29
   0   1  15  569.57   32.73
   0   1 -15  518.50   38.17
   0   1  15  528.06   29.38
   0   1  15  542.76   29.77
   0   1  15  500.84   26.41
   0  -1  15  516.79   50.24
   0  -1  15  461.72   28.60
   0  -1  15  551.52   33.80
   0  -1 -15  518.12   33.06
   0  -1  15  559.70   45.00
   0  -1 -15  549.01   34.97
   0   1 -16  213.53   25.28
   0   1  16  216.35   28.79
   0   1  16  219.38   19.87
   0   1  16  196.44   25.84
   0   1  16  218.67   22.17
   0  -1  16  220.48   22.08
   0  -1 -16  217.54   13.44
   0  -1 -16  218.76   14.42
   0  -1  16  203.15   36.87
   0   1  17  131.48   21.43
   0   1  17  129.97   24.93
   0   1  17  132.88   26.90
   0   1 -17  147.74   12.86
   0   1  17  169.00   30.61
   0  -1  17  160.11   32.28
   0  -1  17  157.84   19.08
   0  -1  17  135.98   16.24
   0  -1 -17  156.35   19.52
   0   1  18   52.87    9.66
   0   1  18   65.37   14.24
   0   1  18   69.14   11.43
   0   1 -18   61.53   14.48
   0  -1  18   73.44   14.51
   0  -1  18   71.36   23.56
   0  -1 -18   69.46    8.65
   0  -1  18   67.95   12.46
   0   1  19  247.13   22.75
   0   1  19  231.10   27.15
   0   1  19  222.54   19.80
   0   1  19  213.28   23.13
   0   1 -19  231.73   14.05
   0  -1  19  252.49   35.05
   0  -1  19  238.54   22.89
   0   1  20  411.23   23.84
   0   1  20  467.88   45.39
   0   1 -20  446.84   27.12
   0   1  20  350.02   39.71
   0  -1  20  465.76   42.66
   0  -1  20  417.50   46.16
   0  -1  20  444.07   27.96
   0   1  21   17.74    9.64
   0   1  21   18.87    7.65
   0   1 -21   19.38    8.21
   0   1  21   27.89   12.22
   0  -1  21   28.88    7.42
   0  -1  21   24.16   15.57
   0  -1  21   19.25   10.02
   0   1  22   87.74   21.55
   0   1  22   57.59   17.77
   0   1  22   76.59    9.71
   0   1 -22  112.74    9.86
   0  -1  22   78.80   13.48
   0  -1  22   92.14   12.31
   0   1  23    0.99    2.98
   0   1  23    0.46    4.06
   0   1  23   -0.69    3.92
   0   1 -23   -1.15    2.78
   0  -1  23   -0.19    6.15
   0  -1  23    3.38    7.09
   0   2   016446.96  830.37
   0   2   018077.86  858.04
   0   2   016296.38  821.26
   0   2   016459.08  792.69
   0   2   017884.65  830.89
   0   2   017838.22  874.21
   0   2   017090.98  830.40
   0  -2   016481.49  798.18
   0  -2   017470.33  856.06
   0  -2   017752.82  905.84
   0  -2   016425.66  779.78
   0  -2   016588.40  786.42
   0  -2   017521.90  869.11
   0  -2   017818.88  833.82
   0   2   1 1280.94   75.57
   0   2   1 1283.99   48.98
   0   2   1 1265.00   46.02
   0   2  -1 1343.91   43.99
   0   2   1 1409.08   78.69
   0   2   1 1351.44   48.40
   0   2  -1 1197.72   50.81
   0   2   1 1346.16   53.96
   0   2  -1 1358.24   50.58
   0   2  -1 1242.85   79.50
   0   2   1 1341.57   46.82
   0   2   1 1223.59   58.46
   0   2  -1 1251.17   48.09
   0   2  -1 1323.89   55.34
   0   2   1 1235.66   51.04
   0  -2   1 1322.80   58.93
   0  -2   1 1271.30   44.01
   0  -2  -1 1265.42   74.28
   0  -2  -1 1280.99   56.88
   0  -2   1 1317.81   78.25
   0  -2   1 1230.14   52.95
   0  -2  -1 1339.13   53.40
   0  -2  -1 1345.96   80.60
   0  -2   1 1325.09   89.70
   0  -2  -1 1341.04   80.57
   0  -2   1 1284.59   71.80
   0  -2   1 1332.78   64.03
   0  -2  -1 1286.30   49.12
   0   2   239040.97 2458.38
   0   2   237826.63 2333.34
   0   2   241122.33 2583.60
   0   2   237547.33 2309.81
   0   2   237622.29 2325.23
   0   2   237929.35 2423.09
   0   2   239101.11 2363.27
   0   2   237965.45 2392.79
   0   2  -236963.55 2285.31
   0   2  -238498.06 2435.90
   0   2  -239923.96 2537.88
   0   2  -236175.25 2236.98
   0   2  -236944.31 2286.99
   0   2  -236763.05 2273.89
   0   2  -238627.66 2386.76
   0   2  -238308.06 2329.34
   0  -2   240113.21 2570.58
   0  -2  -237563.67 2304.92
   0  -2   238211.52 2344.00
   0  -2   237233.29 2322.85
   0  -2  -240632.36 2519.14
   0  -2   238785.93 2419.01
   0  -2  -240087.42 2490.59
   0  -2  -237139.91 2341.28
   0  -2   237570.45 2403.92
   0  -2  -237071.53 2366.15
   0  -2  -240011.82 2513.14
   0  -2   238868.43 2348.55
   0   2   3 2839.31   92.08
   0   2  -3 2752.54   96.10
   0   2  -3 2562.13   98.38
   0   2   3 2613.19   95.64
   0   2  -3 2508.91   94.14
   0   2  -3 2621.94   99.57
   0   2   3 2499.30  139.15
   0   2   3 2401.72  131.06
   0   2  -3 2360.85  134.42
   0   2  -3 2375.24   91.40
   0   2   3 2614.60  123.08
   0   2   3 2407.08  111.33
   0   2  -3 2602.79  136.04
   0  -2   3 2538.68  140.54
   0  -2   3 2583.19  103.48
   0  -2  -3 2503.68  129.00
   0  -2  -3 2731.69  153.61
   0  -2   3 2554.79  141.69
   0  -2   3 2647.65  105.91
   0  -2   3 2498.15   99.03
   0  -2   3 2530.26  141.83
   0  -2   3 2559.60  136.18
   0  -2  -3 2597.16  111.77
   0  -2  -3 2596.49   95.85
   0  -2  -3 2544.13   79.08
   0  -2  -3 2661.52  153.79
   0  -2  -3 2683.40   91.19
   0   2   4  353.03   34.53
   0   2   4  314.40   24.88
   0   2  -4  346.49   23.54
   0   2   4  329.15   40.01
   0   2  -4  354.49   41.75
   0   2   4  362.05   24.55
   0   2  -4  326.27   24.92
   0   2   4  342.58   23.00
   0   2  -4  336.35   40.99
   0   2   4  327.82   17.03
   0   2  -4  337.76   20.40
   0   2  -4  312.00   20.54
   0   2  -4  339.07   19.97
   0  -2   4  343.62   37.43
   0  -2  -4  317.72   13.81
   0  -2   4  336.55   25.35
   0  -2  -4  329.01   21.67
   0  -2  -4  332.88   27.16
   0  -2   4  342.03   25.45
   0  -2  -4  342.80   27.03
   0  -2  -4  344.41   21.97
   0  -2   4  334.66   41.87
   0  -2  -4  363.90   27.17
   0  -2   4  342.86   24.25
   0  -2   4  329.49   26.14
   0  -2  -4  339.15   25.66
   0  -2  -4  328.68   25.77
   0   2   5 3874.76  122.41
   0   2  -5 3719.53  130.88
   0   2   5 3591.74  117.37
   0   2   5 3908.67  133.36
   0   2  -5 3822.79  127.25
   0   2  -5 3651.63  122.43
   0   2  -5 3835.61  139.01
   0   2   5 3604.89  159.92
   0   2   5 3738.69  170.08
   0   2   5 4091.51  124.41
   0   2  -5 3523.62  131.94
   0   2  -5 3906.41  137.56
   0   2  -5 3786.23  164.74
   0   2  -5 3792.33  138.76
   0  -2   5 3675.08  135.94
   0  -2   5 3721.04  174.22
   0  -2  -5 3691.24  129.41
   0  -2  -5 3766.09  155.15
   0  -2   5 3736.04  130.07
   0  -2  -5 3904.71  120.78
   0  -2  -5 3844.87  145.45
   0  -2   5 3839.34  134.07
   0  -2   5 3808.27  144.04
   0  -2  -5 3933.29  137.57
   0  -2  -5 3816.15  136.41
   0  -2  -5 3865.05  145.28
   0  -2  -5 3658.47  127.16
   0   2   6 8100.35  320.00
   0   2   6 7930.19  296.42
   0   2   6 7857.85  318.09
   0   2  -6 7515.10  305.63
   0   2   6 7987.82  305.17
   0   2   6 8053.23  313.95
   0   2  -6 8207.67  320.53
   0   2  -6 7631.85  311.13
   0   2   6 7642.36  305.44
   0   2  -6 7902.69  288.08
   0   2  -6 7818.39  351.75
   0   2   6 8636.64  323.93
   0   2  -6 7728.82  309.01
   0   2  -6 7719.36  331.05
   0   2  -6 8152.58  316.84
   0  -2   6 7503.97  341.21
   0  -2   6 7667.66  297.55
   0  -2  -6 7710.25  299.26
   0  -2  -6 7870.25  342.54
   0  -2   6 8064.29  314.14
   0  -2   6 7957.45  368.46
   0  -2  -6 8271.12  314.45
   0  -2  -6 8133.48  315.39
   0  -2  -6 7866.74  324.40
   0  -2   6 8078.52  314.08
   0  -2  -6 7870.00  312.36
   0  -2  -6 7996.52  361.96
   0  -2   6 7617.34  316.54
   0  -2  -6 7941.72  304.43
   0   2   7   43.12   19.40
   0   2   7   33.19   11.17
   0   2   7   33.17   10.78
   0   2   7   37.25   17.85
   0   2  -7   41.23   10.96
   0   2  -7   34.58    8.12
   0   2   7   44.43    6.67
   0   2   7   40.08    7.84
   0   2  -7   43.60    9.29
   0   2  -7   36.07   10.86
   0   2  -7   36.74   10.21
   0   2   7   42.63   15.00
   0   2  -7   36.50   10.50
   0   2  -7   42.86    5.74
   0   2  -7   45.17    8.03
   0  -2   7   39.19   11.51
   0  -2   7   32.65    9.12
   0  -2   7   41.01    5.62
   0  -2  -7   41.93    8.63
   0  -2   7  112.11   21.47
   0  -2   7   33.94   11.64
   0  -2   7   39.89   18.48
   0  -2   7   31.06   11.39
   0  -2  -7   39.13   11.20
   0  -2  -7   34.56    8.03
   0  -2  -7   36.78    8.79
   0  -2  -7   45.85    9.82
   0  -2  -7   37.54    9.96
   0   2   8  267.88   26.32
   0   2   8  262.93   12.66
   0   2   8  261.84   33.16
   0   2   8  289.01   28.80
   0   2  -8  295.99   16.72
   0   2   8  251.01   21.60
   0   2  -8  236.13   31.15
   0   2  -8  259.79   18.09
   0   2  -8  257.03   11.72
   0   2   8  261.84   21.48
   0   2   8  250.02   13.53
   0   2  -8  257.20   18.53
   0   2  -8  247.63   20.77
   0  -2   8  272.85   17.48
   0  -2   8  246.81   22.26
   0  -2   8  246.24   23.27
   0  -2   8  301.18   34.19
   0  -2   8  246.53   40.92
   0  -2   8  263.35   22.06
   0  -2  -8  253.15   18.89
   0  -2  -8  269.68   17.39
   0  -2   8  235.19   13.62
   0  -2  -8  259.34   36.76
   0  -2  -8  263.72   14.61
   0  -2  -8  249.93   17.38
   0  -2   8  330.64   21.67
   0  -2  -8  291.93   33.67
   0   2  -9   93.92   13.70
   0   2   9   95.57   11.17
   0   2   9   95.60   19.01
   0   2  -9   86.48   10.94
   0   2   9   97.23   14.78
   0   2  -9   93.26   21.30
   0   2   9   97.15    7.02
   0   2   9  151.08   23.47
   0   2  -9  102.42   19.66
   0   2   9   87.69   14.73
   0   2  -9  102.06   12.59
   0   2   9   90.90   24.45
   0   2  -9   87.22    6.26
   0  -2   9   91.42   16.33
   0  -2   9   83.30   25.60
   0  -2   9   83.51   26.08
   0  -2   9   93.88   12.10
   0  -2   9  101.34   23.18
   0  -2   9  122.17   11.37
   0  -2  -9   93.50   24.63
   0  -2   9   79.35   12.97
   0  -2  -9   99.99    8.70
   0  -2   9   84.54   15.68
   0  -2  -9   91.13   12.22
   0  -2  -9   93.98   11.01
   0  -2  -9   95.66   13.36
   0  -2  -9   80.44   11.17
   0   2 -10  276.29   25.98
   0   2  10  262.54   18.80
   0   2 -10  246.72   19.05
   0   2  10  269.09   13.67
   0   2 -10  250.27   11.04
   0   2 -10  263.88   14.77
   0   2 -10  248.76   14.34
   0   2 -10  259.69   17.18
   0   2 -10  268.49   17.36
   0   2  10  262.66   26.33
   0   2  10  274.98   10.77
   0   2  10  252.67   21.11
   0   2  10  258.28   33.53
   0   2  10  261.77   26.12
   0  -2  10  270.76   30.96
   0  -2  10  234.96   20.97
   0  -2  10  274.04   15.54
   0  -2 -10  246.00   16.40
   0  -2 -10  253.66   15.51
   0  -2  10  239.32   21.33
   0  -2 -10  253.91   16.58
   0  -2  10  202.60   17.27
   0  -2  10  252.36   22.46
   0  -2  10  214.28   15.78
   0  -2  10  275.10   23.53
   0  -2  10  209.15   12.25
   0  -2 -10  259.27   11.57
   0  -2 -10  234.86   19.14
   0   2  11 1376.38   55.83
   0   2 -11 1398.21   40.84
   0   2 -11 1393.20   39.26
   0   2 -11 1406.94   48.42
   0   2 -11 1401.22   54.81
   0   2  11 1417.34   66.21
   0   2  11 1484.64   67.13
   0   2  11 1366.54   56.00
   0   2  11 1418.09   72.85
   0   2  11 1397.02   55.45
   0   2 -11 1567.17   46.18
   0   2 -11 1180.93   36.92
   0   2 -11 1410.30   66.51
   0  -2  11 1457.19   61.77
   0  -2  11 1316.80   41.79
   0  -2  11 1315.67   56.52
   0  -2  11 1144.76   40.64
   0  -2  11 1423.24   72.71
   0  -2  11 1489.90   48.75
   0  -2  11 1109.36   37.21
   0  -2  11 1297.27   55.11
   0  -2 -11 1394.67   48.66
   0  -2 -11 1370.23   44.83
   0  -2 -11 1442.82   36.67
   0  -2 -11 1357.78   47.16
   0  -2 -11 1331.04   70.60
   0  -2  11 1433.31   60.45
   0   2 -12  851.64   43.28
   0   2  12  828.02   46.23
   0   2 -12  845.41   27.65
   0   2 -12  873.56   26.65
   0   2  12  790.96   53.12
   0   2  12  839.81   34.47
   0   2  12  822.20   36.41
   0   2 -12  862.72   29.56
   0   2 -12  815.17   32.14
   0   2  12  733.07   27.70
   0   2  12  837.45   54.53
   0   2 -12  777.42   27.77
   0   2 -12  840.74   52.27
   0  -2  12  842.77   61.17
   0  -2  12  760.01   54.19
   0  -2  12  845.51   59.39
   0  -2  12  731.25   52.89
   0  -2 -12  832.95   30.90
   0  -2 -12  795.85   28.07
   0  -2  12  884.36   31.09
   0  -2 -12  816.14   36.67
   0  -2  12  685.47   24.14
   0  -2  12  809.26   52.16
   0  -2 -12  752.37   29.31
   0  -2  12  677.41   24.87
   0  -2  12  607.67   27.02
   0   2  13  624.61   25.00
   0   2  13  718.60   41.54
   0   2  13  732.94   49.28
   0   2  13  765.09   52.45
   0   2  13  651.68   47.88
   0   2 -13  711.76   47.60
   0   2 -13  654.36   25.11
   0  -2  13  733.00   55.59
   0  -2  13  733.88   57.94
   0  -2 -13  676.15   33.84
   0  -2 -13  636.09   26.08
   0  -2  13  764.38   28.19
   0  -2  13  733.70   49.67
   0  -2 -13  713.52   47.09
   0   2  14  115.41   13.81
   0   2 -14  104.14   21.20
   0   2  14  110.24   13.79
   0   2  14  110.04   14.86
   0   2  14   94.75   18.27
   0  -2  14  128.86   26.62
   0  -2  14  133.58   26.74
   0  -2  14  104.57   13.61
   0  -2 -14   98.55    6.48
   0  -2 -14  112.02    9.55
   0  -2 -14  101.78   20.52
   0   2  15   -2.58   10.87
   0   2  15    3.09    5.85
   0   2  15    2.13    9.47
   0   2 -15   -1.43    5.25
   0   2  15    3.29    4.65
   0  -2  15    4.68   11.66
   0  -2  15    0.97    5.89
   0  -2  15   -5.83    6.99
   0  -2 -15    5.48    5.09
   0   2  16   98.04   23.29
   0   2  16   84.18   13.14
   0   2  16  107.79   18.73
   0   2  16   89.79   25.16
   0   2 -16   88.41   12.23
   0  -2  16   89.85   22.91
   0  -2  16   85.38   16.52
   0  -2 -16   98.27   20.03
   0  -2  16   93.11   16.87
   0   2 -17    2.41    9.37
   0   2  17   -2.83    8.66
   0   2  17   11.83    5.98
   0   2  17   -4.41    6.64
   0   2  17    8.83    7.29
   0  -2  17   26.95   13.38
   0  -2  17   -2.97   11.09
   0  -2 -17    2.43    5.45
   0  -2  17   -4.04    7.95
   0   2  18 1441.11   80.13
   0   2  18 1607.89   93.78
   0   2  18 1351.47   55.52
   0   2  18 1628.98   89.43
   0   2 -18 1510.21   58.88
   0  -2  18 1559.82   96.88
   0  -2  18 1615.06   87.05
   0  -2  18 1497.79   93.98
   0  -2 -18 1639.01   74.31
   0   2 -19  147.15   12.73
   0   2  19  129.75   13.88
   0   2  19  113.88   18.41
   0   2  19  121.15   25.31
   0   2  19  129.88   17.43
   0  -2  19  152.08   30.25
   0  -2  19  122.71   15.36
   0  -2 -19  153.91   12.25
   0  -2  19  138.91   18.49
   0   2  20    4.03    7.96
   0   2  20    1.09    4.20
   0   2  20   -4.53    6.20
   0   2  20    5.12    5.55
   0   2 -20    3.41    5.29
   0  -2  20    3.82    6.97
   0  -2  20    5.82   11.77
   0   2  21  299.17   18.29
   0   2  21  302.31   32.13
   0   2 -21  435.39   20.61
   0   2  21  306.52   24.63
   0   2  21  328.78   36.60
   0   2 -21  363.96   16.93
   0  -2  21  347.98   40.51
   0  -2  21  361.66   38.66
   0   2  22   98.45   12.39
   0   2  22   94.98   13.57
   0   2 -22  158.00   10.88
   0   2  22  112.29   13.64
   0   2  22   98.67    8.17
   0   2 -22  130.82   13.35
   0  -2  22  129.99   25.52
   0  -2  22  140.09   15.04
   0   2  23  312.71   33.44
   0   2 -23  484.77   17.95
   0  -2  23  406.76   37.05
   0  -2  23  356.62   24.52
   0   3   0    5.15    6.70
   0   3   0    7.77    5.92
   0   3   0    3.54    5.76
   0   3   0    5.85    6.65
   0   3   0    3.43    4.19
   0   3   0    0.92    4.73
   0   3   0    2.73    5.62
   0   3   0    1.19    7.01
   0   3   0    4.37    4.95
   0  -3   0    0.06    7.25
   0  -3   0    3.28   12.10
   0  -3   0    0.44    5.96
   0  -3   0    2.06    8.99
   0  -3   0    2.65    4.68
   0  -3   0    3.03    5.89
   0  -3   0    0.14   12.48
   0   3   1  785.68   55.39
   0   3   1  902.30   38.54
   0   3  -1  778.66   36.63
   0   3  -1  775.96   37.19
   0   3   1  790.89   41.78
   0   3   1  799.84   31.83
   0   3   1  857.23   36.83
   0   3   1  891.10   33.50
   0   3  -1  981.25   41.09
   0   3  -1  852.25   37.26
   0   3   1  875.89   30.51
   0   3   1  838.60   30.24
   0   3   1  784.85   36.61
   0   3  -1  792.77   32.15
   0   3  -1  883.80   34.57
   0  -3   1  809.12   39.72
   0  -3   1  834.43   30.75
   0  -3   1  826.63   48.71
   0  -3   1  811.78   38.92
   0  -3  -1  854.17   36.09
   0  -3   1  850.12   67.59
   0  -3  -1  824.90   27.39
   0  -3  -1  820.73   58.52
   0  -3   1  866.85   43.74
   0  -3  -1  830.95   35.56
   0  -3   1  835.44   55.84
   0  -3  -1  832.18   59.90
   0  -3  -1  841.63   35.07
   0  -3   1  778.43   38.37
   0   3   2 2654.63   95.31
   0   3   2 2587.85  114.18
   0   3  -2 2534.53   92.84
   0   3  -2 2547.88  121.29
   0   3   2 2941.48   88.55
   0   3   2 2803.44   91.99
   0   3  -2 2952.25   98.80
   0   3   2 2641.02  115.99
   0   3   2 2979.64  123.80
   0   3  -2 2854.08   81.79
   0   3  -2 2721.89   97.12
   0   3  -2 2624.48  115.95
   0   3   2 2911.37  115.75
   0   3   2 2671.31   98.36
   0   3  -2 2920.66   93.21
   0   3  -2 2815.59  125.80
   0  -3   2 2759.07  109.31
   0  -3   2 2861.22  138.13
   0  -3   2 2787.96  127.35
   0  -3  -2 2786.77  114.95
   0  -3   2 2803.59  108.45
   0  -3  -2 2704.52   94.01
   0  -3  -2 2825.24  123.66
   0  -3   2 2741.29  116.51
   0  -3  -2 2806.39  125.43
   0  -3   2 2729.95   99.78
   0  -3  -2 2881.84  101.87
   0  -3  -2 2855.73  105.45
   0  -3  -2 2760.42   82.50
   0   3   3 8838.20  382.96
   0   3   3 9203.98  363.09
   0   3   3 8778.85  390.39
   0   3   3 8538.37  347.85
   0   3  -3 8824.28  387.80
   0   3   3 9081.76  344.45
   0   3  -3 8712.29  385.21
   0   3  -3 9155.73  366.96
   0   3   3 8500.73  339.19
   0   3  -3 8364.24  379.13
   0   3  -3 8458.90  376.84
   0   3   3 9635.50  377.44
   0   3  -3 8989.83  383.22
   0   3  -3 8461.72  380.79
   0   3  -3 9294.62  355.14
   0  -3  -3 8757.46  330.88
   0  -3   3 8995.11  371.36
   0  -3  -3 9102.03  388.16
   0  -3  -3 8508.01  343.34
   0  -3   3 8810.38  414.03
   0  -3  -3 9460.78  420.34
   0  -3   3 8849.70  356.62
   0  -3  -3 9396.83  427.17
   0  -3   3 8727.30  397.73
   0  -3  -3 8950.82  350.16
   0  -3  -3 9031.01  361.75
   0  -3   3 9022.70  387.28
   0  -3   3 8715.64  348.37
   0   3  -4 3708.20  163.38
   0   3   4 3731.22  135.13
   0   3   4 4252.09  135.52
   0   3   4 3796.53  137.69
   0   3   4 3904.54  161.35
   0   3   4 3772.31  128.38
   0   3   4 4472.58  162.41
   0   3  -4 3892.87  161.80
   0   3   4 3934.68  132.69
   0   3  -4 3672.66  134.71
   0   3  -4 3797.60  154.00
   0   3  -4 4135.75  130.95
   0   3  -4 4088.54  164.70
   0   3  -4 4029.73  139.89
   0   3  -4 3650.44  131.54
   0  -3   4 3916.97  173.41
   0  -3  -4 3849.34  145.75
   0  -3   4 3967.86  142.85
   0  -3  -4 4126.45  150.08
   0  -3   4 3865.94  137.79
   0  -3   4 3920.62  140.12
   0  -3  -4 4099.83  150.49
   0  -3  -4 3926.00  132.15
   0  -3   4 3961.60  182.01
   0  -3  -4 3852.40  135.85
   0  -3  -4 4230.27  157.09
   0  -3   4 4015.83  137.99
   0  -3  -4 3869.39  158.65
   0   3   5 5994.52  228.22
   0   3   5 6453.14  228.62
   0   3   5 5928.79  261.40
   0   3   5 5878.67  213.60
   0   3  -5 6043.61  226.38
   0   3   5 6148.90  247.22
   0   3   5 6537.38  247.64
   0   3  -5 5691.56  241.06
   0   3   5 5863.06  254.86
   0   3  -5 5709.77  222.72
   0   3  -5 6167.45  233.10
   0   3  -5 5863.59  216.35
   0   3  -5 6304.79  264.25
   0   3  -5 6409.90  221.07
   0  -3   5 6261.50  226.62
   0  -3   5 6117.61  239.05
   0  -3   5 5912.71  233.61
   0  -3  -5 6271.52  234.43
   0  -3   5 6055.61  234.87
   0  -3  -5 6240.07  244.52
   0  -3   5 5910.82  227.81
   0  -3  -5 6132.65  278.11
   0  -3  -5 6540.88  250.56
   0  -3   5 5999.89  257.01
   0  -3  -5 6378.69  229.13
   0  -3  -5 6266.03  236.42
   0  -3  -5 5792.90  218.24
   0   3   6   35.98    8.47
   0   3   6   27.60   11.20
   0   3   6   37.67   10.53
   0   3   6   37.97   17.64
   0   3   6   36.63   13.74
   0   3  -6   35.56   14.11
   0   3   6   57.51    7.83
   0   3  -6   31.62   10.67
   0   3  -6   38.02   12.01
   0   3   6   39.99   19.79
   0   3  -6   35.69    9.29
   0   3  -6   31.39   12.95
   0   3  -6   42.36   16.15
   0   3  -6   34.69    9.96
   0  -3   6   33.76    7.60
   0  -3   6   38.19   18.93
   0  -3  -6   36.60   11.50
   0  -3   6   34.64    9.90
   0  -3  -6   38.87   15.40
   0  -3   6   39.63   10.30
   0  -3  -6   34.69    9.34
   0  -3   6   35.34   18.47
   0  -3  -6   40.60   16.08
   0  -3  -6   34.65    4.40
   0  -3  -6   32.30   12.00
   0  -3  -6   37.96    5.54
   0  -3   6   31.86    8.43
   0   3   7   19.80    8.09
   0   3  -7    5.96   14.87
   0   3   7   10.94    5.97
   0   3   7   13.54    6.23
   0   3  -7    9.61   15.46
   0   3  -7    6.11   12.39
   0   3  -7   11.65    7.66
   0   3  -7    6.67    8.95
   0   3   7   12.56    7.77
   0   3   7   10.78    8.75
   0   3   7    8.93    5.58
   0   3   7    9.60    7.75
   0   3  -7    8.06    9.96
   0   3   7   11.08    4.43
   0   3  -7   16.48    4.52
   0   3  -7    2.21    7.51
   0  -3   7   12.26    9.91
   0  -3   7   11.92    5.74
   0  -3   7    8.88    7.86
   0  -3  -7   10.43    6.44
   0  -3  -7    9.40   12.50
   0  -3   7   10.42   15.00
   0  -3   7    7.43    6.81
   0  -3  -7    5.91   15.74
   0  -3   7   13.93   14.98
   0  -3  -7    7.84    3.80
   0  -3  -7    1.72    5.48
   0  -3  -7    7.29    6.38
   0  -3  -7   17.34   15.45
   0   3   8 1490.40   55.75
   0   3   8 1482.84   51.04
   0   3  -8 1458.05   46.51
   0   3   8 1472.42   56.11
   0   3   8 1408.34   42.99
   0   3  -8 1361.90   77.78
   0   3   8 1408.08   59.14
   0   3  -8 1387.44   57.37
   0   3  -8 1376.23   59.69
   0   3   8 1477.67   58.45
   0   3  -8 1405.34   51.32
   0   3   8 1413.17   46.60
   0   3   8 1446.77   76.67
   0   3   8 1447.02   84.68
   0   3  -8 1440.88   56.48
   0   3  -8 1451.17   43.89
   0  -3   8 1466.69   61.67
   0  -3  -8 1474.83   53.23
   0  -3  -8 1406.51   60.84
   0  -3   8 1531.13   51.05
   0  -3   8 1445.99   85.93
   0  -3  -8 1392.54   84.37
   0  -3   8 1489.21   55.02
   0  -3  -8 1477.35   49.07
   0  -3   8 1380.20   61.02
   0  -3  -8 1416.87   39.88
   0  -3  -8 1367.96   46.80
   0  -3   8 1429.27   77.96
   0  -3  -8 1437.38   50.75
   0   3   9  214.23   19.53
   0   3   9  201.39   10.36
   0   3   9  207.11   10.22
   0   3   9  223.44   17.18
   0   3   9  215.90   10.49
   0   3   9  221.07   19.36
   0   3  -9  203.82   18.07
   0   3   9  202.70   18.66
   0   3   9  198.82   10.07
   0   3  -9  183.61   10.04
   0   3   9  225.50   22.76
   0   3  -9  226.77   17.80
   0   3  -9  200.50   30.43
   0   3  -9  205.76   15.84
   0   3  -9  228.20   24.93
   0  -3   9  214.32   33.27
   0  -3   9  185.03   11.50
   0  -3   9  209.49   29.06
   0  -3  -9  223.98    8.47
   0  -3   9  208.14    8.58
   0  -3   9  190.45   13.69
   0  -3  -9  199.03   19.75
   0  -3  -9  189.57    8.60
   0  -3   9  215.62   20.12
   0  -3  -9  218.52   14.66
   0  -3  -9  215.18   26.36
   0   3  10   75.89   18.09
   0   3  10   42.36    5.12
   0   3  10   46.39   11.46
   0   3 -10   68.08    9.28
   0   3 -10   61.97   19.16
   0   3  10   58.23    7.37
   0   3  10   48.59    5.70
   0   3 -10   67.61   10.53
   0   3 -10   51.67   17.78
   0   3  10   55.21   20.32
   0   3 -10   48.61    5.71
   0   3  10   57.40   14.29
   0   3  10   56.80    9.85
   0   3 -10   55.09    8.98
   0  -3  10   60.17   12.64
   0  -3  10   62.75   20.90
   0  -3 -10   62.75    4.22
   0  -3 -10   62.06   20.62
   0  -3 -10   55.56    8.80
   0  -3 -10   67.51   10.16
   0  -3  10   54.94   10.16
   0  -3  10   61.24   11.99
   0  -3  10   51.88   18.28
   0  -3 -10   49.08    4.36
   0  -3  10   52.50    6.79
   0  -3  10   45.23   11.69
   0   3 -11   52.33    8.97
   0   3  11   50.06   11.43
   0   3  11   57.47   13.67
   0   3  11   58.32   10.33
   0   3 -11   48.46    9.78
   0   3  11   -0.27   10.00
   0   3  11   42.81   19.48
   0   3 -11   41.35   10.33
   0   3  11   40.28    5.33
   0   3 -11   48.98    4.60
   0   3 -11   46.74   14.17
   0  -3  11   50.94   11.58
   0  -3  11   49.21   10.64
   0  -3  11   49.33   17.20
   0  -3  11   45.06   18.56
   0  -3 -11   47.07   11.19
   0  -3  11   42.85    5.19
   0  -3 -11   55.19    5.78
   0  -3  11   42.60   11.37
   0  -3  11   42.87    6.39
   0  -3 -11   45.22    4.21
   0  -3  11   50.11   20.27
   0  -3 -11   50.89    8.30
   0   3 -12   62.66   16.57
   0   3 -12   85.18   11.60
   0   3  12   71.66   14.55
   0   3  12   55.28   10.62
   0   3 -12   55.63    5.16
   0   3  12   50.76    7.29
   0   3  12   71.25   18.59
   0   3 -12   54.29    7.42
   0   3  12   53.70   12.11
   0   3  12   36.29    5.55
   0   3 -12   61.62    8.73
   0  -3  12   49.46   18.15
   0  -3  12   55.21   12.53
   0  -3  12   36.70    8.39
   0  -3 -12   49.83    5.72
   0  -3 -12   50.05    4.40
   0  -3  12   46.75   12.16
   0  -3 -12   65.20    8.84
   0  -3  12   41.45   20.24
   0  -3  12   43.91    9.77
   0  -3 -12   49.17   19.34
   0   3  13   53.62    6.03
   0   3  13   68.42   11.92
   0   3  13   82.28   12.81
   0   3  13   65.60   11.71
   0   3  13   64.49   21.59
   0   3 -13   81.41   11.88
   0  -3  13   69.44   12.95
   0  -3  13   70.69   13.34
   0  -3 -13   67.04   12.08
   0  -3  13   53.56   19.23
   0   3  14 1405.19   78.43
   0   3  14 1228.82   77.13
   0   3  14 1364.36   58.28
   0   3 -14 1403.66   57.33
   0   3  14 1198.11   57.52
   0  -3  14 1265.97   82.45
   0  -3  14 1383.27   77.19
   0  -3  14 1283.78   60.58
   0  -3 -14 1373.86   57.97
   0   3  15 2764.59  117.13
   0   3  15 3142.68  127.84
   0   3  15 3124.03  150.50
   0   3  15 2585.57  101.96
   0   3 -15 3067.06  141.97
   0  -3  15 3216.59  130.62
   0  -3  15 2911.92  155.06
   0  -3  15 2949.10  156.60
   0  -3 -15 2996.57  141.98
   0   3  16  430.85   30.23
   0   3  16  445.64   45.66
   0   3  16  495.70   47.52
   0   3 -16  503.77   42.56
   0   3  16  509.38   31.10
   0  -3  16  471.52   51.47
   0  -3  16  507.74   54.19
   0  -3  16  531.91   31.60
   0  -3 -16  504.37   27.90
   0   3  17 1223.90   49.71
   0   3  17 1542.60   87.12
   0   3  17 1385.61   62.71
   0   3  17 1526.91   86.51
   0   3 -17 1538.73   62.62
   0  -3  17 1447.53   69.59
   0  -3  17 1451.46   68.39
   0  -3 -17 1407.49   74.08
   0   3  18  536.36   31.65
   0   3  18  535.78   32.33
   0   3  18  485.13   44.60
   0   3 -18  523.21   28.35
   0  -3  18  488.55   34.61
   0  -3 -18  554.93   28.56
   0  -3  18  541.39   35.05
   0   3  19  822.55   57.44
   0   3 -19 1040.25   42.19
   0   3  19  941.54   61.68
   0   3  19  920.62   62.60
   0  -3  19  913.61   70.22
   0  -3  19  883.20   69.35
   0  -3 -19  963.76   54.22
   0   3  20   71.07   13.23
   0   3  20   88.20   12.37
   0   3  20   77.88   12.57
   0   3 -20  104.76   11.69
   0   3 -20   91.47   10.50
   0  -3  20   90.66   26.06
   0  -3  20   87.32   26.28
   0  -3 -20  101.25   10.69
   0   3  21   98.85   23.75
   0   3 -21  163.32   19.36
   0   3  21  104.42   20.00
   0   3  21  101.60   20.77
   0   3 -21  129.94   18.52
   0  -3  21  124.65   16.20
   0  -3 -21  121.94   15.85
   0  -3  21  129.38   16.41
   0   3  22  362.17   28.88
   0   3  22  326.84   23.75
   0   3 -22  488.12   19.66
   0   3  22  393.47   25.00
   0   3 -22  601.24   22.32
   0  -3  22  478.30   42.32
   0  -3  22  465.19   27.77
   0   3 -23  223.65   13.95
   0   3  23  140.10   21.70
   0   3  23   98.97   17.51
   0  -3  23  189.19   15.67
   0  -3  23  169.53   25.62
   0   4   0  346.72   15.52
   0   4   0  390.56   22.67
   0   4   0  369.44   26.58
   0   4   0  350.27   36.18
   0   4   0  353.77   30.55
   0   4   0  420.04   18.06
   0   4   0  358.65   36.16
   0  -4   0  341.72   12.23
   0  -4   0  382.04   24.64
   0  -4   0  404.15   26.27
   0  -4   0  354.27   26.60
   0  -4   0  372.40   33.53
   0  -4   0  373.21   21.42
   0  -4   0  366.54   22.89
   0  -4   0  359.00   39.82
   0   4   1    6.16    7.31
   0   4   1   -0.95    6.00
   0   4   1    4.48    6.68
   0   4  -1    4.34    5.87
   0   4  -1   -2.63    3.65
   0   4   1    4.64    8.65
   0   4   1    4.76    6.26
   0   4   1    7.98    5.97
   0   4  -1    4.98    5.07
   0   4  -1    7.76   11.79
   0   4  -1    5.58    5.29
   0   4  -1    6.35    4.97
   0   4   1   15.20    3.91
   0   4  -1    7.64    6.60
   0   4   1    2.47    7.41
   0   4  -1   12.92    5.58
   0  -4   1   -3.52   11.09
   0  -4   1    2.30    4.73
   0  -4   1    0.98    7.09
   0  -4   1   16.99    7.42
   0  -4   1    4.61   13.60
   0  -4   1    5.04    5.77
   0  -4  -1    0.96   10.44
   0  -4  -1    5.30    6.55
   0  -4  -1    8.09    6.56
   0  -4  -1    7.18    8.54
   0  -4  -1    4.67    5.54
   0  -4   1   -1.46    6.92
   0  -4  -1    8.12    6.59
   0  -4   1    1.48    6.80
   0   4   2 3351.90  115.52
   0   4   2 3042.50  109.04
   0   4   2 3114.29  111.71
   0   4   2 3183.30  103.77
   0   4  -2 3064.59  110.59
   0   4   2 3018.24  128.25
   0   4   2 3399.91  129.13
   0   4  -2 3356.24  107.74
   0   4  -2 3121.33  116.00
   0   4  -2 3359.61  113.00
   0   4   2 3028.19  103.04
   0   4  -2 3059.03  137.71
   0   4  -2 3363.93  118.46
   0   4   2 3439.18  101.57
   0   4  -2 3222.83  113.70
   0   4  -2 3049.86  104.64
   0   4  -2 3270.25  138.90
   0  -4   2 3139.79  119.61
   0  -4  -2 3217.60   98.40
   0  -4   2 3131.31  151.25
   0  -4  -2 3130.67  136.47
   0  -4   2 3009.83  108.16
   0  -4  -2 3135.90  138.57
   0  -4  -2 3220.92  112.19
   0  -4   2 3244.30  127.83
   0  -4   2 3214.17  138.34
   0  -4   2 3152.60  114.54
   0  -4  -2 3147.73  106.16
   0  -4  -2 3040.27  106.46
   0  -4  -2 3091.02  113.11
   0   4   3  501.94   39.36
   0   4  -3  493.52   26.54
   0   4   3  549.11   17.51
   0   4  -3  545.00   41.07
   0   4   3  510.21   24.08
   0   4  -3  510.90   43.66
   0   4   3  560.57   24.33
   0   4   3  551.63   22.43
   0   4   3  510.74   43.04
   0   4  -3  541.15   26.50
   0   4  -3  531.88   39.97
   0   4  -3  553.59   20.39
   0   4   3  536.15   34.66
   0   4  -3  557.93   22.35
   0   4  -3  557.07   25.10
   0  -4  -3  544.53   25.25
   0  -4  -3  542.97   23.48
   0  -4  -3  520.92   26.43
   0  -4   3  522.09   26.39
   0  -4   3  528.22   32.55
   0  -4  -3  507.20   25.93
   0  -4  -3  524.24   41.28
   0  -4   3  531.05   47.16
   0  -4   3  525.33   22.58
   0  -4  -3  542.37   46.81
   0  -4  -3  531.37   23.78
   0  -4   3  548.20   24.79
   0  -4   3  528.22   28.52
   0   4  -4 4989.82  182.72
   0   4   4 4917.15  178.44
   0   4   4 4851.22  211.51
   0   4   4 4740.86  193.90
   0   4   4 5169.60  168.87
   0   4  -4 4715.94  177.39
   0   4  -4 4607.73  174.07
   0   4   4 5188.22  204.09
   0   4  -4 5261.30  215.34
   0   4   4 4752.52  178.25
   0   4   4 5288.64  203.30
   0   4  -4 4966.67  182.85
   0   4  -4 5308.12  175.63
   0   4  -4 4773.23  178.03
   0   4  -4 5060.54  198.88
   0  -4   4 4828.82  192.38
   0  -4  -4 4667.07  215.98
   0  -4   4 5016.43  210.42
   0  -4   4 4927.28  188.66
   0  -4  -4 4921.17  204.44
   0  -4   4 5013.76  224.01
   0  -4  -4 5088.48  197.30
   0  -4   4 4923.42  199.46
   0  -4  -4 4969.54  173.73
   0  -4  -4 4857.56  207.31
   0  -4   4 4700.98  169.55
   0  -4  -4 4894.74  176.24
   0  -4  -4 4764.41  180.58
   0   4   5 2387.82   78.26
   0   4   5 2401.81   89.31
   0   4   5 2286.69   68.19
   0   4   5 2344.29   82.87
   0   4  -5 2094.96   98.89
   0   4  -5 2135.79  104.58
   0   4   5 2252.78   82.90
   0   4  -5 2321.20  101.06
   0   4  -5 2369.02   84.64
   0   4  -5 2298.08   79.21
   0   4   5 2195.20   82.22
   0   4  -5 2445.20   71.10
   0   4   5 2196.38   92.01
   0   4  -5 2245.10  101.33
   0   4  -5 2210.79   82.39
   0  -4   5 2328.97   89.34
   0  -4   5 2294.79  109.33
   0  -4  -5 2397.09  103.74
   0  -4  -5 2351.49   75.43
   0  -4   5 2120.99   72.43
   0  -4  -5 2137.11   86.83
   0  -4   5 2200.44   79.59
   0  -4   5 2277.12   90.83
   0  -4  -5 2154.98   77.07
   0  -4  -5 2258.11   86.61
   0  -4   5 2270.26   81.72
   0  -4  -5 2106.65   81.67
   0  -4  -5 2186.26   89.45
   0   4  -6 1431.69   52.56
   0   4   6 1476.00   55.41
   0   4   6 1411.72   73.64
   0   4   6 1405.36   76.93
   0   4  -6 1394.40   77.75
   0   4   6 1404.31   47.32
   0   4  -6 1383.61   69.65
   0   4   6 1459.39   44.47
   0   4   6 1518.86   65.02
   0   4   6 1438.97   81.24
   0   4  -6 1473.20   53.18
   0   4  -6 1383.12   54.20
   0   4  -6 1441.39   54.24
   0   4  -6 1414.70   65.34
   0   4  -6 1511.75   42.71
   0  -4  -6 1379.06   86.22
   0  -4  -6 1368.71   81.76
   0  -4   6 1364.92   53.71
   0  -4   6 1460.14   84.16
   0  -4   6 1404.93   74.44
   0  -4   6 1380.34   46.60
   0  -4   6 1357.23   78.66
   0  -4  -6 1316.17   54.53
   0  -4  -6 1472.60   47.76
   0  -4  -6 1417.34   70.71
   0  -4  -6 1498.20   54.24
   0  -4  -6 1455.22   44.95
   0   4   7 2446.88   72.75
   0   4   7 2400.67  111.33
   0   4   7 2330.07   82.70
   0   4  -7 2416.44   94.30
   0   4   7 2400.45  112.34
   0   4  -7 2460.61  108.85
   0   4   7 2416.31   92.38
   0   4   7 2401.09   78.23
   0   4  -7 2372.16   79.39
   0   4  -7 2291.01   97.87
   0   4   7 2524.89   77.63
   0   4   7 2462.57   96.51
   0   4  -7 2301.25  111.39
   0   4  -7 2580.70   74.71
   0   4  -7 2265.52   83.79
   0   4  -7 2400.83   83.42
   0  -4   7 2213.79   97.56
   0  -4   7 2252.31  111.62
   0  -4  -7 2287.51  117.57
   0  -4  -7 2267.59   91.28
   0  -4   7 2289.08  108.75
   0  -4   7 2419.12   77.39
   0  -4   7 2291.92  108.90
   0  -4  -7 2373.51   74.80
   0  -4  -7 2233.41   80.76
   0  -4  -7 2314.27  101.20
   0  -4  -7 2389.76   82.91
   0  -4  -7 2458.76   74.69
   0   4   8 1354.22   73.79
   0   4   8 1377.40   53.60
   0   4   8 1396.02   43.05
   0   4  -8 1297.74   73.06
   0   4   8 1284.07   43.95
   0   4   8 1326.82   77.50
   0   4   8 1350.64   46.52
   0   4  -8 1290.38   38.47
   0   4   8 1356.19   51.96
   0   4   8 1411.28   47.00
   0   4  -8 1329.09   59.27
   0   4  -8 1284.73   49.93
   0   4  -8 1345.82   76.09
   0   4  -8 1336.49   63.68
   0   4  -8 1387.55   56.86
   0   4  -8 1357.97   52.22
   0  -4   8 1243.06   52.89
   0  -4   8 1284.30   65.23
   0  -4  -8 1377.78   64.15
   0  -4   8 1200.65   44.03
   0  -4   8 1131.23   41.95
   0  -4  -8 1295.25   35.50
   0  -4  -8 1279.92   45.27
   0  -4  -8 1354.52   38.74
   0  -4   8 1289.54   70.94
   0  -4  -8 1229.95   76.97
   0  -4  -8 1281.86   77.85
   0  -4  -8 1338.05   47.44
   0   4   9   14.53   14.75
   0   4   9   19.01    5.92
   0   4   9    9.34    4.84
   0   4   9   36.11   14.32
   0   4   9   20.46    7.25
   0   4   9   20.06   16.22
   0   4  -9   25.85   14.92
   0   4   9   18.35    6.70
   0   4  -9   17.76    8.99
   0   4   9   14.92    5.08
   0   4  -9   24.09    9.65
   0   4  -9   22.35    7.11
   0   4  -9   18.69    8.26
   0   4   9   10.39    6.31
   0   4  -9   23.25    7.86
   0   4  -9   36.56    5.08
   0  -4   9   18.53   11.85
   0  -4   9   25.27    8.89
   0  -4  -9   14.05    4.59
   0  -4   9   16.79    4.58
   0  -4  -9   23.44   16.28
   0  -4  -9   20.52    3.76
   0  -4  -9   27.81    9.89
   0  -4   9   12.66    9.58
   0  -4  -9   17.31    5.56
   0  -4  -9   21.84    6.71
   0  -4   9   20.07   14.41
   0   4  10  103.59    9.88
   0   4 -10  143.89   20.73
   0   4  10  109.44    7.79
   0   4 -10  153.57   15.88
   0   4  10  130.80   26.16
   0   4 -10  140.96   25.77
   0   4  10  129.86   11.42
   0   4 -10  149.41   25.56
   0   4  10  128.50   12.51
   0   4  10  152.47   17.75
   0   4  10  140.23   16.56
   0   4 -10  147.76   13.65
   0   4  10  148.13   14.78
   0  -4  10  132.58   15.91
   0  -4 -10  162.70    6.91
   0  -4  10  117.02   15.39
   0  -4 -10  142.31    8.63
   0  -4 -10  158.46   21.50
   0  -4  10  127.26    9.39
   0  -4 -10  135.93   28.02
   0  -4  10  127.13   11.23
   0  -4 -10  157.07   12.06
   0  -4 -10  138.38   27.55
   0  -4  10  126.40   25.49
   0   4  11  707.13   33.38
   0   4  11 1015.69   59.41
   0   4  11 1045.86   48.67
   0   4  11  983.90   66.00
   0   4  11  977.38   38.91
   0   4 -11  987.05   37.85
   0   4 -11 1018.13   37.62
   0   4 -11 1025.93   41.39
   0   4 -11  990.45   61.21
   0  -4  11  935.71   35.53
   0  -4 -11 1070.45   40.47
   0  -4  11  889.83   43.58
   0  -4 -11  977.14   65.33
   0  -4  11  912.49   43.71
   0  -4  11  894.05   40.51
   0  -4 -11  999.93   37.22
   0  -4  11  992.82   63.70
   0  -4 -11 1085.46   33.60
   0   4 -12  931.74   36.49
   0   4 -12  933.68   28.81
   0   4  12  883.75   43.95
   0   4 -12  954.42   59.03
   0   4  12  933.65   40.70
   0  -4  12  744.95   27.58
   0  -4 -12  893.75   42.85
   0  -4  12  860.74   40.71
   0  -4  12  834.81   41.16
   0  -4  12  935.26   62.29
   0   4  13 1040.86   50.75
   0   4  13 1131.45   67.90
   0   4 -13 1123.12   68.22
   0   4  13 1137.45   48.22
   0  -4  13 1026.72   50.18
   0  -4  13 1117.39   73.85
   0  -4  13  996.78   44.45
   0  -4 -13 1121.46   73.00
   0   4  14  644.72   35.58
   0   4  14  570.14   56.75
   0   4 -14  645.05   31.84
   0   4  14  612.40   33.61
   0   4 -14  624.96   34.22
   0  -4  14  581.16   36.13
   0  -4  14  580.28   55.27
   0  -4 -14  619.43   35.92
   0   4  15 1223.48   61.54
   0   4  15 1443.80   81.86
   0   4  15 1378.99   82.29
   0   4 -15 1445.92   57.45
   0   4 -15 1376.93   61.53
   0  -4  15 1289.15   63.59
   0  -4  15 1289.17   63.88
   0  -4 -15 1329.09   83.38
   0   4  16 1077.44   70.43
   0   4  16  877.54   69.95
   0   4 -16  995.32   48.25
   0   4  16 1059.55   50.98
   0   4 -16 1078.64   46.61
   0  -4  16  958.31   52.23
   0  -4  16  962.21   75.30
   0  -4 -16 1012.44   68.44
   0   4  17  406.55   40.86
   0   4  17  342.36   44.48
   0   4  17  394.41   27.63
   0   4 -17  401.94   40.13
   0   4 -17  446.72   25.14
   0  -4  17  385.43   47.03
   0  -4  17  382.96   46.84
   0  -4 -17  402.53   25.93
   0   4  18  469.22   43.23
   0   4 -18  440.09   40.03
   0   4  18  418.93   29.29
   0   4  18  477.22   29.14
   0   4 -18  521.05   39.18
   0  -4  18  449.97   50.81
   0  -4 -18  468.57   41.19
   0  -4  18  446.94   49.54
   0   4  19   -1.80   10.83
   0   4 -19    4.74    5.88
   0   4  19    6.68    6.46
   0   4  19    0.30   12.07
   0   4 -19   -4.01    9.89
   0  -4  19   11.35    7.84
   0  -4 -19    1.14    6.27
   0  -4  19    8.08    7.90
   0   4  20    0.94    6.16
   0   4 -20    3.90    9.05
   0   4  20    9.32    9.47
   0   4  20   -2.53    5.83
   0   4 -20    5.27    5.12
   0  -4  20    4.80    7.00
   0  -4  20    6.00    7.04
   0  -4 -20    2.01    9.06
   0   4  21  359.23   24.09
   0   4 -21  468.64   32.35
   0   4  21  398.47   36.17
   0   4 -21  540.67   22.09
   0   4  21  414.81   35.94
   0  -4  21  456.77   42.70
   0  -4 -21  493.15   21.72
   0  -4  21  451.52   43.37
   0   4  22    7.94    5.41
   0   4  22   10.94    9.18
   0   4  22    7.06    5.68
   0   4 -22   10.92    5.05
   0   4 -22   10.27    8.11
   0  -4  22   15.50    7.48
   0  -4  22    7.51    7.47
   0  -4 -22    8.78    3.77
   0   5   0    0.71    4.79
   0   5   0    2.90    3.05
   0   5   0    1.54    6.20
   0   5   0    4.11   10.59
   0   5   0    1.97    6.17
   0   5   0    2.53    3.95
   0  -5   0    1.36    3.73
   0  -5   0    0.55    3.74
   0  -5   0    1.17    6.13
   0  -5   0   -0.17    6.35
   0  -5   0    3.05    5.77
   0   5   1  992.38   29.21
   0   5   1  915.52   32.15
   0   5  -1 1036.65   52.88
   0   5   1  981.67   41.57
   0   5  -1  925.92   28.57
   0   5   1  957.61   61.87
   0   5  -1  959.51   61.11
   0   5   1  937.06   39.59
   0   5  -1  930.60   47.28
   0   5   1  936.44   30.88
   0   5  -1 1006.27   28.69
   0   5  -1  986.11   41.50
   0   5   1 1060.32   38.09
   0   5  -1  985.55   43.20
   0   5  -1  942.07   61.12
   0   5  -1  977.21   48.26
   0   5  -1  891.17   33.78
   0  -5   1  886.30   33.83
   0  -5  -1  942.16   61.46
   0  -5  -1  972.10   40.08
   0  -5   1  873.41   41.21
   0  -5   1  931.98   68.40
   0  -5  -1  881.31   33.45
   0  -5   1  964.99   40.31
   0  -5  -1  880.70   37.81
   0  -5   1  932.86   69.10
   0  -5  -1  951.29   38.40
   0  -5   1  994.79   46.29
   0  -5  -1  955.52   43.28
   0   5  -2  235.82   16.53
   0   5   2  261.98   13.88
   0   5  -2  233.52   10.27
   0   5   2  409.03   27.64
   0   5   2  253.42   19.80
   0   5   2  248.17   19.02
   0   5   2  242.60   30.99
   0   5   2  322.74   11.22
   0   5  -2  248.12   19.60
   0   5  -2  258.68    9.63
   0   5  -2  241.90   20.45
   0   5   2  242.91   24.99
   0   5  -2  260.10   33.18
   0   5  -2  233.23   16.77
   0   5  -2  224.06   32.56
   0   5  -2  234.84   22.40
   0   5  -2  244.26   15.92
   0  -5  -2  289.11   19.42
   0  -5   2  262.41   16.22
   0  -5   2  213.85   17.61
   0  -5   2  246.07   22.23
   0  -5  -2  247.17   11.04
   0  -5  -2  260.87   19.06
   0  -5  -2  235.35   27.84
   0  -5   2  209.10   22.78
   0  -5   2  226.83   30.37
   0  -5   2  205.15   17.17
   0  -5  -2  218.08   24.75
   0  -5  -2  225.26   32.12
   0  -5  -2  228.94   19.35
   0   5  -3 5749.16  217.16
   0   5   3 5557.34  221.10
   0   5   3 5438.30  238.91
   0   5   3 5611.16  210.85
   0   5  -3 5603.62  245.00
   0   5   3 5835.71  212.22
   0   5  -3 5774.06  222.18
   0   5  -3 5938.52  206.23
   0   5   3 6157.18  217.31
   0   5   3 5418.17  226.86
   0   5  -3 4973.63  203.27
   0   5   3 5357.40  204.65
   0   5  -3 5359.77  238.31
   0   5  -3 5571.37  232.75
   0   5  -3 5511.74  242.39
   0   5  -3 5864.67  217.99
   0  -5  -3 5388.30  243.45
   0  -5   3 5050.06  191.08
   0  -5   3 5218.76  188.48
   0  -5  -3 5400.51  238.59
   0  -5   3 5289.90  214.72
   0  -5   3 5246.92  247.90
   0  -5  -3 5699.69  207.00
   0  -5  -3 5188.45  197.83
   0  -5  -3 5542.24  237.04
   0  -5  -3 5832.64  218.37
   0  -5  -3 6008.05  240.93
   0  -5   3 5654.49  231.41
   0  -5   3 5521.20  214.41
   0   5  -4  140.12   13.57
   0   5   4  148.41   11.75
   0   5   4  137.71   21.28
   0   5  -4  136.58   24.82
   0   5   4  140.10   26.09
   0   5   4  141.47   13.59
   0   5   4  150.33    7.18
   0   5  -4  139.21   15.22
   0   5  -4  126.65   14.31
   0   5   4  148.17   12.98
   0   5   4  146.60   18.26
   0   5  -4  152.23    8.33
   0   5  -4  137.96   21.82
   0   5   4  121.12   11.33
   0   5  -4  150.49   13.94
   0   5  -4  147.61   14.89
   0   5  -4  141.94   15.43
   0  -5   4  137.10   29.79
   0  -5   4  110.03   16.14
   0  -5  -4  138.17   19.38
   0  -5   4  123.58   11.63
   0  -5  -4  130.98   14.65
   0  -5  -4  118.06   13.04
   0  -5  -4  126.57   16.21
   0  -5  -4  120.94   12.21
   0  -5   4  142.31   24.36
   0  -5  -4  127.54   20.78
   0  -5   4  136.11   16.49
   0  -5   4  153.00   23.22
   0  -5  -4  141.83    7.23
   0   5   5   46.40   17.52
   0   5   5   50.28    4.50
   0   5   5   47.98    8.33
   0   5   5   47.94   10.71
   0   5  -5   40.98    6.90
   0   5   5   46.81    6.98
   0   5  -5   55.75    5.44
   0   5   5   49.65   14.36
   0   5   5   44.32   14.93
   0   5  -5   53.68   16.16
   0   5  -5   62.18   17.88
   0   5   5   49.61    7.53
   0   5  -5   55.47   17.40
   0   5  -5   49.05    9.15
   0   5  -5   47.02   17.42
   0   5  -5   55.84   18.69
   0  -5   5   49.94    7.53
   0  -5  -5   56.09    7.63
   0  -5   5   64.23   20.80
   0  -5  -5   50.77   16.99
   0  -5   5   50.11   18.07
   0  -5   5   44.03   10.55
   0  -5  -5   48.43   20.41
   0  -5  -5   51.41   14.98
   0  -5   5   52.82    9.89
   0  -5  -5   46.14   12.89
   0  -5  -5   52.43   10.24
   0  -5   5   50.14    7.43
   0   5  -6  769.35   32.50
   0   5   6  809.60   30.28
   0   5   6  816.82   53.14
   0   5  -6  835.04   33.50
   0   5   6  784.92   23.87
   0   5   6  876.04   47.70
   0   5   6  791.69   26.77
   0   5   6  879.08   55.07
   0   5   6  862.42   40.59
   0   5  -6  840.91   48.79
   0   5  -6  777.11   34.45
   0   5  -6  788.64   28.98
   0   5  -6  802.26   51.03
   0   5  -6  832.09   24.03
   0   5  -6  821.19   31.50
   0  -5   6  774.33   56.97
   0  -5  -6  753.48   57.63
   0  -5   6  658.69   26.04
   0  -5   6  743.26   42.23
   0  -5   6  769.94   49.01
   0  -5   6  739.86   51.03
   0  -5  -6  832.40   33.08
   0  -5  -6  835.55   27.87
   0  -5  -6  759.75   50.82
   0  -5  -6  816.66   48.78
   0  -5  -6  802.65   38.00
   0  -5  -6  796.17   22.04
   0   5  -7   55.63    9.63
   0   5   7   63.58   11.26
   0   5   7   57.07   11.12
   0   5   7   66.51   12.81
   0   5  -7   61.66   18.70
   0   5   7   67.95   12.02
   0   5  -7   51.73   13.93
   0   5   7   42.29   16.37
   0   5  -7   60.45   16.11
   0   5   7   51.61    5.77
   0   5  -7   56.24    9.10
   0   5  -7   55.29   10.62
   0  -5   7   54.77    9.38
   0  -5  -7   58.03    6.48
   0  -5  -7   54.22   12.33
   0  -5  -7   58.69   15.35
   0  -5   7   53.31   18.85
   0  -5  -7   60.05   10.93
   0  -5   7   42.72    6.14
   0  -5  -7   61.48   15.76
   0  -5  -7   53.64    5.99
   0  -5   7   45.27   14.80
   0  -5  -7   48.60    6.11
   0  -5   7   62.35   18.96
   0   5  -8   10.87    6.62
   0   5   8  -18.78    8.94
   0   5   8   -0.66    2.41
   0   5   8   -3.54    5.77
   0   5  -8    7.28    8.29
   0   5  -8   -0.79   11.17
   0   5   8    1.50    3.74
   0   5   8    3.59   10.31
   0   5   8    4.43    9.52
   0   5  -8    5.78    5.84
   0   5  -8    1.66    9.05
   0   5  -8   -0.22    4.77
   0   5  -8    1.40    4.19
   0  -5   8    3.69    7.36
   0  -5   8    5.25    5.72
   0  -5   8    4.60    9.21
   0  -5  -8    5.78    4.45
   0  -5   8   -0.16    8.29
   0  -5  -8    2.97    4.64
   0  -5  -8    1.58    2.77
   0  -5  -8    2.48    5.86
   0  -5  -8   -0.38   10.87
   0  -5  -8    2.59    4.43
   0  -5  -8    1.94    2.98
   0   5   9    7.55    6.71
   0   5  -9    6.27   11.00
   0   5   9   -5.82   10.59
   0   5   9   10.18    4.56
   0   5   9    8.40   12.71
   0   5   9    3.67    3.60
   0   5  -9    2.41    6.88
   0   5  -9    3.52    7.47
   0   5  -9    3.88    5.93
   0   5  -9    8.62    7.14
   0   5  -9    2.33    4.66
   0   5  -9   10.30    9.61
   0  -5   9    0.05    7.13
   0  -5  -9   10.12    7.13
   0  -5  -9    7.52    3.19
   0  -5   9    7.91    6.10
   0  -5   9    4.15    4.85
   0  -5   9   10.38   10.14
   0  -5  -9    7.24    5.47
   0  -5  -9    4.25    7.96
   0  -5  -9    3.62    9.32
   0   5  10  167.43   15.08
   0   5  10  192.91   19.38
   0   5 -10  192.16   27.88
   0   5  10  202.63   28.81
   0   5  10  208.66   20.22
   0   5 -10  193.87   17.49
   0   5 -10  182.93   12.09
   0   5 -10  202.79   17.89
   0  -5  10  187.58   22.73
   0  -5  10  173.49   18.62
   0  -5 -10  203.46    8.73
   0  -5 -10  187.35   20.07
   0  -5 -10  203.98   14.64
   0  -5  10  166.50   19.14
   0  -5  10  179.60   16.56
   0   5  11   49.85   22.55
   0   5 -11   73.67   19.13
   0   5  11   70.75   11.92
   0   5 -11   60.87   12.30
   0   5 -11   64.94   11.83
   0   5 -11   64.76    6.64
   0  -5  11   52.21   12.95
   0  -5  11   67.50   11.66
   0  -5 -11   58.78   23.34
   0  -5  11   57.68   14.74
   0  -5 -11   74.04   17.51
   0   5  12  860.97   59.00
   0   5 -12  880.89   42.30
   0   5  12  808.13   66.11
   0   5 -12  860.85   55.66
   0   5 -12  857.06   38.40
   0  -5  12  812.19   40.90
   0  -5  12  794.21   42.63
   0  -5 -12  810.42   43.85
   0  -5 -12  939.99   38.50
   0  -5  12  795.35   33.03
   0   5  13  713.11   36.82
   0   5  13  672.96   40.47
   0   5 -13  731.79   51.11
   0   5 -13  725.28   55.76
   0   5  13  733.50   35.97
   0  -5  13  628.64   27.19
   0  -5  13  657.44   38.69
   0  -5  13  663.62   55.22
   0  -5 -13  648.44   58.05
   0   5  14  477.94   54.15
   0   5  14  508.20   29.85
   0   5  14  521.85   47.63
   0   5 -14  541.41   50.25
   0   5 -14  550.94   44.97
   0  -5  14  497.19   50.08
   0  -5 -14  485.76   54.23
   0  -5  14  526.01   35.35
   0   5  15 2425.26  102.99
   0   5 -15 2495.29  116.20
   0   5  15 2436.89  120.94
   0   5  15 2173.22   99.69
   0   5 -15 2478.11  125.85
   0  -5  15 2257.06  125.89
   0  -5 -15 2369.97  102.78
   0  -5  15 2306.38  104.94
   0   5  16   -0.15    5.04
   0   5  16   -0.13    9.74
   0   5  16    0.41    6.29
   0   5 -16   -2.23    9.81
   0   5 -16    4.05    8.50
   0  -5 -16   -3.24   10.70
   0  -5  16    2.01    6.31
   0  -5  16    1.94   10.53
   0   5  17   19.66   21.65
   0   5  17   27.32   10.97
   0   5 -17   42.20   10.88
   0   5  17   43.57   16.18
   0   5 -17   32.93    9.59
   0  -5  17   39.75   12.26
   0  -5  17   31.52   11.92
   0  -5 -17   33.75   11.52
   0   5  18  450.09   30.75
   0   5  18  439.69   26.49
   0   5  18  477.12   43.88
   0   5 -18  469.87   28.58
   0   5 -18  563.00   26.31
   0  -5 -18  476.32   44.28
   0  -5  18  458.68   31.00
   0  -5  18  483.68   49.30
   0   5  19   30.65   13.19
   0   5  19   22.47   16.87
   0   5  19   24.35    8.69
   0   5 -19   22.86   14.44
   0   5 -19   26.81   13.15
   0  -5  19   23.02   17.29
   0  -5  19   17.76   17.04
   0  -5 -19   19.07    8.90
   0   5  20  122.77   23.58
   0   5  20  141.15   13.81
   0   5  20  168.47   16.33
   0   5 -20  161.90   23.39
   0   5 -20  195.10   21.36
   0  -5  20  156.32   17.03
   0  -5  20  158.55   27.90
   0  -5 -20  178.56   23.21
   0   5  21    9.99    9.39
   0   5  21   16.13    6.08
   0   5  21   12.73   12.44
   0   5 -21   11.42    6.22
   0   5 -21   13.68    5.32
   0  -5  21    3.35    8.04
   0  -5 -21   16.14    6.07
   0  -5  21   14.48    8.08
   0   5 -22   -0.08    5.79
   0   5  22    0.66    4.00
   0   5  22   -0.07    5.25
   0  -5  22   -2.62    8.29
   0  -5  22   -5.36    8.28
   0   6   0 5194.52  201.07
   0   6   0 5529.88  200.66
   0   6   0 4962.79  180.06
   0   6   0 5000.71  192.01
   0   6   0 5890.52  228.09
   0   6   0 5016.66  176.56
   0   6   0 4900.35  188.56
   0   6   0 5018.76  217.34
   0  -6   0 4718.23  187.53
   0  -6   0 5105.02  193.77
   0  -6   0 5283.25  217.98
   0  -6   0 4530.29  177.28
   0  -6   0 4620.21  174.03
   0   6  -1  964.99   41.92
   0   6   1  919.33   38.87
   0   6   1  983.09   30.57
   0   6   1  969.21   55.87
   0   6  -1 1008.73   34.45
   0   6   1  913.75   40.52
   0   6  -1  926.79   34.92
   0   6  -1  988.46   35.87
   0   6  -1  852.46   28.83
   0   6   1  970.52   40.87
   0   6  -1  913.22   39.63
   0   6  -1  908.29   39.03
   0   6  -1  923.64   31.84
   0   6  -1  975.98   40.79
   0  -6   1  901.02   44.16
   0  -6  -1  886.74   57.60
   0  -6   1 1016.01   33.85
   0  -6   1 1345.39   57.01
   0  -6  -1  901.20   40.80
   0  -6  -1  905.50   36.64
   0  -6  -1  947.75   28.88
   0  -6   1  853.97   28.36
   0  -6  -1  882.16   31.30
   0  -6  -1  851.74   35.18
   0  -6   1  872.26   42.09
   0   6  -2  492.19   20.14
   0   6  -2  490.95   41.84
   0   6   2  482.60   24.86
   0   6  -2  473.57   40.61
   0   6   2  465.75   29.26
   0   6  -2  510.14   19.18
   0   6   2  523.50   27.09
   0   6   2  490.64   17.76
   0   6  -2  478.30   31.05
   0   6   2  480.65   40.96
   0   6  -2  462.74   19.41
   0   6   2  602.59   33.24
   0   6  -2  490.05   39.59
   0   6  -2  453.54   19.08
   0   6  -2  448.27   31.90
   0   6  -2  487.34   40.22
   0  -6   2  478.42   46.31
   0  -6  -2  459.17   26.53
   0  -6   2  526.91   31.99
   0  -6   2  407.66   22.50
   0  -6  -2  445.18   35.36
   0  -6   2  412.18   19.48
   0  -6  -2  540.17   23.42
   0  -6  -2  433.04   28.34
   0  -6  -2  441.49   24.89
   0  -6   2  455.00   44.71
   0  -6  -2  424.63   35.40
   0  -6  -2  484.94   22.70
   0  -6   2  448.55   22.79
   0   6   3 1358.75   67.12
   0   6  -3 1375.10   52.84
   0   6   3 1460.07   47.63
   0   6   3 1488.87   60.95
   0   6   3 1404.49   54.38
   0   6  -3 1371.46   72.84
   0   6  -3 1346.24   52.92
   0   6  -3 1449.91   50.78
   0   6   3 1388.72   49.28
   0   6  -3 1466.68   44.89
   0   6   3 1425.87   43.48
   0   6  -3 1507.11   44.45
   0   6  -3 1422.23   49.30
   0   6  -3 1255.78   45.92
   0   6  -3 1444.40   54.48
   0   6  -3 1442.81   71.61
   0  -6  -3 1418.54   48.77
   0  -6   3 1239.56   39.54
   0  -6   3 1321.54   79.82
   0  -6   3 1276.88   65.37
   0  -6  -3 1283.17   69.48
   0  -6  -3 1386.45   49.94
   0  -6   3 1330.35   80.29
   0  -6   3 1454.74   63.45
   0  -6   3 1325.34   47.75
   0  -6  -3 1279.09   45.57
   0  -6  -3 1429.61   73.84
   0  -6  -3 1324.81   67.36
   0  -6  -3 1523.28   49.87
   0   6  -4   87.60    6.50
   0   6   4  100.15   21.30
   0   6   4   91.53   17.42
   0   6  -4   92.74   17.96
   0   6   4   91.86   14.95
   0   6   4   92.18   10.65
   0   6   4   87.52    9.92
   0   6  -4   72.01   12.24
   0   6   4   97.24   14.95
   0   6  -4   94.03   11.32
   0   6  -4   82.80   19.42
   0   6  -4   84.28   16.44
   0   6  -4   85.66   21.02
   0   6  -4   92.44   12.04
   0  -6  -4   79.90    5.24
   0  -6   4   84.03   13.42
   0  -6  -4   85.66   10.06
   0  -6   4   89.67   10.61
   0  -6  -4   77.86   12.49
   0  -6   4   74.07   11.01
   0  -6  -4   88.58   16.94
   0  -6  -4   89.46   11.93
   0  -6  -4   78.22   16.68
   0  -6   4   76.62    8.63
   0  -6  -4  101.98    9.62
   0  -6   4   82.57   11.33
   0  -6   4   85.67   24.66
   0   6  -5 6991.24  278.02
   0   6   5 7531.50  290.43
   0   6   5 7033.81  284.33
   0   6   5 6843.65  276.75
   0   6  -5 7227.88  310.86
   0   6   5 7051.61  299.08
   0   6   5 6947.46  301.53
   0   6  -5 6816.27  276.89
   0   6  -5 6970.28  280.45
   0   6   5 7258.31  299.90
   0   6  -5 7229.70  309.86
   0   6  -5 6801.56  262.23
   0   6  -5 6926.23  299.01
   0   6  -5 6853.82  271.42
   0  -6  -5 6910.10  303.07
   0  -6   5 6492.15  274.29
   0  -6  -5 6965.03  293.39
   0  -6  -5 6529.85  301.57
   0  -6   5 7046.05  278.12
   0  -6   5 6472.70  296.06
   0  -6  -5 7224.87  293.29
   0  -6   5 6391.72  261.78
   0  -6  -5 6475.05  273.85
   0  -6   5 6062.53  246.19
   0  -6  -5 6562.18  285.41
   0  -6   5 6425.27  250.67
   0  -6  -5 7119.44  271.56
   0   6   6  596.20   35.89
   0   6   6  638.29   33.21
   0   6   6  583.59   28.47
   0   6  -6  576.41   40.67
   0   6  -6  620.68   27.40
   0   6  -6  584.24   29.09
   0   6   6  583.43   43.64
   0   6   6  583.14   24.55
   0   6  -6  571.49   27.40
   0   6  -6  599.18   26.19
   0   6  -6  585.97   38.34
   0  -6   6  509.42   30.29
   0  -6   6  521.52   41.14
   0  -6  -6  589.78   25.77
   0  -6  -6  521.86   30.75
   0  -6   6  535.66   30.92
   0  -6   6  594.65   28.43
   0  -6  -6  621.45   31.45
   0  -6  -6  583.16   40.47
   0  -6  -6  582.95   20.51
   0  -6  -6  539.89   30.28
   0  -6  -6  546.44   26.16
   0   6   7  452.62   29.13
   0   6   7  497.98   28.99
   0   6  -7  489.04   24.16
   0   6   7  482.54   26.94
   0   6   7  489.81   26.61
   0   6  -7  471.11   23.85
   0   6  -7  516.24   36.09
   0   6  -7  482.32   39.33
   0   6   7  498.01   23.67
   0   6  -7  508.50   32.89
   0   6  -7  490.07   25.77
   0  -6   7  475.81   28.01
   0  -6   7  453.38   24.36
   0  -6  -7  484.91   33.81
   0  -6   7  454.49   39.13
   0  -6  -7  446.48   28.05
   0  -6  -7  451.65   18.19
   0  -6  -7  524.39   26.76
   0  -6  -7  463.63   24.15
   0  -6   7  423.60   29.13
   0  -6  -7  487.83   23.79
   0   6   8  141.50   10.73
   0   6   8  164.27   11.28
   0   6   8  146.43   27.19
   0   6  -8  164.20   15.90
   0   6  -8  162.02   21.26
   0   6   8  168.52   26.49
   0   6  -8  166.42   12.39
   0   6  -8  162.84   25.46
   0  -6   8  148.71   15.88
   0  -6  -8  144.51   13.72
   0  -6   8  142.52   15.59
   0  -6   8  149.24   12.32
   0  -6  -8  175.22   15.01
   0  -6  -8  165.60   29.51
   0  -6  -8  156.31   12.90
   0   6  -9  148.07   15.46
   0   6   9  140.16   16.60
   0   6   9  152.24   16.21
   0   6   9  138.34   15.84
   0   6  -9  159.40   19.76
   0   6  -9  164.72   25.72
   0  -6   9  141.76   13.18
   0  -6  -9  140.81   18.37
   0  -6   9  133.84   15.64
   0  -6  -9  176.25   13.74
   0  -6   9  137.28   14.96
   0  -6  -9  152.20   20.78
   0   6  10 1347.36   55.46
   0   6 -10 1458.11   52.35
   0   6 -10 1433.93   58.88
   0   6 -10 1471.11   77.53
   0   6  10 1433.82   63.22
   0   6  10 1469.14   79.59
   0  -6 -10 1396.54   64.28
   0  -6  10 1329.79   53.74
   0  -6 -10 1543.63   56.87
   0  -6  10 1386.80   56.20
   0  -6  10 1353.97   80.57
   0   6 -11  472.58   27.54
   0   6  11  502.55   29.10
   0   6  11  441.46   49.22
   0   6 -11  476.19   28.53
   0   6 -11  470.24   21.64
   0  -6 -11  502.51   36.64
   0  -6  11  438.40   25.74
   0  -6  11  437.39   36.01
   0  -6  11  421.57   45.09
   0  -6 -11  431.56   50.70
   0   6 -12  201.85   20.15
   0   6  12  144.03   22.85
   0   6 -12  192.42   12.38
   0   6 -12  211.57   18.52
   0   6  12  208.66   31.59
   0  -6 -12  208.47   16.57
   0  -6  12  189.81   17.52
   0  -6  12  186.60   23.72
   0  -6  12  187.33   33.01
   0  -6 -12  202.01   22.61
   0   6 -13  159.43   15.68
   0   6  13  138.15   21.25
   0   6  13  152.92   18.36
   0   6 -13  183.94   17.10
   0   6 -13  168.16   18.66
   0  -6  13  143.95   19.78
   0  -6  13  143.43   31.10
   0  -6 -13  150.17   34.60
   0  -6  13  152.44   16.57
   0   6 -14    9.73    7.42
   0   6  14    4.79   15.95
   0   6  14   12.75    6.63
   0   6  14    9.41   13.65
   0   6 -14    2.59    8.50
   0  -6  14    7.58    7.66
   0  -6  14    4.36    4.88
   0  -6 -14    9.04   16.28
   0  -6  14    4.37   14.63
   0   6  15  298.59   31.46
   0   6 -15  350.91   33.44
   0   6  15  264.48   26.59
   0   6  15  309.68   37.68
   0   6 -15  306.23   24.63
   0  -6  15  291.30   23.65
   0  -6 -15  313.94   26.88
   0  -6  15  283.48   39.70
   0   6  16   15.11   10.16
   0   6  16   10.23    7.24
   0   6  16   10.82    8.73
   0   6 -16   15.30   13.18
   0   6 -16   14.78   15.33
   0  -6  16   21.12    9.45
   0  -6  16    5.13   14.59
   0  -6 -16   16.10   17.47
   0   6  17    5.65   12.09
   0   6  17   -6.27   10.29
   0   6 -17    7.72   10.44
   0   6 -17    4.84    9.24
   0   6  17    2.94    8.45
   0  -6 -17    2.74    6.67
   0  -6  17   -1.90    6.69
   0  -6  17    1.31   10.13
   0   6  18  278.46   20.95
   0   6  18  239.41   18.48
   0   6  18  262.10   23.20
   0   6 -18  332.36   19.37
   0   6 -18  293.82   34.19
   0  -6 -18  296.84   35.41
   0  -6  18  255.55   33.58
   0  -6  18  260.61   22.67
   0   6  19   38.23   14.16
   0   6  19   32.58   16.89
   0   6 -19   59.73    8.98
   0   6  19   46.09   20.52
   0   6 -19   50.74   10.69
   0  -6  19   45.27   19.27
   0  -6  19   46.51   11.16
   0  -6 -19   45.25   10.83
   0   6  20  119.18   14.73
   0   6  20   83.97   10.43
   0   6  20  109.42   19.64
   0   6 -20  134.11   21.65
   0   6 -20  145.27   16.80
   0  -6  20  121.24   22.67
   0  -6  20  115.17   23.72
   0  -6 -20  153.67   21.51
   0   6  21   12.27    5.20
   0   6 -21    9.94    9.97
   0   6  21   13.90   11.74
   0   6 -21    7.94    4.08
   0  -6  21   11.77   11.56
   0  -6  21    9.63    6.79
   0  -6 -21   11.96    5.74
   0   7   0   -0.39    6.29
   0   7   0    0.50   11.74
   0   7   0   19.13   10.99
   0   7   0    8.32    5.10
   0   7   0    4.02    4.40
   0   7   0    2.20   10.84
   0   7   0    7.33    6.29
   0  -7   0   -0.42    4.01
   0  -7   0    7.96   11.41
   0  -7   0    3.59    3.40
   0  -7   0   -1.08    7.71
   0   7   1 2591.17  100.17
   0   7  -1 2281.15   87.83
   0   7   1 2327.15   74.08
   0   7   1 2207.22   83.58
   0   7   1 2284.99   74.21
   0   7  -1 2440.44   79.08
   0   7  -1 2296.15   77.17
   0   7   1 2205.50   83.61
   0   7  -1 2202.82  105.23
   0   7  -1 2239.02  106.64
   0   7   1 2282.27   74.66
   0   7  -1 2326.57  113.30
   0   7  -1 2363.40  107.90
   0   7  -1 2471.77   98.76
   0  -7   1 2144.67   74.67
   0  -7  -1 2046.66   79.89
   0  -7   1 2026.57   96.66
   0  -7  -1 2418.51   86.24
   0  -7   1 2100.75   78.80
   0  -7  -1 1968.12   87.19
   0  -7  -1 2495.73  101.71
   0  -7  -1 2128.41   82.55
   0  -7   1 2358.83   89.73
   0  -7   1 2103.29  109.40
   0   7   2 3152.84  119.35
   0   7  -2 3243.00  118.13
   0   7   2 3086.51  114.63
   0   7   2 3037.74  136.47
   0   7   2 3123.34  136.97
   0   7  -2 3058.51  118.25
   0   7   2 3263.73  114.44
   0   7   2 3283.23  117.68
   0   7  -2 3246.53  121.97
   0   7  -2 3122.03  109.90
   0   7  -2 3058.05  115.70
   0   7  -2 3097.99  115.36
   0  -7   2 2845.59   95.80
   0  -7   2 2904.88  101.00
   0  -7  -2 2879.47  129.59
   0  -7  -2 2891.66  100.78
   0  -7  -2 3079.23  117.10
   0  -7   2 2720.45  104.44
   0  -7   2 2936.05  118.32
   0  -7   2 2871.55  114.82
   0  -7  -2 2892.11  106.46
   0  -7  -2 2774.87  104.25
   0  -7   2 3231.39  124.46
   0  -7  -2 3257.27  114.94
   0   7  -3  875.36   32.54
   0   7   3  889.15   38.91
   0   7  -3  906.84   38.84
   0   7   3  853.35   42.71
   0   7   3  928.12   31.66
   0   7   3  930.32   43.40
   0   7  -3  897.72   45.52
   0   7   3  889.78   33.98
   0   7   3  885.51   52.30
   0   7  -3  935.34   53.68
   0   7  -3  888.64   55.47
   0   7  -3  869.93   38.93
   0  -7   3  956.91   34.51
   0  -7   3  741.49   25.56
   0  -7   3  814.75   49.39
   0  -7  -3  850.74   42.36
   0  -7  -3  889.55   39.65
   0  -7  -3  816.28   35.07
   0  -7   3  817.19   27.95
   0  -7   3  836.01   41.16
   0  -7  -3  799.82   45.93
   0  -7  -3  809.02   36.09
   0  -7   3  793.36   41.26
   0  -7  -3  957.66   35.82
   0   7   4  700.81   31.19
   0   7   4  727.36   50.95
   0   7   4  740.29   36.58
   0   7   4  781.59   28.35
   0   7  -4  697.67   48.93
   0   7  -4  745.97   40.92
   0   7  -4  739.77   49.96
   0   7   4  749.14   40.68
   0   7  -4  720.32   40.00
   0  -7   4  585.84   25.67
   0  -7  -4  683.21   28.88
   0  -7  -4  735.66   22.36
   0  -7  -4  673.15   46.62
   0  -7   4  667.83   30.95
   0  -7   4  771.07   30.47
   0  -7  -4  658.03   38.34
   0  -7   4  684.99   36.90
   0  -7  -4  650.37   39.97
   0   7   5  306.77   28.31
   0   7   5  288.12   18.50
   0   7   5  313.04   15.59
   0   7  -5  284.82   31.64
   0   7   5  307.52   23.24
   0   7   5  301.96   21.08
   0   7  -5  307.91   18.13
   0   7  -5  301.27   20.69
   0  -7   5  279.13   29.73
   0  -7   5  295.17   37.75
   0  -7  -5  277.38   33.00
   0  -7  -5  275.24   16.38
   0  -7  -5  272.81   25.40
   0   7   6   65.98   10.51
   0   7  -6   70.61   19.39
   0   7  -6   68.30   10.63
   0   7   6   66.05    9.22
   0   7  -6   58.85   18.69
   0   7   6   62.67   19.68
   0  -7   6   49.04   10.39
   0  -7  -6   67.84    9.05
   0  -7   6   52.89   17.94
   0  -7   6   58.06   22.11
   0  -7  -6   61.76   12.35
   0  -7  -6   62.39   12.90
   0   7   7  245.40   30.57
   0   7   7  297.06   24.90
   0   7   7  295.19   20.90
   0   7  -7  269.38   29.42
   0   7  -7  281.83   32.06
   0   7  -7  284.91   18.95
   0  -7   7  254.35   19.05
   0  -7   7  290.85   36.45
   0  -7  -7  260.06   13.78
   0  -7  -7  282.50   35.45
   0  -7  -7  270.78   25.57
   0  -7   7  236.54   19.71
   0   7  -8  577.08   44.53
   0   7   8  657.17   47.63
   0   7  -8  646.15   47.31
   0   7   8  549.89   24.22
   0   7   8  574.63   46.91
   0   7  -8  577.01   41.25
   0  -7   8  554.03   49.30
   0  -7  -8  551.78   50.96
   0  -7   8  534.05   29.17
   0  -7  -8  579.98   26.15
   0  -7   8  498.52   22.65
   0   7   9   11.40    7.62
   0   7   9    2.20    7.58
   0   7  -9   -0.03   12.37
   0   7   9    0.61    7.59
   0   7  -9    6.70    9.78
   0   7  -9    4.49    7.38
   0  -7  -9    0.95    8.48
   0  -7  -9   -0.08    9.46
   0  -7   9    6.23   12.36
   0  -7   9   11.94    5.05
   0  -7   9    0.05   11.79
   0   7 -10 2218.22  112.94
   0   7  10 2196.91  113.39
   0   7  10 1905.91   79.16
   0   7  10 2116.47  114.58
   0   7 -10 2219.67   86.32
   0   7 -10 2139.72   95.18
   0  -7  10 2057.26  105.36
   0  -7 -10 1997.70  118.18
   0  -7  10 1861.24   72.62
   0  -7  10 1935.19  105.28
   0  -7 -10 2196.35   80.46
   0   7 -11  150.29   16.72
   0   7  11  142.35   17.55
   0   7 -11  133.49   19.27
   0   7 -11  143.26   28.66
   0   7  11  127.43   31.00
   0  -7  11  113.63   27.93
   0  -7  11  127.06   14.96
   0  -7 -11  154.93   34.15
   0  -7  11  117.26   20.87
   0  -7 -11  142.66   22.40
   0   7  12  354.36   29.54
   0   7 -12  401.00   25.93
   0   7 -12  369.22   27.52
   0   7  12  399.80   41.73
   0   7 -12  391.47   43.63
   0  -7  12  326.54   33.24
   0  -7 -12  375.48   30.79
   0  -7  12  340.70   41.70
   0  -7  12  356.75   22.85
   0  -7 -12  399.21   22.60
   0   7  13  870.42   43.73
   0   7 -13  892.35   64.32
   0   7  13  775.69   66.89
   0   7 -13  818.42   31.18
   0   7 -13  912.81   40.97
   0  -7  13  785.50   37.63
   0  -7 -13  822.34   69.06
   0  -7  13  751.00   34.26
   0  -7  13  792.88   61.56
   0   7  14  243.11   21.49
   0   7  14  222.91   17.40
   0   7 -14  261.15   19.87
   0   7  14  214.49   39.25
   0   7 -14  256.88   35.87
   0  -7  14  209.50   34.97
   0  -7  14  221.94   22.51
   0  -7 -14  265.87   40.60
   0  -7  14  241.97   18.66
   0   7  15   21.41   15.75
   0   7  15   15.73   11.84
   0   7  15   24.67   10.84
   0   7 -15   16.40    8.73
   0   7 -15   18.62    9.94
   0  -7  15   20.89    7.88
   0  -7  15   28.76   15.97
   0  -7 -15   10.98   11.31
   0   7  16  251.51   20.91
   0   7  16  244.47   38.06
   0   7 -16  264.46   21.79
   0   7 -16  311.09   30.68
   0   7  16  225.79   16.97
   0  -7 -16  263.12   37.42
   0  -7  16  245.36   33.86
   0  -7  16  251.41   18.88
   0   7  17  237.09   25.94
   0   7  17  276.00   33.75
   0   7 -17  304.04   22.33
   0   7  17  282.78   39.21
   0   7 -17  348.45   30.38
   0  -7  17  258.42   21.75
   0  -7  17  249.68   29.81
   0  -7 -17  282.92   23.49
   0   7  18  126.12   12.21
   0   7 -18  188.28   27.21
   0   7 -18  217.99   22.47
   0   7  18  181.65   16.26
   0   7  18  180.43   18.84
   0  -7  18  177.95   24.48
   0  -7  18  171.17   17.22
   0  -7 -18  187.25   28.82
   0   7  19    6.55    6.31
   0   7  19    4.77    5.44
   0   7  19    9.78   11.85
   0   7 -19    7.60   10.12
   0   7 -19    2.42    4.45
   0  -7  19    2.84    5.54
   0  -7  19    0.36    6.11
   0  -7 -19    7.31    6.35
   0   7  20  360.48   23.15
   0   7  20  315.42   28.76
   0   7 -20  418.27   23.49
   0   7 -20  405.89   21.64
   0  -7  20  348.39   34.24
   0  -7 -20  399.88   32.26
   0  -7  20  364.04   20.47
   0   8   0 1002.24   43.96
   0   8   0 1062.03   45.92
   0   8   0 1062.79   35.88
   0  -8   0  980.79   46.12
   0  -8   0  970.06   36.64
   0  -8   0  954.70   51.60
   0   8  -1    4.86    5.68
   0   8   1    2.30    3.97
   0   8   1    9.87    9.79
   0   8   1   -1.11    4.72
   0   8   1    7.46    9.26
   0   8   1   -0.60    4.80
   0   8  -1   -1.80    5.89
   0   8  -1    2.51    5.59
   0  -8  -1   -7.66    9.64
   0  -8  -1   -8.76    9.66
   0  -8   1    5.18    6.36
   0  -8  -1    2.03    4.13
   0  -8   1    3.02    5.60
   0  -8  -1   -2.69    5.47
   0   8  -2 1045.60   63.12
   0   8  -2 1042.48   37.05
   0   8   2 1025.36   35.68
   0   8   2 1037.50   44.51
   0  -8   2  903.69   52.24
   0  -8  -2  993.82   43.27
   0  -8  -2  977.30   52.06
   0  -8  -2  968.28   50.33
   0  -8   2  964.73   42.26
   0  -8   2  847.00   36.25
   0   8  -3 1133.68   52.46
   0   8   3 1081.80   45.88
   0   8   3 1039.86   38.51
   0   8   3 1065.09   65.29
   0   8  -3 1109.99   47.02
   0   8  -3 1068.30   65.50
   0  -8  -3  986.13   56.74
   0  -8  -3 1006.98   53.58
   0  -8   3  999.05   41.68
   0  -8  -3 1001.26   42.49
   0   8   4   71.46   12.41
   0   8   4   48.19    8.50
   0   8  -4   61.58   12.51
   0   8  -4   70.91   14.78
   0   8   4   67.37   17.85
   0   8  -4   64.65   20.83
   0  -8   4   52.12   23.94
   0  -8  -4   59.96   15.19
   0  -8  -4   54.94   16.45
   0  -8  -4   56.26   11.15
   0  -8   4   63.92   17.06
   0   8   5  618.13   49.19
   0   8   5  616.18   30.33
   0   8  -5  588.64   31.32
   0   8   5  600.42   39.09
   0   8  -5  602.81   47.94
   0   8  -5  611.95   27.39
   0  -8   5  574.04   54.49
   0  -8  -5  547.44   25.73
   0  -8  -5  574.03   36.82
   0  -8  -5  569.90   31.18
   0  -8   5  566.88   43.23
   0   8   6   34.41   16.98
   0   8  -6   29.68    9.54
   0   8   6   36.98   13.35
   0   8  -6   21.23   16.45
   0   8   6   26.29   12.77
   0   8  -6   19.70   13.72
   0  -8   6   17.74   11.40
   0  -8   6   15.87    8.74
   0  -8  -6   16.01   11.08
   0  -8  -6   24.25    7.26
   0  -8  -6   19.84   16.59
   0   8   7  300.43   21.19
   0   8  -7  300.07   35.87
   0   8   7  306.09   23.79
   0   8   7  292.86   28.31
   0   8  -7  299.06   21.55
   0   8  -7  310.65   31.99
   0  -8   7  296.97   25.31
   0  -8  -7  276.86   15.45
   0  -8   7  278.35   20.87
   0  -8  -7  302.26   27.07
   0  -8  -7  274.25   39.06
   0   8   8 2030.69   83.79
   0   8   8 1971.90   87.97
   0   8   8 2071.24  110.56
   0   8  -8 2121.84   85.14
   0   8  -8 2059.10  101.67
   0   8  -8 2029.78   81.03
   0  -8   8 1994.79   87.34
   0  -8   8 1928.43  102.10
   0  -8  -8 2037.01   75.85
   0  -8  -8 1976.97   87.31
   0   8   9    7.26    8.89
   0   8  -9    9.88    8.28
   0   8   9    8.04   13.53
   0   8   9    8.78    8.81
   0   8  -9   11.78    6.78
   0   8  -9   11.81   13.44
   0  -8   9    8.91    8.73
   0  -8  -9    9.80   10.17
   0  -8   9   10.94   13.21
   0  -8  -9   11.25    9.82
   0   8 -10    5.94    5.39
   0   8  10   -8.63   12.58
   0   8  10    1.72   12.61
   0   8 -10    0.80   11.73
   0   8 -10    6.01    6.96
   0  -8  10    5.20   11.48
   0  -8 -10   -0.27   14.29
   0  -8 -10    4.50    5.12
   0  -8  10    1.14   11.77
   0   8  11    7.95    8.90
   0   8 -11    6.66    9.85
   0   8 -11    8.13    8.09
   0   8  11   13.07    8.81
   0   8 -11   16.88    8.53
   0  -8  11    4.33    8.64
   0  -8  11   13.21   13.84
   0  -8 -11   15.53   10.26
   0  -8 -11    7.37   10.01
   0  -8  11   10.88   12.80
   0   8 -12  101.97   14.14
   0   8  12   97.55   27.01
   0   8 -12  100.34   15.30
   0   8 -12   90.00   15.25
   0   8  12  131.11   25.30
   0  -8 -12   99.78   11.35
   0  -8  12   96.43   23.71
   0  -8  12  123.83   20.75
   0  -8  12   80.49   16.37
   0  -8 -12   87.28   17.66
   0   8  13  338.70   24.90
   0   8  13  275.30   18.45
   0   8  13  315.07   42.04
   0   8 -13  355.18   22.45
   0   8 -13  352.73   38.63
   0   8 -13  375.88   24.41
   0  -8  13  293.60   26.90
   0  -8  13  303.17   29.63
   0  -8  13  308.81   36.66
   0  -8 -13  321.27   45.38
   0   8  14   42.65   18.33
   0   8  14   38.53   12.06
   0   8  14   30.97    7.51
   0   8 -14   39.51    9.73
   0   8 -14   36.55   18.59
   0  -8  14   26.93   12.93
   0  -8  14   32.05    7.24
   0  -8  14   44.38   17.42
   0  -8 -14   44.06   13.16
   0   8  15    5.05   11.91
   0   8  15    1.54    6.09
   0   8 -15   -0.09   10.68
   0   8  15    6.04    7.16
   0   8 -15    1.48    5.34
   0  -8  15    4.52    4.47
   0  -8  15   -2.43    6.26
   0  -8 -15   -2.18   12.39
   0  -8  15    0.75   10.08
   0   8  16  385.47   23.53
   0   8  16  574.74   44.55
   0   8 -16  663.77   28.67
   0   8 -16  609.75   45.79
   0   8  16  510.74   49.59
   0  -8  16  495.13   43.04
   0  -8  16  506.54   24.33
   0  -8 -16  555.36   48.94
   0   8  17   50.38    8.26
   0   8  17  105.49   14.15
   0   8 -17  112.26   17.44
   0   8  17  106.11   12.65
   0   8 -17   99.82   12.72
   0  -8  17   85.75   15.81
   0  -8  17   80.65   20.65
   0  -8 -17  100.16   14.07
   0   8  18    8.24    9.18
   0   8 -18    3.81    5.79
   0   8 -18    7.00    7.51
   0   8  18    3.93   11.46
   0  -8  18    4.15    5.61
   0  -8  18   -0.32    7.38
   0  -8 -18   -1.30   11.26
   0   8 -19   10.29    9.27
   0   8  19    8.24    6.44
   0   8  19   -0.61    4.58
   0  -8 -19    6.34    5.83
   0  -8  19    1.58    5.04
   0   9   0    3.67    9.91
   0   9   0   -3.30   10.31
   0  -9   0   -1.70    5.83
   0  -9   0    1.00    4.48
   0  -9   0   -8.02   10.31
   0   9   1   61.78   12.71
   0   9  -1   57.08    7.22
   0   9   1   59.75   13.25
   0   9  -1   59.81   22.53
   0   9  -1   64.32   22.37
   0  -9   1   52.14   16.31
   0  -9   1   63.46   24.59
   0  -9  -1   45.50   15.53
   0  -9  -1   44.49   12.27
   0  -9  -1   45.43   13.90
   0   9  -2   29.99   11.34
   0   9   2   34.12   10.72
   0   9   2   29.24   19.63
   0   9  -2   28.60   11.18
   0   9  -2   47.49   11.65
   0  -9   2   20.32    8.89
   0  -9  -2   27.60   13.45
   0  -9  -2   27.06    8.17
   0  -9   2  176.45   22.30
   0   9   3  163.84   18.77
   0   9   3  163.42   27.03
   0   9  -3  151.19   18.46
   0   9  -3  160.91   18.70
   0   9  -3  176.32   18.69
   0  -9   3  166.02   20.75
   0  -9  -3  154.92   13.16
   0  -9  -3  143.85   14.68
   0  -9   3  131.41   13.92
   0   9   4    7.00    5.46
   0   9   4   15.19    8.09
   0   9  -4   11.19   15.41
   0   9  -4    9.66    6.08
   0   9   4   14.68    9.42
   0   9  -4   26.09    9.02
   0  -9   4   14.20   10.61
   0  -9  -4    6.96   10.40
   0  -9  -4   11.83   12.54
   0  -9  -4   18.30    7.34
   0  -9   4    9.93   11.42
   0   9   5  603.48   31.36
   0   9   5  647.62   53.43
   0   9  -5  608.46   34.40
   0   9   5  539.66   26.52
   0   9  -5  619.27   51.42
   0   9  -5  629.12   39.88
   0  -9   5  587.90   38.06
   0  -9  -5  590.44   46.62
   0  -9  -5  583.40   26.54
   0  -9  -5  580.08   38.57
   0  -9   5  532.38   28.79
   0   9   6  107.06   15.55
   0   9   6   98.36   18.98
   0   9  -6   93.51   18.18
   0   9   6   68.22   10.62
   0   9  -6   85.42   14.44
   0   9  -6   98.76   23.89
   0  -9   6   92.81   17.17
   0  -9  -6   84.46   16.24
   0  -9  -6   87.33   14.25
   0  -9  -6   77.65   10.07
   0  -9   6   70.83   11.79
   0   9  -7  418.81   35.08
   0   9   7  444.23   45.44
   0   9   7  368.71   34.64
   0   9  -7  449.47   27.36
   0   9   7  390.90   23.45
   0   9  -7  448.12   41.51
   0  -9  -7  398.20   27.60
   0  -9   7  379.63   35.57
   0  -9   7  409.73   30.94
   0  -9  -7  422.34   20.78
   0   9   8    1.64    7.14
   0   9  -8    6.88    5.82
   0   9   8    0.73    9.60
   0   9   8    6.37    7.96
   0   9  -8   -0.96   10.33
   0   9  -8    1.07    6.87
   0  -9   8    4.91    7.76
   0  -9  -8    1.98    7.92
   0  -9   8   -1.21    9.86
   0  -9  -8    2.96   12.11
   0   9   9   -5.59    6.81
   0   9   9    1.16    3.99
   0   9  -9    1.57   10.74
   0   9  -9   -0.40    6.15
   0   9   9    0.73    5.74
   0   9  -9   18.95    9.31
   0  -9   9    5.47    9.49
   0  -9  -9    4.00    4.29
   0  -9   9    1.55    6.95
   0  -9  -9   -4.48   11.95
   0   9  10  139.33   26.22
   0   9  10   94.13   14.26
   0   9 -10   96.91   24.34
   0   9 -10   98.70   12.02
   0   9 -10   95.62   13.99
   0  -9 -10   86.81   17.02
   0  -9  10  101.10   22.27
   0  -9  10  101.72   15.17
   0  -9 -10  113.64   16.78
   0   9 -11  114.81   11.93
   0   9  11  123.07   16.05
   0   9  11  109.03   25.70
   0   9 -11  112.87   14.61
   0   9 -11  127.44   24.82
   0  -9  11  128.88   15.36
   0  -9 -11  111.16   17.40
   0  -9 -11  119.94   11.14
   0  -9  11  118.57   14.85
   0   9  12   57.43   20.22
   0   9 -12   59.49    8.06
   0   9 -12   47.50   19.19
   0   9  12   45.02   21.33
   0   9 -12   63.84   11.86
   0  -9  12   52.03   11.60
   0  -9  12   64.39   11.06
   0  -9 -12   51.72   24.42
   0   9  13  553.94   33.01
   0   9 -13  690.45   45.44
   0   9 -13  590.30   32.09
   0   9  13  646.73   34.13
   0   9  13  428.08   24.97
   0   9 -13  665.99   33.08
   0  -9  13  612.38   41.79
   0  -9  13  573.57   31.53
   0  -9 -13  636.73   36.89
   0   9  14  233.73   32.67
   0   9 -14  299.28   28.10
   0   9 -14  274.27   19.83
   0   9  14  232.47   31.34
   0   9  14  170.42   20.78
   0  -9  14  226.61   18.61
   0  -9  14  241.99   22.96
   0  -9 -14  255.78   22.97
   0   9 -15  148.62   24.31
   0   9  15  146.93   27.13
   0   9 -15  173.57   14.14
   0   9  15  152.39   15.31
   0  -9  15  139.72   23.53
   0  -9 -15  145.76   28.67
   0  -9  15  116.54    9.77
   0   9  16    2.87    5.64
   0   9  16    0.40    2.04
   0   9  16    2.84    8.47
   0   9 -16    4.94    8.98
   0   9 -16    3.87    4.31
   0  -9  16    4.48    8.38
   0  -9 -16    0.79    6.17
   0   9  17  716.34   34.20
   0   9 -17  815.99   40.83
   0   9  17  658.26   48.74
   0   9 -17  738.77   48.12
   0  -9 -17  758.03   51.95
   0  -9  17  616.88   41.78
   0  10   0  202.58   19.84
   0  10   0  193.49   32.68
   0 -10   0  188.03   31.92
   0 -10   0  163.60   22.27
   0  10  -1   13.80    9.27
   0  10   1   15.49   15.62
   0  10  -1   18.40    9.25
   0 -10   1   15.10    9.62
   0 -10   1    8.14    6.57
   0 -10  -1   11.14    6.51
   0 -10  -1   22.35   15.99
   0  10   2  212.48   28.73
   0  10   2  130.65   17.68
   0  10  -2  138.58   28.53
   0  10  -2  126.91   17.53
   0 -10   2  130.67   18.42
   0 -10  -2  143.41   18.28
   0 -10  -2  114.43   19.29
   0 -10   2   93.80   13.38
   0 -10  -2  122.91   15.71
   0  10   3 1552.30   67.36
   0  10   3 1556.12   67.78
   0  10  -3 1539.37   88.39
   0  10  -3 1557.13   56.53
   0 -10  -3 1420.81   69.09
   0 -10  -3 1526.47   73.88
   0 -10   3 1413.88   73.73
   0  10   4  308.30   34.36
   0  10  -4  287.43   16.55
   0  10   4  331.12   39.07
   0  10  -4  287.02   38.27
   0  10  -4  315.70   37.72
   0 -10   4  329.67   42.48
   0 -10  -4  276.07   30.06
   0 -10  -4  282.28   17.31
   0 -10  -4  271.70   18.90
   0 -10   4  275.08   28.71
   0  10  -5  282.77   24.73
   0  10   5  288.72   23.72
   0  10   5  288.33   31.24
   0  10  -5  278.54   22.63
   0  10  -5  274.98   35.89
   0 -10   5  264.30   40.94
   0 -10   5  248.70   18.55
   0 -10  -5  269.01   19.78
   0 -10  -5  280.44   17.57
   0 -10  -5  253.55   23.74
   0  10  -6   92.09   22.45
   0  10   6   66.10    8.87
   0  10   6   83.26   24.17
   0  10   6   65.87   10.84
   0  10  -6   75.88   13.69
   0  10  -6   73.43   16.04
   0 -10   6   63.59   10.96
   0 -10  -6   84.58   19.61
   0 -10   6   88.69   26.55
   0 -10  -6   74.81    8.89
   0 -10  -6   60.42   14.46
   0  10  -7   13.52   12.43
   0  10   7    4.75   13.47
   0  10   7    3.49    5.16
   0  10   7    5.36    9.63
   0  10  -7    7.48    5.80
   0  10  -7    5.08   12.15
   0 -10   7    7.08   10.42
   0 -10  -7   11.44   11.91
   0 -10   7    7.57   14.64
   0 -10  -7    5.73    8.10
   0  10   8  187.44   19.28
   0  10   8  150.04   13.48
   0  10  -8  192.62   29.98
   0  10   8  169.34   21.37
   0  10  -8  200.32   26.71
   0  10  -8  192.01   14.79
   0 -10   8  159.98   24.84
   0 -10   8  173.66   32.83
   0 -10  -8  192.92   12.62
   0 -10  -8  190.12   18.92
   0  10   9    8.13   10.45
   0  10  -9    1.94    8.37
   0  10  -9   -0.81    9.54
   0  10   9    3.73    5.85
   0  10   9   -4.04    7.45
   0  10  -9    0.43    4.74
   0 -10   9   -2.48    7.75
   0 -10  -9    4.62    5.86
   0 -10   9   -8.80   10.36
   0 -10  -9    1.34    5.89
   0  10  10   14.28   11.60
   0  10 -10   13.90    7.13
   0  10 -10   13.25   13.59
   0  10  10    7.77    8.84
   0  10 -10    7.54   11.16
   0 -10  10   15.73    6.89
   0 -10  10    8.61   14.35
   0 -10 -10   18.62   14.93
   0  10  11    0.51    3.66
   0  10 -11    0.30    9.92
   0  10  11    3.62   11.04
   0  10  11    2.82    5.53
   0  10 -11    9.22    5.60
   0  10 -11   -1.58    7.92
   0 -10  11    2.99    5.12
   0 -10 -11    0.86   11.65
   0 -10  11    5.99   10.07
   0  10  12   75.70   12.42
   0  10 -12   72.89   10.82
   0  10 -12   65.11    8.04
   0  10  12   57.10   17.75
   0  10 -12   67.39   18.46
   0 -10  12   60.77   10.91
   0 -10 -12   64.04   13.46
   0 -10  12   55.00   10.00
   0  10 -13  392.22   21.91
   0  10 -13  322.43   21.51
   0  10  13  363.84   35.90
   0  10  13  333.64   34.14
   0  10 -13  392.98   31.92
   0 -10  13  341.45   19.07
   0 -10  13  309.31   19.85
   0 -10 -13  372.55   38.83
   0  10  14   15.60    7.45
   0  10  14   15.45    7.70
   0  10 -14   14.36    7.15
   0  10 -14   14.15   11.13
   0 -10 -14   14.53   14.52
   0 -10  14   15.27    9.11
   0 -10  14   12.02   10.60
   0  10  15  181.89   25.06
   0  10  15  175.63   25.09
   0  10 -15  196.37   15.02
   0  10 -15  222.26   14.47
   0 -10  15  149.50   21.42
   0 -10 -15  200.46   17.22
   0  11   0   -0.01    6.42
   0  11   0   -1.63    6.64
   0 -11   0    0.55    6.40
   0 -11   0   -7.17    6.98
   0  11  -1  379.88   35.43
   0  11   1  223.70   21.50
   0  11   1  228.19   20.66
   0  11  -1  241.28   33.64
   0 -11   1  202.92   14.53
   0 -11  -1  220.13   19.72
   0 -11  -1  212.11   21.77
   0 -11   1  234.93   33.76
   0  11   2   -2.03   10.92
   0  11  -2   -3.61   11.11
   0 -11  -2   -2.21    4.02
   0 -11   2    1.29    6.98
   0  11   3  113.42   15.98
   0  11   3    7.93   23.38
   0  11  -3  116.41   15.36
   0  11  -3  113.80   26.38
   0 -11   3   93.89   17.20
   0 -11  -3  109.47   12.92
   0 -11  -3  101.30   15.20
   0  11  -4  246.03   20.88
   0  11   4  241.30   21.76
   0  11   4  233.96   19.35
   0  11  -4  244.62   21.11
   0 -11  -4  245.78   16.45
   0 -11   4  217.41   15.07
   0 -11  -4  221.07   13.74
   0 -11  -4  217.95   23.08
   0 -11   4  241.39   36.35
   0  11  -5  128.28   15.84
   0  11   5  114.38   13.43
   0  11   5  139.41   27.57
   0  11  -5  131.11   16.01
   0  11  -5  117.94   15.72
   0 -11   5  105.68   11.41
   0 -11   5  128.77   17.76
   0 -11  -5  126.27   11.88
   0 -11  -5  120.68   17.62
   0  11   6  389.76   25.71
   0  11  -6  326.87   24.95
   0  11   6  337.75   30.03
   0  11  -6  360.29   24.98
   0  11  -6  371.74   37.85
   0 -11   6  302.27   27.38
   0 -11  -6  326.76   20.59
   0 -11   6  338.18   27.01
   0  11   7   18.37   10.08
   0  11   7   17.35    7.18
   0  11  -7   28.98   15.57
   0  11  -7   30.50    9.14
   0  11  -7   22.01    6.24
   0 -11   7   24.64   11.64
   0 -11  -7   30.66    8.24
   0 -11   7   30.91   10.79
   0  11   8   83.65   16.26
   0  11  -8  107.09   13.17
   0  11  -8  111.73   10.70
   0  11   8  142.29   24.81
   0  11  -8  120.98   23.98
   0 -11   8  111.74   17.89
   0 -11  -8  111.70   21.18
   0 -11   8  119.21   15.75
   0  11  -9  458.35   21.84
   0  11   9  365.83   25.89
   0  11  -9  477.99   38.57
   0  11   9  462.28   26.54
   0  11   9  301.06   17.95
   0  11  -9  455.58   35.52
   0 -11   9  475.25   41.59
   0 -11  -9  459.46   37.61
   0 -11   9  393.62   30.62
   0  11 -10   13.62   12.57
   0  11  10   18.08   14.23
   0  11  10    8.45    8.80
   0  11 -10   17.36    6.17
   0  11 -10   13.20   10.36
   0 -11 -10   16.87    7.85
   0 -11  10    9.19   13.53
   0 -11  10   12.41    9.90
   0  11  11   11.52    6.62
   0  11 -11    5.74    7.48
   0  11 -11    3.29   10.31
   0  11  11    5.57    4.44
   0  11 -11    4.02    4.92
   0 -11  11    5.81    7.94
   0 -11 -11    4.65   10.99
   0 -11  11    0.48   10.68
   0  11  12   12.01    5.40
   0  11 -12   19.76    6.24
   0  11 -12   15.41   11.50
   0  11  12   22.12   13.11
   0  11 -12   12.02    4.27
   0 -11  12   19.45    6.90
   0 -11 -12   21.62   12.81
   0 -11  12   19.25    9.33
   0  11 -13    6.85    4.98
   0  11  13    2.46    6.17
   0  11 -13    4.05    8.55
   0 -11  13    8.16    4.15
   0 -11 -13   11.06    6.24
   0  12   0  160.14   28.05
   0  12   0  198.32   29.92
   0 -12   0  191.13   28.46
   0  12   1   16.81   11.15
   0  12   1  123.82   18.14
   0  12  -1   19.52   18.30
   0  12  -1  115.98   18.24
   0 -12   1   17.63   18.11
   0 -12  -1   16.30    9.46
   0  12   2  915.20   41.44
   0  12  -2  900.70   42.17
   0  12   2  911.70   43.27
   0  12  -2  898.97   41.78
   0 -12   2  676.13   37.70
   0  12   3    3.80    6.04
   0  12  -3    4.61    6.85
   0  12  -3    8.93    6.83
   0  12   3    4.03   12.08
   0 -12   3    0.42    6.18
   0 -12   3    8.34    7.37
   0 -12  -3    5.27    9.19
   0  12  -4   13.27    7.11
   0  12   4   -0.42   10.96
   0  12  -4    4.79    7.15
   0  12   4   11.40   12.63
   0 -12   4    8.83    6.62
   0 -12  -4    5.76    4.93
   0 -12   4    8.23    7.82
   0  12   5  116.97   12.33
   0  12  -5  140.47   23.43
   0  12   5  140.00   14.96
   0  12  -5  137.93   14.35
   0 -12   5   95.05    8.58
   0 -12   5  138.32   15.76
   0 -12  -5  107.90    7.90
   0 -12  -5  118.39   13.74
   0  12  -6    8.76    6.94
   0  12   6   10.53    9.21
   0  12   6   12.19   12.38
   0  12  -6    1.22   11.92
   0 -12   6    6.15    4.18
   0 -12   6   14.69    8.24
   0 -12  -6   10.33    4.02
   0  12   7    7.36    7.18
   0  12  -7    5.33   10.09
   0  12  -7    1.85    4.23
   0  12   7    5.59    6.56
   0  12  -7    8.31    5.90
   0 -12  -7    3.46    4.00
   0 -12   7    3.17    5.94
   0 -12   7    5.49    7.00
   0  12   8  210.32   16.96
   0  12  -8  223.68   25.59
   0  12   8  110.52   14.24
   0  12  -8  205.58   14.84
   0 -12   8  134.89   14.63
   0 -12   8  202.79   17.51
   0 -12  -8  202.61   18.35
   0  12   9   12.29   11.18
   0  12  -9    6.96    9.99
   0  12  -9    6.55    5.35
   0 -12   9    5.76    6.39
   0 -12  -9    5.40    7.03
   0  13   0    0.32    7.35
   0  13   0    0.96    6.47
   0 -13   0   -1.01    6.08
   0  13   1   48.68   17.50
   0  13   1   44.39   18.43
   0  13  -1   61.73   10.65
   0  13  -1   68.62   10.90
   0 -13   1   60.52   16.86
   0 -13  -1   67.06    8.74
   0  13   2   15.63    7.01
   0  13   2   14.93    7.93
   0  13  -2   26.38    7.76
   0  13  -2   17.38    8.17
   0 -13  -2   17.05    8.78
   0  13  -3   39.69    9.25
   0  13   3   29.13    7.38
   0  13   3   26.74    9.58
   0  13  -3   27.59    9.13
   0 -13   3   39.87    9.22
   0  13   4   27.93   13.18
   0  13   4   47.81   17.91
   0  13  -4   40.77   16.64
   0  13  -4   45.00   10.45
   0 -13   4   69.42   10.72
   1   0 -24  307.56   13.03
  -1   0  24    0.66   10.46
  -1   0  23    0.53    8.14
  -1   0  23    2.40    5.09
  -1   0  23    1.29    3.83
   1   0 -22  365.58   15.02
  -1   0  22  336.06   29.32
  -1   0  22  325.27   36.21
  -1   0  22  293.26   21.78
   1   0 -21    3.35    6.71
  -1   0  21    2.26   10.55
  -1   0  21    4.12    5.35
   1   0 -20  418.56   19.52
  -1   0  20  372.89   20.21
  -1   0  20  431.09   35.59
  -1   0  20  406.91   40.51
   1   0 -19   -1.30    7.96
  -1   0  19    2.77    6.31
  -1   0  19   -0.76    7.47
  -1   0  19    4.45    5.62
   1   0 -18  143.41   14.47
  -1   0  18  122.98   12.78
  -1   0  18  134.52   26.97
  -1   0  18  138.61   15.51
   1   0 -17    4.62    5.82
  -1   0  17  -13.56    7.22
  -1   0  17  -18.97   11.52
  -1   0  17    5.78    8.86
  -1   0  17   -3.00   10.63
   1   0 -16   11.89   11.62
  -1   0  16    4.93    9.30
  -1   0  16    2.28    7.04
  -1   0  16    1.46   11.04
   1   0 -15   -4.33    5.79
  -1   0  15    0.20    5.59
  -1   0  15    6.16    5.81
  -1   0  15    3.56    4.94
   1   0 -14   56.47   18.32
   1   0 -14   68.52    7.06
   1   0 -14   49.84   10.19
   1   0 -14   50.68   12.52
  -1   0  14   65.82   12.38
  -1   0  14   64.06    9.84
  -1   0  14   55.55   11.16
  -1   0  14   52.83   19.42
   1   0 -13    3.38    3.95
   1   0 -13   -1.34    3.20
   1   0 -13   -2.51    2.97
   1   0 -13    1.70    7.06
   1   0 -13    2.02    1.77
   1   0 -13   -0.34    3.90
  -1   0  13   -0.34    4.69
  -1   0  13   -2.99    3.29
  -1   0  13   -4.04    3.82
  -1   0  13   -2.86    6.50
  -1   0  13    3.25    3.47
  -1   0  13   -0.68    7.20
  -1   0  13   -0.77    7.40
   1   0 -12   21.38    4.88
   1   0 -12   20.55    6.44
   1   0 -12   22.54   10.16
   1   0 -12   25.86    8.09
   1   0 -12   21.61    7.75
   1   0 -12   24.14    6.30
  -1   0  12   22.26   11.61
  -1   0  12   20.02   13.69
  -1   0  12   20.27    8.44
  -1   0  12   21.10   11.11
  -1   0  12   21.18   14.60
  -1   0  12   20.88    8.53
   1   0 -11    4.67    5.12
   1   0 -11   -2.82    6.73
   1   0 -11   -3.77    6.21
   1   0 -11   -4.00    3.99
   1   0 -11    5.06    4.83
  -1   0  11   10.42    5.47
  -1   0  11   -3.68    6.75
  -1   0  11   -3.90    4.92
  -1   0  11    4.05    8.73
  -1   0  11   -1.78    3.95
  -1   0  11   -5.35    4.73
   1   0 -10 6031.63  217.06
   1   0 -10 5909.46  253.99
   1   0 -10 6521.64  239.51
   1   0 -10 6074.17  230.09
   1   0 -10 6068.98  266.85
  -1   0  10 6003.76  232.54
  -1   0  10 6148.71  244.31
  -1   0  10 6338.17  253.49
  -1   0  10 6111.41  229.57
  -1   0  10 6273.44  249.84
  -1   0  10 6173.33  249.06
  -1   0  10 5769.69  247.85
   1   0  -9    1.26    8.38
   1   0  -9   -2.78    6.29
   1   0  -9    0.46    5.11
   1   0  -9    2.34    5.69
   1   0  -9    0.38    5.86
  -1   0   9   -1.09    6.24
  -1   0   9    1.63    1.28
  -1   0   9    3.37    6.23
  -1   0   9    3.18    8.37
  -1   0   9    1.09    7.43
  -1   0   9   -2.86    8.52
  -1   0   9    1.63    2.40
  -1   0   9   -1.48    6.57
  -1   0   9    8.49   10.09
  -1   0   9    1.99    6.04
   1   0  -8 1923.61   69.74
   1   0  -8 1921.56   68.81
   1   0  -8 1878.53   58.06
   1   0  -8 1900.66   71.92
   1   0  -8 2002.89   66.88
  -1   0   8 1902.40   99.20
  -1   0   8 1927.53   81.13
  -1   0   8 1969.92   94.85
  -1   0   8 1713.90   42.02
  -1   0   8 1922.71   48.91
  -1   0   8 1881.48   67.06
  -1   0   8 2047.52   77.72
  -1   0   8 1960.98   97.58
  -1   0   8 2000.90  100.03
  -1   0   8 1876.58   82.28
   1   0  -7   -1.68    5.54
   1   0  -7   -0.08    6.28
   1   0  -7    2.74    5.80
   1   0  -7    0.85    3.79
   1   0  -7    0.98    5.01
   1   0  -7   -0.47    8.54
  -1   0   7    3.67    9.70
  -1   0   7    7.22   10.52
  -1   0   7    3.97    3.04
  -1   0   7    1.07    4.35
  -1   0   7   -0.27   10.92
  -1   0   7    4.19    6.09
  -1   0   7    1.03    2.00
  -1   0   7   -1.85   10.57
  -1   0   7   -1.20    4.59
   1   0  -6 1316.98   70.20
   1   0  -6 1275.22   48.94
   1   0  -6 1262.64   58.76
   1   0  -6 1271.20   76.33
   1   0  -6 1324.25   41.84
   1   0  -6 1307.01   51.34
  -1   0   6 1423.70   37.15
  -1   0   6 1308.68   53.83
  -1   0   6 1229.63   52.11
  -1   0   6 1325.76   72.16
  -1   0   6 1213.45   61.86
  -1   0   6 1177.40   30.00
  -1   0   6 1277.39   51.53
  -1   0   6 1314.32   79.80
  -1   0   6 1274.93   66.30
   1   0  -5   -5.95    5.72
   1   0  -5   -3.87   10.96
   1   0  -5   -2.32    8.48
   1   0  -5   -2.92    5.56
   1   0  -5    3.60   10.36
   1   0  -5   -0.13    6.22
  -1   0   5   -3.25    6.14
  -1   0   5    0.73    2.39
  -1   0   5    1.60    1.84
  -1   0   5   -2.45    5.17
  -1   0   5    1.93    9.38
  -1   0   5   -4.01   10.96
  -1   0   5   -3.11   11.44
  -1   0   5   -9.20    8.15
  -1   0   5   -6.02   10.61
   1   0  -4 1556.05   70.71
   1   0  -4 1557.41   68.82
   1   0  -4 1634.02  104.23
   1   0  -4 1661.95   74.85
   1   0  -4 1648.31   73.44
   1   0  -4 1526.24   64.24
  -1   0   4 1533.58   68.69
  -1   0   4 1631.68  103.63
  -1   0   4 1625.15   39.81
  -1   0   4 1561.21   74.32
  -1   0   4 1813.12   47.74
  -1   0   4 1579.40   71.20
  -1   0   4 1527.45   69.61
  -1   0   4 1568.56   92.24
   1   0  -3  -12.62   10.20
   1   0  -3  -13.71   11.42
   1   0  -3   -5.63    5.24
   1   0  -3    1.29    1.99
   1   0  -3    0.56    5.21
   1   0  -3    0.53    2.76
   1   0  -3   -0.17    9.20
   1   0  -3   -6.83    4.39
  -1   0   3   -6.14    9.74
  -1   0   3  -15.56    9.52
  -1   0   3   -0.15    4.27
  -1   0   3   -1.81    8.99
  -1   0   3   -4.46   10.22
  -1   0   3    0.02    3.04
  -1   0   3   -1.73    6.19
  -1   0   3   -2.01    5.45
   1   0  -211540.47  450.51
   1   0  -211077.40  445.30
   1   0  -211701.12  489.91
   1   0  -210644.24  421.24
   1   0  -211150.71  455.07
   1   0  -210770.28  435.12
   1   0  -210644.69  435.01
  -1   0   211591.95  458.24
  -1   0   211085.07  451.54
  -1   0   210628.33  433.39
  -1   0   210968.14  423.88
  -1   0   211195.53  449.84
  -1   0   210993.75  463.16
  -1   0   211509.47  453.99
  -1   0   211214.58  450.37
   1   0  -1    6.43    3.53
   1   0  -1    4.33    3.12
   1   0  -1    5.21    7.18
   1   0  -1   -0.38    3.92
   1   0  -1    1.11    4.61
   1   0  -1    5.68    3.30
  -1   0   1    4.98    5.82
  -1   0   1    4.49    2.95
  -1   0   1    2.56    3.66
  -1   0   1    2.45    4.57
  -1   0   1    5.90    2.77
  -1   0   1    2.68    6.03
  -1   0   1    8.46    7.06
  -1   0   1    3.98    2.21
   1   0   0  188.94    4.64
   1   0   0  176.89   11.95
   1   0   0  183.02    9.65
   1   0   0  201.60   18.03
   1   0   0  188.79   14.89
   1   0   0  173.89    6.67
   1   0   0  181.28   11.69
  -1   0   0  186.54    9.25
  -1   0   0  179.07   14.52
  -1   0   0  168.50   11.97
  -1   0   0  180.29    9.42
  -1   0   0  187.09   17.84
  -1   0   0  178.60   15.82
  -1   0   0  164.23   11.22
   1   0   1   50.51    9.10
   1   0   1   37.06    4.84
   1   0   1   38.45    9.50
  -1   0  -1   57.20    7.94
  -1   0  -1   52.58   16.75
  -1   0  -1   92.13    7.68
  -1   0  -1   77.20    4.30
  -1   0  -1   71.66    9.35
   1   0   2 5281.48  193.56
   1   0   2 5239.73  182.60
   1   0   2 5337.59  182.12
   1   0   2 5356.90  189.20
   1   0   2 5348.32  191.61
  -1   0  -2 5383.51  219.80
  -1   0  -2 5287.11  221.36
  -1   0  -2 5196.58  222.71
  -1   0  -2 5140.03  182.51
  -1   0  -2 5227.95  166.32
  -1   0  -2 5392.66  209.22
   1   0   3    8.20    9.37
   1   0   3    6.33   15.02
   1   0   3   13.36   10.26
   1   0   3    2.75    5.51
   1   0   3    3.78   15.27
   1   0   3    9.70   17.83
  -1   0  -3    4.24    9.45
  -1   0  -3    1.54    8.68
  -1   0  -3    3.26    9.58
  -1   0  -3    0.93   17.32
  -1   0  -3    2.52    8.49
  -1   0  -3   -0.85   14.74
   1   0   4 5175.62  241.75
   1   0   4 5559.63  214.54
   1   0   4 5303.28  184.23
   1   0   4 5322.52  255.37
   1   0   4 5339.19  200.22
  -1   0  -4 5418.66  205.89
  -1   0  -4 5365.68  210.92
  -1   0  -4 5208.76  179.83
  -1   0  -4 5469.33  241.81
  -1   0  -4 5476.59  258.30
  -1   0  -4 5101.99  179.63
  -1   0  -4 5340.75  212.22
   1   0   5   -0.04    9.98
   1   0   5    5.67    6.50
   1   0   5    0.36    5.34
   1   0   5   -1.27   10.25
   1   0   5    0.70    4.13
  -1   0  -5    0.33    4.64
  -1   0  -5    2.11    3.42
  -1   0  -5    1.28    6.75
  -1   0  -5    4.55    3.31
  -1   0  -5    2.02    5.64
  -1   0  -5   -0.65    5.94
  -1   0  -5   -0.01    0.90
  -1   0  -5    1.53    3.34
   1   0   6 1220.90   44.70
   1   0   6 1146.26   52.52
   1   0   6 1179.87   50.97
   1   0   6 1240.71   68.39
   1   0   6 1133.00   55.68
   1   0   6 1152.45   69.77
   1   0   6 1194.60   48.96
  -1   0  -6 1203.35   47.62
  -1   0  -6 1151.03   47.13
  -1   0  -6 1132.25   48.00
  -1   0  -6 1130.58   53.01
  -1   0  -6 1252.55   57.35
  -1   0  -6 1133.23   27.89
   1   0   7    1.74    6.17
   1   0   7   -7.20    8.38
   1   0   7    3.85    5.87
   1   0   7    0.57    3.67
   1   0   7   46.64    9.87
   1   0   7    0.06    5.91
   1   0   7   -1.35    7.42
   1   0   7   24.13   10.40
  -1   0  -7   -0.41    5.61
  -1   0  -7    0.16    3.47
  -1   0  -7   -2.15    3.13
  -1   0  -7   -2.27    6.70
  -1   0  -7    0.89    1.52
  -1   0  -7    2.75    6.09
   1   0   8  263.32   16.65
   1   0   8  251.82   22.71
   1   0   8  269.24   22.36
   1   0   8  276.13   22.27
   1   0   8  268.28   17.93
   1   0   8  244.07   34.38
   1   0   8  257.29   35.30
   1   0   8  258.74   20.18
  -1   0  -8  247.20   23.68
  -1   0  -8  289.81   23.32
  -1   0  -8  269.82   33.30
  -1   0  -8  263.50   20.25
  -1   0  -8  257.87    7.20
  -1   0  -8  268.75   22.40
   1   0   9    1.74   10.61
   1   0   9   -1.13    5.52
   1   0   9   -2.98    7.48
   1   0   9   -1.10    3.54
   1   0   9    8.42   10.30
   1   0   9  -17.03    7.49
   1   0   9   -0.20    5.25
   1   0   9   -1.55    4.67
  -1   0  -9   -0.99    3.46
  -1   0  -9   -1.42    8.93
  -1   0  -9    1.22    1.24
  -1   0  -9   -0.17    2.87
  -1   0  -9    3.36    5.48
  -1   0  -9    0.85    0.92
  -1   0  -9   -0.50    3.58
  -1   0  -9    0.88    3.16
   1   0  10 7555.21  319.82
   1   0  10 7435.84  300.96
   1   0  10 7222.72  303.52
   1   0  10 7431.61  314.38
   1   0  10 7022.92  293.69
   1   0  10 7594.08  330.74
   1   0  10 7583.71  318.51
   1   0  10 7420.32  317.38
  -1   0 -10 7770.93  341.69
  -1   0 -10 7681.04  296.25
  -1   0 -10 7540.30  295.07
  -1   0 -10 8611.20  337.49
  -1   0 -10 7155.16  287.94
   1   0  11    8.01    6.10
   1   0  11   -4.31    4.11
   1   0  11    3.45    8.70
   1   0  11   -0.65    3.25
   1   0  11    5.73    4.97
   1   0  11   -1.00    5.23
   1   0  11   -4.27    7.98
   1   0  11   -0.52    1.89
  -1   0 -11    2.80    4.94
  -1   0 -11   -0.72    4.09
  -1   0 -11   -2.90    3.96
  -1   0 -11    1.00    4.13
  -1   0 -11    0.50    4.96
   1   0  12 1600.70   70.84
   1   0  12 2155.85  106.53
   1   0  12 2302.95   90.20
   1   0  12 1982.80   69.51
   1   0  12 2206.67   80.34
   1   0  12 2075.58   96.06
   1   0  12 2292.64  114.73
   1   0  12 2288.03  114.03
  -1   0 -12 2337.10   83.44
  -1   0 -12 2182.97   83.97
  -1   0 -12 2446.20   86.62
  -1   0 -12 2491.97   81.59
  -1   0 -12 2114.12   68.22
   1   0  13    5.05    5.73
   1   0  13   -1.29    5.30
   1   0  13    4.71   10.00
   1   0  13    0.88    3.53
  -1   0 -13   -2.51    7.15
  -1   0 -13    0.36    3.16
  -1   0 -13   -2.23    4.03
  -1   0 -13    4.66    5.12
   1   0  14 5319.56  259.31
   1   0  14 4964.75  195.84
   1   0  14 5880.92  273.88
   1   0  14 5815.51  242.82
  -1   0 -14 5307.11  209.13
  -1   0 -14 5302.59  201.38
  -1   0 -14 6032.35  254.40
   1   0  15   -0.13   10.75
   1   0  15   15.62    6.31
   1   0  15   -4.87    4.54
  -1   0 -15    0.96    4.86
  -1   0 -15   -1.44    4.40
   1   0  16   -9.96   12.69
   1   0  16    2.74    7.31
  -1   0 -16    6.65    8.00
   1   0  17  -30.40   10.81
   1   0  17   -1.99    9.28
   1   0  17   -8.65   14.92
  -1   0 -17    0.87    9.21
   1   0  18  284.96   19.55
   1   0  18  294.51   27.27
   1   0  18  267.32   38.25
  -1   0 -18  316.94   16.58
   1   0  19    1.76    5.00
   1   0  19    8.18    9.30
   1   0  19   -5.62    5.92
   1   0  20  346.34   31.23
   1   0  20  526.59   42.97
   1   0  20  533.06   33.23
   1   0  21    0.15    4.61
   1   0  21    0.27    5.37
   1   0  22    8.03   12.69
   1   0  22    6.87   10.97
   1   0  23   -1.88    6.05
   1   0  23   -5.52    5.11
  -1   1  24  254.98   16.18
  -1  -1  24  329.87   23.16
  -1  -1  24  298.75   27.70
   1   1 -23    8.77    3.47
   1   1 -23   16.22    6.31
  -1   1  23    8.04   11.33
  -1   1  23    6.77    5.90
  -1   1  23    6.80    3.42
  -1  -1  23   11.94    6.85
  -1  -1  23   12.10    5.87
   1   1 -22   80.89   12.36
  -1   1  22   38.40   12.43
  -1   1  22   66.34   11.74
  -1   1  22   61.37   17.72
  -1   1  22   39.94   12.13
  -1  -1  22   85.67   13.01
  -1  -1  22   61.22   19.30
  -1  -1  22   58.73   17.98
   1   1 -21    2.92    4.30
  -1   1  21    6.71    7.41
  -1   1  21   -1.65    4.18
  -1   1  21    3.73    9.44
  -1  -1  21    1.65    6.01
  -1  -1  21   -1.90    5.87
  -1  -1  21    8.03    5.79
   1   1 -20  142.37   19.69
  -1   1  20  122.38   12.71
  -1   1  20  117.31   18.39
  -1   1  20  113.74   15.12
   1  -1 -20  133.80    9.82
  -1  -1  20  122.93   26.52
  -1  -1  20  119.90   24.96
  -1   1  19   11.54    6.74
   1   1 -19   14.22    6.29
  -1   1  19    2.75    5.98
  -1   1  19    3.76   12.76
  -1   1  19   13.62    8.39
   1  -1 -19    7.43    8.79
  -1  -1  19    8.46   14.02
  -1  -1  19    2.93   13.42
   1   1 -18  617.47   46.81
  -1   1  18  600.65   29.43
  -1   1  18  816.93   51.97
  -1   1  18  602.27   35.56
   1  -1 -18  615.79   27.91
  -1  -1  18  673.31   38.91
  -1  -1  18  625.55   37.06
  -1  -1  18  619.64   35.34
   1   1 -17   83.72   21.44
  -1   1  17   72.35   13.49
  -1   1  17   93.67   25.18
  -1   1  17   71.51   12.48
  -1   1  17   98.51   18.32
   1  -1 -17   98.22   20.13
  -1  -1  17   77.82   14.99
  -1  -1  17   95.13   24.97
  -1  -1  17   73.24   15.61
  -1  -1  17   84.13   24.46
  -1   1  16  178.32   27.60
   1   1 -16  187.15   17.85
  -1   1  16  179.11   15.02
  -1   1  16  202.71   19.96
  -1   1  16  182.19   28.63
   1  -1 -16  184.41   17.22
  -1  -1  16  164.83   13.66
  -1  -1  16  168.97   31.77
  -1  -1  16  172.62   30.86
  -1   1  15   36.32   16.00
  -1   1  15   32.95   16.42
   1   1 -15   37.00   17.42
  -1   1  15   35.44    8.17
  -1  -1  15   49.04   18.40
  -1  -1  15   34.79    7.38
  -1  -1  15   29.48   11.12
  -1  -1  15   41.77   18.23
   1  -1 -15   28.13   10.58
   1  -1 -15   34.54   14.79
   1   1 -14    2.96   10.38
   1   1 -14    0.97    3.67
  -1   1  14   -0.07    7.87
  -1   1  14    2.44    5.56
   1   1 -14    1.50    3.22
  -1   1  14    5.40    6.15
  -1   1  14  -12.81   10.35
  -1   1  14    5.59    5.39
   1  -1 -14    0.66    8.45
   1  -1 -14   -0.32    5.99
  -1  -1  14    2.52    6.36
  -1  -1  14   -1.44   10.59
  -1  -1  14    4.62    6.23
  -1  -1  14    4.04    7.21
   1   1 -13    5.92    3.03
   1   1 -13   14.76   10.68
   1   1 -13    7.57    7.48
  -1   1  13    8.20    7.60
   1   1 -13    4.96    6.70
  -1   1  13   11.48    6.91
   1   1 -13    3.38    9.60
  -1   1  13   12.35    8.69
  -1   1  13    7.78    9.80
  -1   1  13    7.90    6.01
  -1   1  13   11.35   10.96
  -1   1  13   12.33    7.33
   1  -1 -13    9.64    6.09
   1  -1 -13    8.79    8.18
  -1  -1  13   18.09   10.21
  -1  -1  13   14.50    7.73
   1  -1 -13    3.93    4.41
  -1  -1  13    8.01    7.38
   1  -1 -13    8.07    4.52
  -1  -1  13    9.59   12.83
   1  -1 -13    6.11    5.81
  -1  -1  13    7.07    6.46
  -1  -1  13    4.23    5.86
   1  -1 -13    7.58    9.09
  -1  -1  13    3.98    9.01
   1   1 -12 1445.12   53.00
   1   1 -12 1412.96   56.95
   1   1 -12 1485.12   50.35
   1   1 -12 1523.66   51.69
  -1   1  12 1461.39   80.17
  -1   1  12 1458.10   55.72
  -1   1  12 1381.70   77.25
   1   1 -12 1486.26   79.63
   1   1 -12 1464.66   53.76
  -1   1  12 1518.33   76.41
  -1   1  12 1300.81   46.44
  -1   1  12 1477.33   72.05
  -1   1  12 1423.38   64.41
   1  -1 -12 1493.14   51.59
   1  -1 -12 1372.27   58.90
  -1  -1  12 1318.55   64.79
   1  -1 -12 1524.15   48.65
  -1  -1  12 1501.71   60.73
   1  -1 -12 1464.15   52.95
  -1  -1  12 1494.96   48.65
  -1  -1  12 1382.69   67.95
  -1  -1  12 1466.95   81.55
   1  -1 -12 1440.87   51.82
  -1  -1  12 1291.99   51.39
   1   1 -11 1756.44   91.24
   1   1 -11 1765.81   58.24
   1   1 -11 1874.23   54.94
   1   1 -11 1789.39   64.86
   1   1 -11 1736.12   80.16
   1   1 -11 1736.37   52.63
  -1   1  11 1829.02   70.97
  -1   1  11 1838.08   67.28
  -1   1  11 1781.94   93.81
  -1   1  11 1858.44   67.86
  -1   1  11 1848.01   69.20
  -1   1  11 1700.24   73.80
  -1   1  11 1650.79   56.80
  -1   1  11 1709.39   89.42
   1  -1 -11 1847.80   60.90
   1  -1 -11 1700.86   71.27
  -1  -1  11 1806.65   94.80
  -1  -1  11 1832.18   72.20
  -1  -1  11 1620.82   80.82
  -1  -1  11 1714.84   79.58
  -1  -1  11 1786.79   96.14
   1  -1 -11 1690.52   71.47
  -1  -1  11 1884.35   74.32
  -1  -1  11 1709.40   63.07
   1  -1 -11 1751.97   83.17
   1  -1 -11 1774.23   63.05
   1   1 -10 7423.06  282.36
   1   1 -10 6801.31  298.99
   1   1 -10 7102.09  282.51
   1   1 -10 7077.96  289.84
  -1   1  10 6902.30  272.17
   1   1 -10 7238.41  295.45
  -1   1  10 6705.58  284.38
  -1   1  10 7022.92  309.30
   1   1 -10 7122.29  314.65
  -1   1  10 7218.34  291.87
  -1   1  10 7060.40  290.86
  -1   1  10 7003.40  290.07
  -1   1  10 7072.92  291.29
  -1   1  10 7432.02  297.34
   1  -1 -10 7113.90  313.73
   1  -1 -10 6737.55  283.65
   1  -1 -10 6895.53  268.77
  -1  -1  10 7265.31  299.86
  -1  -1  10 7223.16  262.69
  -1  -1  10 7283.14  291.42
  -1  -1  10 6533.30  267.37
  -1  -1  10 7110.52  255.17
  -1  -1  10 7101.43  324.11
   1  -1 -10 7027.68  301.67
  -1  -1  10 7091.26  293.87
  -1  -1  10 7098.08  330.69
   1  -1 -10 7180.70  277.75
  -1  -1  10 6629.22  267.45
   1   1  -9   23.03    8.07
  -1   1   9   33.04   16.21
   1   1  -9   32.56   16.35
  -1   1   9   30.92    9.78
   1   1  -9   32.48    6.41
   1   1  -9   29.58   10.38
   1   1  -9    0.21   10.60
  -1   1   9   27.44   11.76
  -1   1   9   43.72   20.20
   1   1  -9   33.58    7.49
  -1   1   9   30.52    7.76
   1   1  -9   37.42   11.01
  -1   1   9   23.09   12.10
  -1   1   9   32.85   11.29
  -1   1   9   56.43   15.63
   1  -1  -9   31.34   15.55
  -1  -1   9   34.06   15.14
  -1  -1   9   29.21    8.97
   1  -1  -9   35.47   13.49
  -1  -1   9   31.51   18.82
  -1  -1   9   35.46    6.33
  -1  -1   9   32.41    7.89
  -1  -1   9   37.88    4.43
  -1  -1   9   31.35   11.54
   1  -1  -9   32.22   17.87
   1  -1  -9   33.76   13.96
  -1  -1   9   30.10   21.06
  -1  -1   9   29.14    4.85
   1  -1  -9   38.49    5.70
   1   1  -8   26.66    7.51
   1   1  -8   22.43   10.72
   1   1  -8   21.02   10.41
  -1   1   8   13.91    6.16
   1   1  -8   22.37   17.10
   1   1  -8   20.92    8.89
  -1   1   8   27.79   18.24
  -1   1   8   16.69   12.22
  -1   1   8   28.00   15.51
  -1   1   8   19.94   14.51
   1   1  -8   23.52   10.21
   1   1  -8   18.34   11.97
  -1   1   8   23.73   14.23
  -1   1   8   19.21   17.71
  -1   1   8   25.75    6.83
   1  -1  -8   20.43   16.87
  -1  -1   8   20.03    8.27
  -1  -1   8   21.72   17.10
  -1  -1   8   29.07    6.90
   1  -1  -8   19.94   12.51
   1  -1  -8   21.96    8.50
  -1  -1   8   19.13   19.22
  -1  -1   8   39.11    3.97
   1  -1  -8   22.47    5.58
  -1  -1   8   21.41   13.11
   1  -1  -8   17.60    7.51
  -1  -1   8   17.41    8.29
  -1  -1   8   25.14    4.86
  -1  -1   8   19.85   10.28
   1   1  -7 1475.68   79.88
  -1   1   7 1432.73   61.77
   1   1  -7 1422.41   46.35
   1   1  -7 1461.39   60.65
  -1   1   7 1449.92   62.76
  -1   1   7 1425.27   51.45
   1   1  -7 1471.37   47.66
   1   1  -7 1417.67   62.83
  -1   1   7 1414.90   55.81
   1   1  -7 1381.11   52.74
  -1   1   7 1459.02   53.14
  -1   1   7 1503.71   73.66
  -1   1   7 1418.41   48.41
  -1   1   7 1447.15   85.35
  -1  -1   7 1523.34   52.20
  -1  -1   7 1419.74   68.64
   1  -1  -7 1478.00   68.58
  -1  -1   7 1449.81   80.31
  -1  -1   7 1398.33   43.39
  -1  -1   7 1448.08   88.85
   1  -1  -7 1396.61   56.96
   1  -1  -7 1434.91   66.46
   1  -1  -7 1465.44   78.21
  -1  -1   7 1422.60   54.52
  -1  -1   7 1539.30   40.45
   1  -1  -7 1440.56   52.07
  -1  -1   7 1427.78   57.80
   1   1  -6 6384.99  234.83
   1   1  -6 5933.28  263.95
   1   1  -6 6263.99  249.42
   1   1  -6 6609.16  231.21
   1   1  -6 6349.06  242.03
  -1   1   6 6185.29  266.56
  -1   1   6 6200.16  285.87
  -1   1   6 5968.72  240.08
  -1   1   6 6665.40  278.08
  -1   1   6 6158.35  242.33
   1   1  -6 6119.68  251.29
   1   1  -6 6167.50  237.80
  -1   1   6 5873.28  267.68
  -1   1   6 6107.32  255.47
  -1   1   6 6092.78  228.77
  -1  -1   6 6271.06  288.76
   1  -1  -6 6227.36  246.48
   1  -1  -6 6219.67  265.87
  -1  -1   6 6399.53  250.07
   1  -1  -6 6149.48  256.11
  -1  -1   6 6775.18  247.95
  -1  -1   6 6055.40  233.88
   1  -1  -6 6394.05  264.30
   1  -1  -6 6300.16  274.96
  -1  -1   6 6911.07  228.79
  -1  -1   6 6069.36  238.19
  -1  -1   6 6233.71  266.51
  -1  -1   6 5812.23  231.74
  -1  -1   6 6326.62  223.69
   1   1  -541980.27 2595.30
   1   1  -542036.80 2775.86
   1   1  -540898.62 2661.42
   1   1  -540258.07 2600.81
  -1   1   540691.78 2590.03
  -1   1   540421.80 2564.11
   1   1  -539876.90 2626.05
   1   1  -541006.07 2682.39
  -1   1   541799.28 2662.51
  -1   1   541360.33 2657.31
   1   1  -540911.88 2635.07
  -1   1   540026.40 2571.24
  -1   1   541675.81 2636.75
   1  -1  -545318.55 2905.56
   1  -1  -539996.47 2561.09
  -1  -1   540452.85 2637.17
  -1  -1   540686.03 2600.80
   1  -1  -540528.33 2625.86
   1  -1  -540933.72 2663.73
  -1  -1   540058.06 2611.14
  -1  -1   540652.78 2604.77
  -1  -1   541275.75 2627.85
  -1  -1   540179.84 2568.10
  -1  -1   542081.45 2557.47
  -1  -1   540029.89 2464.39
  -1  -1   542770.51 2683.90
   1  -1  -540085.70 2546.81
   1   1  -463082.55 4711.58
   1   1  -461829.02 4379.43
   1   1  -461788.87 4689.15
   1   1  -460431.00 4437.31
   1   1  -460300.86 4434.92
   1   1  -463493.66 4751.13
  -1   1   464932.39 4870.04
  -1   1   461510.95 4562.73
  -1   1   465143.33 4781.98
  -1   1   464238.29 4795.26
  -1   1   466051.98 4780.77
   1   1  -460039.37 4435.61
  -1   1   461350.07 4446.30
   1  -1  -462564.02 4650.97
   1  -1  -464341.80 4717.14
   1  -1  -462784.25 4531.74
  -1  -1   463511.55 4667.60
  -1  -1   465818.29 4795.29
   1  -1  -463442.18 4647.84
   1  -1  -459885.71 4410.01
   1  -1  -464077.54 4801.21
  -1  -1   460099.05 4385.80
  -1  -1   463880.60 4793.00
  -1  -1   461546.15 4637.35
  -1  -1   461792.05 4674.50
  -1  -1   460565.30 4570.58
  -1  -1   462329.11 4600.03
   1   1  -3 2990.65  115.07
   1   1  -3 3031.18  119.17
   1   1  -3 3510.82  178.20
   1   1  -3 3047.79  161.66
   1   1  -3 3290.14  157.71
   1   1  -3 3435.02  160.90
  -1   1   3 3404.60  159.72
  -1   1   3 3073.47  117.08
  -1   1   3 3354.65  120.23
  -1   1   3 3324.64  118.66
   1   1  -3 3410.20  134.50
  -1   1   3 2959.21  123.75
  -1   1   3 3067.77  119.55
  -1   1   3 3182.86  120.22
   1  -1  -3 3096.52  114.80
   1  -1  -3 3454.13  105.48
   1  -1  -3 3090.92  158.43
   1  -1  -3 3064.00  115.29
  -1  -1   3 3136.19  152.27
  -1  -1   3 2921.16  160.50
   1  -1  -3 3206.16  115.58
  -1  -1   3 3399.96  131.71
  -1  -1   3 3402.53  135.02
  -1  -1   3 3019.88  118.79
   1  -1  -3 3333.80  121.40
  -1  -1   3 3150.55  164.30
  -1  -1   3 3166.80  162.69
   1   1  -2  809.69   31.74
  -1   1   2  827.24   31.19
  -1   1   2  747.66   31.61
   1   1  -2  820.82   28.40
   1   1  -2  825.31   34.37
  -1   1   2  742.04   48.33
  -1   1   2  845.77   25.83
   1   1  -2  785.98   33.14
   1   1  -2  756.57   30.23
   1   1  -2  752.10   55.27
  -1   1   2  764.90   30.05
  -1   1   2  778.18   44.78
  -1   1   2  759.74   51.46
  -1   1   2  792.13   31.44
   1  -1  -2  871.44   52.65
   1  -1  -2  802.87   23.65
  -1  -1   2  777.50   49.64
   1  -1  -2  858.73   48.80
   1  -1  -2  750.55   27.79
   1  -1  -2  773.95   30.88
  -1  -1   2  761.45   47.47
  -1  -1   2  713.00   53.36
  -1  -1   2  791.96   48.15
  -1  -1   2  767.39   33.45
  -1  -1   2  842.67   45.20
  -1  -1   2  737.79   52.08
   1  -1  -2  744.88   48.31
   1   1  -1 4405.61  151.40
  -1   1   1 4595.45  149.18
   1   1  -1 4771.17  182.29
   1   1  -1 5420.59  206.61
   1   1  -1 4789.96  146.68
  -1   1   1 4623.18  150.47
   1   1  -1 4895.24  161.49
  -1   1   1 4831.50  145.20
  -1   1   1 4758.04  139.31
  -1   1   1 4940.10  172.50
  -1   1   1 4606.80  155.31
   1   1  -1 4884.02  196.52
  -1   1   1 5100.63  195.51
  -1   1   1 4869.16  163.20
   1  -1  -1 4774.99  188.98
   1  -1  -1 4551.06  153.76
  -1  -1   1 4484.77  179.84
  -1  -1   1 5259.03  178.29
   1  -1  -1 4718.70  168.18
   1  -1  -1 4449.17  142.04
  -1  -1   1 4780.10  159.89
  -1  -1   1 4623.97  144.64
  -1  -1   1 5046.62  174.26
  -1  -1   1 4558.50  164.29
  -1  -1   1 5329.53  194.81
   1  -1  -1 4796.44  144.41
   1  -1  -1 5085.66  172.87
   1   1   018131.64  856.18
   1   1   018789.69  921.22
   1   1   017701.80  830.52
  -1   1   018213.08  897.55
   1   1   018599.61  914.83
  -1   1   018257.93  857.96
  -1   1   018183.36  835.41
  -1   1   018081.52  826.73
  -1   1   017908.64  808.38
  -1   1   018137.02  839.94
   1   1   018680.19  914.40
   1   1   018784.57  908.33
  -1   1   017957.51  871.25
  -1   1   017911.75  834.23
   1  -1   017925.26  854.10
   1  -1   018846.98  861.45
  -1  -1   018968.73  891.86
  -1  -1   017993.50  882.92
  -1  -1   017526.85  799.95
   1  -1   018121.23  829.70
   1  -1   018217.87  901.72
  -1  -1   019037.58  916.63
   1  -1   018166.88  851.36
   1  -1   017803.37  874.08
  -1  -1   018148.20  863.74
   1  -1   018068.76  844.53
  -1  -1   018256.30  887.27
  -1  -1   017783.70  851.03
   1   1   1   29.54   16.05
   1   1   1   14.81   13.87
   1   1   1   15.40    7.88
   1   1   1   15.48    7.57
  -1   1  -1   21.28    8.48
   1   1   1   21.45    8.41
  -1   1  -1   17.40    4.60
  -1   1  -1   19.87    4.54
  -1   1  -1   21.37    7.63
   1   1   1   30.23    4.21
  -1   1  -1   43.16    5.45
  -1   1  -1   17.88   13.32
   1   1   1   20.26    8.54
  -1   1  -1   21.42    6.29
  -1   1  -1   29.51    9.19
   1  -1   1   13.13   15.96
  -1  -1  -1   21.37    8.09
  -1  -1  -1   22.45    7.72
   1  -1   1   27.93    3.71
  -1  -1  -1   25.88   14.23
  -1  -1  -1   23.33    8.43
   1  -1   1   18.35   16.91
  -1  -1  -1   37.21   14.21
   1  -1   1   19.53    8.84
   1  -1   1   20.84    4.83
   1  -1   1    9.17    7.36
  -1  -1  -1   23.97   14.64
   1   1   212162.51  594.39
   1   1   212148.26  507.01
  -1   1  -213008.86  633.78
  -1   1  -212372.97  577.39
  -1   1  -212599.31  552.83
  -1   1  -213106.77  611.48
   1   1   212733.09  556.09
   1   1   212857.11  607.48
   1   1   212290.26  504.49
   1   1   212788.48  604.62
  -1   1  -212168.66  521.38
   1   1   212460.55  542.77
  -1   1  -212320.36  537.86
   1  -1   212288.09  526.13
  -1  -1  -212104.96  470.99
  -1  -1  -212613.23  548.67
   1  -1   212060.02  567.39
  -1  -1  -212746.55  556.09
  -1  -1  -212190.71  531.36
   1  -1   212700.84  613.51
   1  -1   212527.81  572.36
   1  -1   212357.05  554.10
   1  -1   212748.98  505.49
  -1  -1  -213007.73  571.20
  -1  -1  -213043.84  578.28
  -1  -1  -212857.81  561.67
   1   1   3 3418.58  169.30
   1   1   3 3475.53  139.02
   1   1   3 3330.69  144.64
   1   1   3 3688.45  182.19
   1   1   3 3375.10  143.10
  -1   1  -3 4089.57  186.95
   1   1   3 3426.45  113.92
  -1   1  -3 3543.04  124.41
  -1   1  -3 3644.60  195.82
  -1   1  -3 3608.46  150.43
  -1   1  -3 3741.30  131.66
   1   1   3 3461.38  132.17
  -1   1  -3 3600.11  187.26
   1  -1   3 3391.50  179.22
  -1  -1  -3 3467.99  126.33
   1  -1   3 3179.98  178.78
  -1  -1  -3 3460.79  118.60
  -1  -1  -3 4476.22  215.01
   1  -1   3 3488.71  139.57
   1  -1   3 3559.52  125.42
  -1  -1  -3 3779.20  145.94
  -1  -1  -3 3623.40  145.94
   1  -1   3 3554.15  173.66
  -1  -1  -3 3274.12  100.83
  -1  -1  -3 3559.69  152.12
   1  -1   3 3230.28  126.42
  -1  -1  -3 3504.61  178.35
   1   1   4 5649.29  230.77
  -1   1  -4 6143.57  234.94
   1   1   4 5840.39  195.82
   1   1   4 6070.83  228.67
   1   1   4 5727.51  213.76
   1   1   4 5876.38  268.76
  -1   1  -4 5894.82  226.03
   1   1   4 5783.24  230.04
  -1   1  -4 5681.09  197.20
  -1   1  -4 5801.83  231.54
   1   1   4 5891.42  248.53
  -1   1  -4 5599.12  196.74
  -1   1  -4 5767.20  215.60
   1  -1   4 5873.71  230.35
   1  -1   4 6004.92  231.95
   1  -1   4 6136.95  215.24
  -1  -1  -4 5839.98  282.76
   1  -1   4 6021.04  264.83
  -1  -1  -4 5754.36  223.74
  -1  -1  -4 5995.54  233.04
  -1  -1  -4 6030.22  256.49
  -1  -1  -4 5777.34  183.90
   1  -1   4 5647.31  252.18
   1  -1   4 5709.52  248.71
  -1  -1  -4 5662.54  197.27
   1  -1   4 5708.65  219.62
  -1  -1  -4 5586.33  203.63
  -1  -1  -4 6264.50  278.41
   1   1   5 1273.55   65.82
   1   1   5 1372.47   53.78
   1   1   5 1401.41   50.23
  -1   1  -5 1307.38   35.21
   1   1   5 1294.21   43.80
   1   1   5 1351.73   53.58
  -1   1  -5 1300.38   42.01
  -1   1  -5 1282.06   38.30
  -1   1  -5 1370.58   50.66
  -1   1  -5 1344.57   72.75
  -1   1  -5 1276.21   66.44
  -1   1  -5 1271.17   40.19
   1   1   5 1339.29   59.46
   1  -1   5 1362.77   56.23
   1  -1   5 1344.58   37.27
  -1  -1  -5 1309.61   54.45
   1  -1   5 1372.74   55.56
  -1  -1  -5 1350.19   46.57
   1  -1   5 1253.20   60.34
   1  -1   5 1371.47   69.44
   1  -1   5 1317.14   52.31
  -1  -1  -5 1386.20   85.81
  -1  -1  -5 1392.68   53.14
  -1  -1  -5 1376.74   32.19
  -1  -1  -5 1332.64   76.37
  -1  -1  -5 1307.82   42.86
   1  -1   5 1305.69   47.40
  -1  -1  -5 1302.92   48.72
   1   1   6 2148.82   92.79
   1   1   6 2250.35   85.11
   1   1   6 2286.78  103.56
  -1   1  -6 2197.79   65.78
   1   1   6 2205.85   91.54
  -1   1  -6 2233.51   84.02
  -1   1  -6 2142.48   94.72
  -1   1  -6 2169.42   61.79
  -1   1  -6 2211.48   63.38
  -1   1  -6 2325.68   77.35
  -1   1  -6 2242.75   74.63
   1   1   6 2285.32   98.24
   1   1   6 2309.83   82.70
  -1   1  -6 2269.01  101.39
  -1  -1  -6 2328.93  116.46
   1  -1   6 2253.83   75.53
  -1  -1  -6 2195.30   79.48
   1  -1   6 2165.33   91.32
   1  -1   6 2231.73   84.24
  -1  -1  -6 2247.54   78.53
   1  -1   6 2280.08   84.00
  -1  -1  -6 2266.69  103.04
  -1  -1  -6 2204.42   68.12
   1  -1   6 2254.03  113.66
  -1  -1  -6 2300.71   90.43
   1  -1   6 2263.14   75.72
   1  -1   6 2259.31   94.01
  -1  -1  -6 2305.49   60.07
  -1  -1  -6 2149.63   69.73
   1   1   7  378.72   32.84
   1   1   7  373.17   35.89
   1   1   7  350.66   22.77
   1   1   7  356.82   19.43
  -1   1  -7  348.93   15.93
  -1   1  -7  336.46   12.66
  -1   1  -7  347.36   14.29
  -1   1  -7  363.18   33.78
   1   1   7  358.03   23.40
  -1   1  -7  347.92   31.70
  -1   1  -7  343.83   28.16
   1   1   7  338.73   29.29
  -1   1  -7  358.35   12.41
  -1   1  -7  387.05   31.43
  -1  -1  -7  357.01   22.29
  -1  -1  -7  352.08   15.73
  -1  -1  -7  383.86   25.38
   1  -1   7  343.83   17.50
   1  -1   7  344.91   29.64
  -1  -1  -7  357.65   22.00
   1  -1   7  371.97   43.24
   1  -1   7  333.38   25.15
   1  -1   7  349.57   20.48
   1  -1   7  366.73   30.14
   1  -1   7  356.86   24.12
  -1  -1  -7  339.06   12.35
  -1  -1  -7  359.42   39.72
  -1  -1  -7  357.87    9.13
  -1  -1  -7  372.03   25.53
   1   1   8 4683.18  174.44
   1   1   8 4829.92  204.90
   1   1   8 4690.62  197.07
   1   1   8 4531.82  168.89
   1   1   8 4656.81  194.89
  -1   1  -8 4672.44  187.86
  -1   1  -8 4781.39  155.97
  -1   1  -8 5162.51  200.86
  -1   1  -8 4892.33  203.62
   1   1   8 4516.36  174.65
   1   1   8 4903.74  185.71
  -1   1  -8 4559.01  145.37
  -1   1  -8 4717.71  180.57
  -1   1  -8 4538.65  191.20
  -1   1  -8 4483.24  151.52
   1  -1   8 4755.62  187.06
  -1  -1  -8 4673.29  164.46
  -1  -1  -8 4987.48  193.85
   1  -1   8 4817.24  222.30
   1  -1   8 4917.82  175.90
   1  -1   8 4393.52  177.20
   1  -1   8 4348.09  202.01
   1  -1   8 4822.35  164.00
  -1  -1  -8 4972.00  148.89
  -1  -1  -8 4672.90  162.20
  -1  -1  -8 4635.46  158.94
  -1  -1  -8 4862.28  184.71
   1  -1   8 4672.02  196.52
   1  -1   8 4817.07  191.34
  -1  -1  -8 5038.10  170.67
   1   1   9 1244.46   47.71
   1   1   9 1253.30   52.18
  -1   1  -9 1390.88   45.12
   1   1   9 1257.16   47.16
   1   1   9 1234.01   45.62
  -1   1  -9 1236.57   52.05
   1   1   9 1267.49   47.63
   1   1   9 1310.47   53.60
   1   1   9 1207.87   53.07
  -1   1  -9 1225.10   55.46
   1   1   9 1252.89   66.03
  -1   1  -9 1248.87   62.68
  -1   1  -9 1366.85   35.82
  -1   1  -9 1396.09   66.94
  -1   1  -9 1319.60   36.27
   1  -1   9 1282.64   77.42
  -1  -1  -9 1237.16   40.26
   1  -1   9 1262.30   63.71
  -1  -1  -9 1303.01   78.62
   1  -1   9 1198.80   77.16
   1  -1   9 1259.45   56.52
  -1  -1  -9 1262.73   44.25
   1  -1   9 1245.83   48.73
   1  -1   9 1262.65   53.50
  -1  -1  -9 1367.33   51.62
  -1  -1  -9 1309.95   29.82
  -1  -1  -9 1307.48   52.22
   1  -1   9 1272.36   57.52
   1  -1   9 1180.71   52.24
   1   1  10   39.46   11.61
  -1   1 -10   35.85   11.63
   1   1  10   28.87   13.79
  -1   1 -10   43.29    6.78
  -1   1 -10   45.96   11.70
   1   1  10   36.72   15.04
  -1   1 -10   45.52   14.61
   1   1  10   44.93   10.59
   1   1  10   44.67   14.57
   1   1  10   38.93    4.59
   1   1  10   49.32   15.27
  -1   1 -10   39.88   13.66
   1   1  10   21.24   18.61
   1  -1  10   39.50    5.46
   1  -1  10   44.48    7.23
   1  -1  10   46.29   19.15
  -1  -1 -10   42.28    7.32
  -1  -1 -10   46.93    9.08
   1  -1  10   44.60    8.81
  -1  -1 -10   38.17   11.40
   1  -1  10   30.67   19.04
   1  -1  10   54.92   20.90
  -1  -1 -10   46.65    9.77
   1  -1  10   32.47   18.48
  -1  -1 -10   43.63   17.87
   1   1  11  213.43   15.12
   1   1  11  212.45   23.31
   1   1  11  207.78   12.65
  -1   1 -11  236.46   17.70
   1   1  11  227.57   23.64
  -1   1 -11  234.43   18.88
  -1   1 -11  220.32   22.84
   1   1  11  244.45   32.40
   1   1  11  223.08   18.45
   1   1  11  199.31   15.07
  -1   1 -11  239.83   14.83
  -1   1 -11  198.68   18.51
   1   1  11  218.44   17.84
   1  -1  11  247.00   19.81
   1  -1  11  211.25   30.40
   1  -1  11  170.25   14.91
  -1  -1 -11  209.54   17.72
   1  -1  11  184.87   10.31
   1  -1  11  220.76   19.34
   1  -1  11  203.22   14.57
  -1  -1 -11  198.80    8.62
  -1  -1 -11  226.54   19.00
   1  -1  11  216.07   33.92
   1  -1  11  185.24   30.12
  -1  -1 -11  208.66   16.30
  -1  -1 -11  259.65   15.06
   1   1  12  823.56   58.80
  -1   1 -12  773.19   29.72
  -1   1 -12  845.12   37.26
   1   1  12  777.26   33.35
   1   1  12  824.07   32.28
   1   1  12  799.13   33.87
  -1   1 -12  893.61   28.38
  -1   1 -12  853.48   31.97
   1   1  12  783.27   51.79
   1   1  12  828.77   56.37
  -1   1 -12  764.74   27.51
   1   1  12  772.60   43.29
   1  -1  12  644.83   30.41
   1  -1  12  833.65   28.74
   1  -1  12  817.48   42.66
   1  -1  12  800.91   33.39
   1  -1  12  822.74   40.78
  -1  -1 -12  776.07   26.14
   1  -1  12  796.30   38.90
   1  -1  12  753.93   37.53
  -1  -1 -12  847.03   38.15
  -1  -1 -12  781.29   29.11
  -1  -1 -12  849.74   52.04
   1   1  13  514.11   31.36
   1   1  13  454.38   33.15
  -1   1 -13  537.64   20.23
  -1   1 -13  575.75   33.96
  -1   1 -13  486.55   27.53
   1   1  13  515.01   44.74
   1   1  13  485.96   34.93
  -1   1 -13  504.76   22.52
   1  -1  13  516.36   50.36
  -1  -1 -13  458.41   20.12
  -1  -1 -13  527.51   41.27
   1  -1  13  494.34   24.66
   1  -1  13  522.95   48.21
  -1  -1 -13  493.93   23.76
   1  -1  13  549.17   28.71
  -1  -1 -13  528.42   28.18
   1   1  14  630.28   39.11
   1   1  14  752.71   59.38
   1   1  14  734.41   38.46
  -1   1 -14  702.76   37.95
  -1   1 -14  773.79   40.21
   1   1  14  743.28   33.38
   1  -1  14  740.89   58.15
   1  -1  14  720.56   60.54
  -1  -1 -14  761.73   35.01
  -1   1 -15  734.80   29.38
   1   1  15  710.55   33.74
   1   1  15  714.71   59.65
   1   1  15  687.41   54.68
   1   1  15  595.71   38.66
  -1   1 -15  676.25   37.23
   1  -1  15  700.10   42.03
   1  -1  15  685.82   45.15
   1  -1  15  715.81   41.42
  -1  -1 -15  710.69   47.49
   1   1  16  908.99   39.51
   1   1  16 1018.12   68.57
   1   1  16 1041.04   60.34
  -1   1 -16 1008.78   37.84
   1   1  16 1087.68   55.23
  -1   1 -16 1107.29   40.65
   1  -1  16 1069.79   55.84
   1  -1  16 1091.85   56.64
   1  -1  16 1071.08   45.99
  -1  -1 -16 1146.00   62.42
   1   1  17   73.76   13.52
   1   1  17   69.67   10.70
   1   1  17   86.87   26.45
  -1   1 -17   73.15    7.91
   1   1  17   49.44   14.36
   1  -1  17   79.63   17.15
   1  -1  17   78.31   25.86
   1  -1  17   76.72   26.72
  -1  -1 -17   89.96   11.27
   1   1  18  181.60   27.88
   1   1  18  135.53   22.82
   1   1  18  146.59   32.43
   1  -1  18  149.85   18.74
   1  -1  18  139.40   32.24
   1  -1  18  133.96   22.75
  -1  -1 -18  159.20   21.48
   1   1  19   10.49   10.66
   1   1  19   22.20   10.00
   1   1  19   13.53    8.33
   1  -1  19   11.04    9.53
   1  -1  19   20.85    6.34
   1  -1  19   12.46   10.09
  -1  -1 -19   12.38    6.16
   1   1  20   23.76   11.41
  -1   1 -20   -0.37    4.84
   1   1  20   21.61   14.30
   1   1  20    7.89    5.27
   1  -1  20   16.63   14.56
   1  -1  20   14.27   14.26
  -1  -1 -20   14.22    7.95
   1   1  21  115.84   16.31
   1   1  21   69.72   15.52
   1   1  21  117.49   13.09
  -1   1 -21  148.27    9.75
   1  -1  21  123.45   26.83
   1  -1  21  126.20   15.87
   1   1  22  274.23   26.23
   1   1  22  279.83   35.43
  -1   1 -22  367.71   17.86
   1  -1  22  313.51   34.75
   1  -1  22  279.43   22.35
   1   1  23    9.35    4.63
   1   1  23   11.25    6.93
   1  -1  23   13.84   12.50
   1  -1  23   11.06    6.67
   1   2 -24   53.80    6.79
  -1   2  24   18.00    7.36
  -1  -2  24   28.59    8.05
  -1  -2  24   27.90   12.51
   1   2 -23  188.13   21.31
   1   2 -23  162.63    9.89
  -1   2  23  117.71   15.77
  -1   2  23  114.42   11.20
  -1   2  23  122.96   23.24
  -1  -2  23  154.57   14.20
  -1  -2  23  152.37   24.91
   1   2 -22  330.72   19.19
   1   2 -22  290.80   24.37
  -1   2  22  227.36   24.79
  -1   2  22  255.52   20.37
  -1   2  22  226.90   26.77
  -1  -2  22  271.10   21.43
  -1  -2  22  277.94   31.65
   1   2 -21  168.39   13.59
  -1   2  21  136.27   14.95
  -1   2  21  159.72   14.76
  -1   2  21  157.66   27.34
  -1  -2  21  157.37   29.31
  -1  -2  21  166.37   17.33
   1   2 -20 1123.74   60.34
  -1   2  20  970.80   61.46
  -1   2  20 1148.11   54.08
  -1   2  20 1014.26   61.90
  -1  -2  20 1141.19   53.06
  -1  -2  20 1060.00   73.67
  -1  -2  20 1101.55   52.15
   1   2 -19    0.40    8.00
  -1   2  19   -2.42    5.05
  -1   2  19    3.90    8.84
  -1   2  19    1.50   10.24
  -1  -2  19    6.23   10.05
  -1  -2  19    1.31    6.06
  -1  -2  19    1.96   10.66
  -1   2  18   25.39   10.27
   1   2 -18   31.83    9.12
  -1   2  18   24.24    6.58
  -1   2  18   26.72    9.24
  -1   2  18   35.83   11.28
   1  -2 -18   27.87   12.03
  -1  -2  18   32.73   18.56
  -1  -2  18   31.21   19.47
  -1  -2  18   21.88   18.98
   1   2 -17  424.45   42.76
  -1   2  17  413.86   29.47
  -1   2  17  447.17   46.73
  -1   2  17  392.24   42.78
  -1   2  17  414.67   40.48
   1  -2 -17  454.11   33.43
   1  -2 -17  457.05   29.99
  -1  -2  17  467.78   46.70
  -1  -2  17  423.38   30.23
   1   2 -16   34.44   18.87
  -1   2  16   39.81   20.18
  -1   2  16   33.39    9.91
  -1   2  16   35.40   11.74
  -1   2  16   34.86   18.57
   1  -2 -16   30.79   13.77
   1  -2 -16   36.34    7.78
  -1  -2  16   47.54   19.73
  -1  -2  16   31.81   12.22
  -1  -2  16   43.78   11.97
   1   2 -15  880.01   42.76
  -1   2  15  849.07   41.99
  -1   2  15  745.00   30.67
  -1   2  15  876.17   39.85
  -1   2  15  858.39   42.30
   1  -2 -15  863.14   45.58
   1  -2 -15  840.01   47.14
  -1  -2  15  906.73   44.74
  -1  -2  15  867.07   43.85
  -1  -2  15  828.25   63.65
  -1  -2  15  744.35   30.43
  -1   2  14 1626.33   65.66
   1   2 -14 1750.08   56.40
   1   2 -14 1926.92   77.44
   1   2 -14 2167.13   69.99
  -1   2  14 1938.83   94.02
  -1   2  14 1833.43   97.72
  -1   2  14 1877.27   96.76
  -1   2  14 1771.77   75.59
   1  -2 -14 1817.70   65.34
   1  -2 -14 1891.37   67.86
  -1  -2  14 1820.81   76.11
  -1  -2  14 1908.01   98.57
  -1  -2  14 1743.23   72.84
  -1  -2  14 1768.66   99.64
   1   2 -13  283.98   34.56
   1   2 -13  293.12   11.20
  -1   2  13  237.00   17.30
  -1   2  13  294.27   35.76
  -1   2  13  251.34   18.24
  -1   2  13  285.14   34.78
   1   2 -13  266.46   16.90
  -1   2  13  299.23   19.35
  -1   2  13  257.14   22.33
  -1   2  13  287.88   23.92
  -1  -2  13  275.22   37.18
   1  -2 -13  282.33   18.55
   1  -2 -13  262.06   12.57
   1  -2 -13  278.32   26.15
   1  -2 -13  323.38   14.60
  -1  -2  13  283.34   22.66
  -1  -2  13  304.93   14.22
  -1  -2  13  291.86   35.20
   1   2 -12  391.88   39.22
  -1   2  12  376.26   23.04
  -1   2  12  383.28   21.86
  -1   2  12  378.08   18.60
   1   2 -12  364.94   32.07
  -1   2  12  367.08   26.77
   1   2 -12  380.93   33.23
   1   2 -12  360.54   14.64
  -1   2  12  384.38   24.54
   1   2 -12  396.75   20.08
  -1   2  12  368.23   19.16
  -1   2  12  425.66   26.43
  -1   2  12  332.52   14.72
   1  -2 -12  399.50   12.63
  -1  -2  12  358.65   26.53
  -1  -2  12  367.03   38.82
  -1  -2  12  336.88   20.79
  -1  -2  12  395.55   17.04
   1  -2 -12  350.09   19.87
   1  -2 -12  380.96   21.09
   1  -2 -12  351.31   15.36
  -1  -2  12  389.48   25.69
   1  -2 -12  372.45   20.69
  -1  -2  12  323.71   35.83
  -1  -2  12  330.20   25.49
  -1   2  11  702.49   24.69
   1   2 -11  768.89   24.47
   1   2 -11  797.66   33.44
  -1   2  11  774.35   42.81
  -1   2  11  757.27   38.91
  -1   2  11  807.12   39.05
  -1   2  11  837.81   31.32
   1   2 -11  798.59   38.25
   1   2 -11  755.85   33.29
   1   2 -11  751.87   32.35
  -1   2  11  803.13   55.39
  -1   2  11  741.75   27.01
  -1   2  11  784.56   45.37
  -1  -2  11  773.73   40.59
  -1  -2  11  696.68   47.07
  -1  -2  11  695.92   26.21
  -1  -2  11  711.94   35.09
   1  -2 -11  814.16   29.58
  -1  -2  11  781.81   55.25
  -1  -2  11  740.68   40.31
   1  -2 -11  748.14   45.50
   1  -2 -11  766.70   35.77
   1  -2 -11  779.03   47.76
   1  -2 -11  798.68   47.82
  -1  -2  11  575.38   21.78
  -1  -2  11  832.07   40.24
  -1  -2  11  785.94   55.37
  -1   2  10   25.59   10.60
   1   2 -10   29.53    9.59
  -1   2  10   30.29    8.03
  -1   2  10   30.35   11.19
  -1   2  10   35.58    8.55
   1   2 -10   32.11    5.53
   1   2 -10   27.20    3.14
   1   2 -10   37.09   10.74
   1   2 -10   30.28    9.92
  -1   2  10   26.13    7.94
   1   2 -10   42.53   16.87
  -1   2  10   64.50   11.44
  -1   2  10   16.90   18.95
  -1   2  10   34.95   10.32
  -1  -2  10   29.26   11.54
   1  -2 -10   31.37    8.74
  -1  -2  10   30.48   11.93
   1  -2 -10   27.87   16.45
  -1  -2  10   37.28   10.64
   1  -2 -10   35.42    8.15
   1  -2 -10   30.91   15.90
   1  -2 -10   36.09   10.18
  -1  -2  10   61.21    7.43
  -1  -2  10   34.11    3.21
  -1  -2  10   33.69   10.38
  -1  -2  10   39.11   18.14
  -1  -2  10   23.41    5.52
  -1  -2  10   29.38    9.13
  -1  -2  10   40.11   12.20
   1   2  -9 7326.23  296.77
   1   2  -9 7469.28  309.40
   1   2  -9 7566.22  306.42
  -1   2   9 7270.73  302.55
  -1   2   9 7458.94  322.06
  -1   2   9 7197.58  283.07
  -1   2   9 7540.93  352.20
   1   2  -9 7321.44  283.07
   1   2  -9 8107.74  295.20
   1   2  -9 7158.81  328.02
  -1   2   9 7211.79  334.77
   1   2  -9 7393.84  308.19
  -1   2   9 7994.86  329.30
  -1   2   9 6919.05  277.20
  -1   2   9 7352.12  296.16
  -1  -2   9 7153.40  305.91
   1  -2  -9 7459.85  300.65
  -1  -2   9 7572.94  299.18
  -1  -2   9 7648.64  282.88
  -1  -2   9 7200.61  302.00
  -1  -2   9 7319.79  310.81
   1  -2  -9 7306.24  301.37
   1  -2  -9 7201.65  322.30
   1  -2  -9 7986.40  312.16
   1  -2  -9 7525.74  333.68
  -1  -2   9 7287.75  340.78
  -1  -2   9 7460.36  319.27
  -1  -2   9 6900.48  268.35
   1   2  -8   23.60   10.79
  -1   2   8   29.69   14.58
  -1   2   8   21.24   12.80
  -1   2   8   23.20   18.62
  -1   2   8    1.28    7.93
  -1   2   8   25.74   11.32
   1   2  -8   27.75   12.81
   1   2  -8   31.59    5.18
   1   2  -8   25.65   11.36
   1   2  -8   25.73   19.80
   1   2  -8   34.68   11.06
   1   2  -8   24.56   18.12
   1   2  -8   26.96   10.78
  -1   2   8   25.29   11.82
  -1   2   8   85.28   12.02
  -1   2   8   28.02    8.17
  -1  -2   8   25.07   11.22
  -1  -2   8   24.30   13.33
   1  -2  -8   23.83    9.46
   1  -2  -8   23.44   17.06
   1  -2  -8   40.57   10.17
   1  -2  -8   27.03   11.51
   1  -2  -8   31.39   10.34
  -1  -2   8   28.14    8.64
  -1  -2   8   37.37   12.33
  -1  -2   8   38.11    4.90
  -1  -2   8   23.34    7.69
  -1  -2   8   30.17   10.88
  -1  -2   8   48.12   10.23
   1   2  -720831.20 1136.63
   1   2  -720537.48 1071.58
   1   2  -721042.19 1151.64
  -1   2   721690.53 1109.29
  -1   2   721881.13 1138.88
   1   2  -720540.11 1055.73
  -1   2   721525.54 1105.31
  -1   2   721157.48 1071.63
  -1   2   721722.49 1128.42
  -1   2   722075.55 1160.65
   1   2  -721045.19 1161.84
   1   2  -721067.73 1069.65
   1   2  -720374.87 1071.96
  -1   2   722077.85 1146.19
   1  -2  -721264.59 1102.89
   1  -2  -722824.32 1156.71
   1  -2  -720765.19 1060.64
  -1  -2   721333.01 1126.54
  -1  -2   722024.91 1089.38
   1  -2  -721137.60 1098.71
   1  -2  -721175.76 1147.00
   1  -2  -721441.80 1156.45
  -1  -2   720661.38 1136.67
  -1  -2   720923.74 1081.44
  -1  -2   722097.38 1150.89
  -1  -2   720993.28 1104.91
  -1  -2   720386.84 1026.95
  -1  -2   721150.40 1117.76
   1   2  -6 3726.09  168.32
   1   2  -6 3941.57  149.06
   1   2  -6 3952.67  145.68
   1   2  -6 3910.33  176.05
  -1   2   6 3983.72  187.91
  -1   2   6 3999.59  147.87
  -1   2   6 3701.47  130.88
  -1   2   6 3786.38  156.86
   1   2  -6 4030.86  178.02
   1   2  -6 3829.91  157.86
  -1   2   6 3690.47  165.94
   1   2  -6 3918.07  128.65
  -1   2   6 3908.84  129.43
  -1   2   6 3926.46  144.43
   1  -2  -6 3913.69  140.61
  -1  -2   6 3799.50  123.44
   1  -2  -6 3853.01  131.19
  -1  -2   6 3812.39  144.51
  -1  -2   6 3629.62  132.90
  -1  -2   6 3996.59  115.43
  -1  -2   6 3852.98  182.27
   1  -2  -6 3886.80  113.45
   1  -2  -6 3934.42  148.01
   1  -2  -6 3881.55  172.15
   1  -2  -6 4076.87  148.92
  -1  -2   6 3640.33  170.36
   1  -2  -6 3953.93  150.41
  -1  -2   6 3823.55  151.87
  -1  -2   6 3713.72  131.46
   1   2  -5  921.34   40.97
   1   2  -5  899.24   40.25
   1   2  -5  893.25   36.78
   1   2  -5  856.10   61.75
   1   2  -5  943.38   32.21
  -1   2   5  919.28   28.93
  -1   2   5  906.82   38.09
  -1   2   5  922.72   53.53
  -1   2   5  880.99   51.56
   1   2  -5  900.07   61.06
   1   2  -5  776.19   60.89
  -1   2   5  870.05   57.97
  -1   2   5  886.65   63.56
  -1   2   5  902.40   29.89
   1  -2  -5  879.09   37.74
  -1  -2   5  891.93   66.58
   1  -2  -5  860.01   61.33
   1  -2  -5  870.65   46.87
  -1  -2   5  853.72   50.14
   1  -2  -5  886.61   31.33
   1  -2  -5  895.31   47.21
  -1  -2   5  882.99   38.86
  -1  -2   5  865.07   40.16
  -1  -2   5  868.59   62.34
  -1  -2   5  912.36   31.45
   1  -2  -5  941.57   41.79
  -1  -2   5  912.86   51.08
  -1  -2   5  943.21   22.15
   1   2  -425560.56 1463.99
   1   2  -426848.00 1538.94
  -1   2   426178.50 1472.41
   1   2  -427127.07 1556.23
  -1   2   426365.31 1440.83
   1   2  -425885.32 1485.46
  -1   2   426731.90 1398.72
  -1   2   427361.13 1445.16
  -1   2   426741.84 1476.25
  -1   2   426896.46 1460.76
   1   2  -425579.79 1465.55
   1   2  -426830.22 1447.41
  -1   2   426068.36 1431.81
   1  -2  -426169.57 1418.45
   1  -2  -427691.70 1464.85
   1  -2  -427081.98 1554.65
   1  -2  -425958.77 1479.46
  -1  -2   426302.51 1427.81
   1  -2  -425447.97 1454.37
   1  -2  -425973.40 1412.35
  -1  -2   426196.59 1341.80
  -1  -2   427184.63 1486.73
  -1  -2   426881.15 1489.78
  -1  -2   427145.70 1499.48
  -1  -2   426012.14 1496.46
  -1  -2   427082.89 1471.64
  -1  -2   425254.18 1456.51
   1   2  -318355.83  885.99
   1   2  -318221.01  953.94
  -1   2   317623.03  908.98
  -1   2   319223.80 1010.82
  -1   2   318162.08  874.61
  -1   2   318299.65  821.25
  -1   2   317604.17  861.78
   1   2  -317226.36  844.06
   1   2  -319130.32 1005.30
   1   2  -318860.27  921.20
   1   2  -318036.57  957.61
  -1   2   317835.29  874.72
   1   2  -318561.72  974.94
  -1   2   318210.42  895.67
  -1   2   319074.65  861.68
   1  -2  -317744.83  914.21
  -1  -2   319022.63  940.00
  -1  -2   317516.04  935.00
  -1  -2   317540.42  790.92
   1  -2  -317757.42  864.49
   1  -2  -317476.84  908.06
   1  -2  -317573.64  855.42
   1  -2  -318511.64  920.49
   1  -2  -318859.95  905.43
  -1  -2   318501.90  917.32
  -1  -2   317672.94  874.16
  -1  -2   319603.81 1014.88
  -1  -2   317849.20  918.25
   1   2  -2 2890.38  129.70
   1   2  -2 2893.49  146.10
   1   2  -2 4555.58  205.52
   1   2  -2 3533.28  171.92
  -1   2   2 3214.45  165.57
  -1   2   2 3667.00  140.49
  -1   2   2 3285.83  178.16
   1   2  -2 3472.20  136.80
   1   2  -2 3312.12  137.78
   1   2  -2 3814.94  190.51
   1   2  -2 4467.39  160.90
  -1   2   2 4320.94  148.27
  -1   2   2 3408.36  181.65
  -1   2   2 3940.55  185.02
   1  -2  -2 3600.53  136.45
   1  -2  -2 3477.91  150.94
   1  -2  -2 3662.37  135.22
  -1  -2   2 2824.08  124.74
  -1  -2   2 4038.39  185.72
  -1  -2   2 3103.34   96.39
  -1  -2   2 3828.28  189.66
   1  -2  -2 3994.78  207.65
   1  -2  -2 3128.06  147.21
   1  -2  -2 3130.22  164.41
  -1  -2   2 3333.59  111.37
  -1  -2   2 3231.11  133.76
  -1  -2   2 4052.39  155.84
   1   2  -1 2201.17   92.69
  -1   2   1 2020.19  121.24
   1   2  -1 2137.49  121.47
  -1   2   1 1989.72   75.71
   1   2  -1 1816.23   78.98
   1   2  -1 2243.46   85.90
   1   2  -1 1963.37   89.51
  -1   2   1 2104.45  126.85
   1   2  -1 2321.65   92.01
  -1   2   1 2086.51   82.66
   1   2  -1 1983.67   79.41
   1   2  -1 1963.06  125.13
  -1   2   1 2319.79   82.38
  -1   2   1 2068.82   97.46
   1  -2  -1 2095.05   83.02
   1  -2  -1 2152.42   90.54
  -1  -2   1 2037.90  119.32
  -1  -2   1 2095.78   86.87
   1  -2  -1 2087.69  119.80
   1  -2  -1 1996.56  110.07
   1  -2  -1 2161.65  132.07
  -1  -2   1 2171.11   78.74
  -1  -2   1 2143.26   88.92
  -1  -2   1 2229.33   85.80
  -1  -2   1 2133.93  133.78
   1   2   0 2891.14  140.19
   1   2   0 3117.24  170.64
  -1   2   0 2884.46  134.06
  -1   2   0 2900.44  112.26
  -1   2   0 2927.34  111.02
  -1   2   0 2933.61  161.34
   1   2   0 2965.46  103.31
   1   2   0 3147.29  122.90
  -1   2   0 3238.69  117.78
  -1   2   0 2978.64  106.49
   1   2   0 2987.41  108.34
   1   2   0 2779.47  141.84
   1   2   0 3164.07  165.59
  -1   2   0 3026.46  116.88
   1  -2   0 3208.00  113.79
  -1  -2   0 2992.43  169.93
  -1  -2   0 3100.00  102.17
   1  -2   0 2897.44  108.45
   1  -2   0 2824.92  102.49
   1  -2   0 2759.95  160.55
   1  -2   0 2768.54   80.70
   1  -2   0 2949.91  117.86
   1  -2   0 3149.58  121.32
  -1  -2   0 3034.91  151.65
  -1  -2   0 3135.83  136.57
   1  -2   0 2955.80  115.33
  -1  -2   0 2874.09   86.63
  -1  -2   0 3001.32  117.11
  -1  -2   0 3032.75  160.66
  -1  -2   0 2825.91  134.70
   1   2   136908.26 2285.70
   1   2   137920.22 2388.72
   1   2   135006.77 2102.55
  -1   2  -135652.77 2159.52
  -1   2  -136261.46 2084.52
  -1   2  -135951.93 2152.90
  -1   2  -135764.57 2170.09
  -1   2  -136799.14 2233.58
  -1   2  -136317.84 2100.86
   1   2   137657.11 2271.52
   1   2   138649.45 2438.21
   1   2   135832.34 2099.97
   1   2   136643.67 2229.84
   1   2   135684.44 2195.79
  -1   2  -134894.34 2140.36
  -1   2  -135688.46 2147.40
  -1  -2  -133980.57 2004.88
   1  -2   135072.82 2177.10
  -1  -2  -135806.25 2207.22
  -1  -2  -137833.93 2379.95
   1  -2   138371.95 2335.97
   1  -2   135417.51 2142.71
   1  -2   136408.44 2224.93
   1  -2   134408.62 2128.14
   1  -2   135422.62 2154.22
  -1  -2  -136935.07 2347.61
  -1  -2  -135881.17 2180.20
  -1  -2  -137821.37 2375.97
   1   2   2  854.79   47.23
   1   2   2 1107.99   63.13
   1   2   2 1091.60   78.04
  -1   2  -2  968.21   43.35
  -1   2  -2 1105.44   63.16
  -1   2  -2  961.40   55.51
   1   2   2  838.82   44.64
  -1   2  -2  779.61   48.74
   1   2   2  936.13   57.88
   1   2   2  821.85   45.42
   1   2   2  741.38   45.14
  -1   2  -2 1212.20   42.67
  -1   2  -2 1095.07   51.29
  -1   2  -2  910.90   58.24
   1  -2   2  832.95   56.96
   1  -2   2  783.77   82.95
  -1  -2  -2 1211.24   30.08
  -1  -2  -2 1268.53   69.16
  -1  -2  -2 1143.81   40.32
   1  -2   2  775.28   36.60
   1  -2   2  771.07   55.86
   1  -2   2  927.78   48.06
   1  -2   2  942.05   44.69
  -1  -2  -2 1297.01   55.36
  -1  -2  -2  772.78   30.90
  -1  -2  -2 1050.96   48.81
  -1  -2  -2  845.58   76.75
  -1  -2  -2  753.99   44.53
   1   2   3  680.17   62.34
  -1   2  -3  716.43   41.36
   1   2   3  614.37   35.54
   1   2   3  633.87   61.07
  -1   2  -3  872.30   60.40
  -1   2  -3  744.14   52.45
  -1   2  -3 1053.45   47.54
   1   2   3  867.56   59.51
   1   2   3  861.33   48.13
   1   2   3  625.24   50.59
   1   2   3  529.96   29.26
  -1   2  -3  917.06   33.33
  -1   2  -3  614.28   64.12
  -1   2  -3  747.81   47.29
   1  -2   3  720.96   37.56
   1  -2   3  629.68   48.28
   1  -2   3  605.90   31.96
   1  -2   3  722.73   50.58
   1  -2   3  577.09   37.80
  -1  -2  -3 1055.45   46.52
  -1  -2  -3  622.31   30.80
  -1  -2  -3 1131.58   45.43
  -1  -2  -3  586.25   33.09
  -1  -2  -3  646.56   40.89
  -1  -2  -3 1069.97   54.86
  -1  -2  -3  624.70   18.86
   1   2   4  366.67   29.52
   1   2   4  330.71   37.81
   1   2   4  383.20   29.72
  -1   2  -4  365.87   27.72
  -1   2  -4  381.38   42.06
   1   2   4  392.53   42.94
   1   2   4  381.31   23.12
  -1   2  -4  341.61   22.32
  -1   2  -4  357.14   19.51
   1   2   4  363.25   23.67
  -1   2  -4  357.88   20.60
   1   2   4  348.53   17.53
   1   2   4  349.56   30.21
  -1   2  -4  339.38   24.05
  -1   2  -4  349.98   22.04
   1  -2   4  374.27   22.87
   1  -2   4  356.04   36.95
   1  -2   4  344.70   31.00
  -1  -2  -4  349.85   26.63
   1  -2   4  344.17   18.61
   1  -2   4  352.19   23.40
   1  -2   4  353.67   21.13
  -1  -2  -4  344.83   10.75
  -1  -2  -4  343.07   33.68
  -1  -2  -4  372.63   25.99
  -1  -2  -4  378.73   24.30
  -1  -2  -4  375.64   17.32
  -1  -2  -4  360.08   32.06
   1   2   5 1589.43   69.89
   1   2   5 1593.89   80.87
   1   2   5 1675.67   54.17
  -1   2  -5 1594.92   81.21
  -1   2  -5 1709.91   85.70
  -1   2  -5 1612.61   45.69
  -1   2  -5 1596.63   40.36
  -1   2  -5 1570.83   46.55
   1   2   5 1735.63   51.43
  -1   2  -5 1633.39   74.30
  -1   2  -5 1628.84   66.17
   1   2   5 1683.35   66.88
   1   2   5 1627.26   60.67
   1   2   5 1689.02   91.43
   1   2   5 1713.94   82.19
  -1  -2  -5 1633.00   47.22
  -1  -2  -5 1729.21   76.10
   1  -2   5 1592.71   81.90
   1  -2   5 1674.82   62.99
  -1  -2  -5 1664.14   51.58
   1  -2   5 1628.18   54.42
   1  -2   5 1602.49   71.83
   1  -2   5 1588.87   58.70
   1  -2   5 1488.78   39.48
   1  -2   5 1591.92   82.41
  -1  -2  -5 1607.40   42.98
  -1  -2  -5 1668.98   86.00
  -1  -2  -5 1625.02   72.27
  -1  -2  -5 1641.38   94.57
   1   2   6  222.14   15.09
   1   2   6  255.96   15.28
   1   2   6  228.95   18.34
  -1   2  -6  254.47   15.90
   1   2   6  231.42   12.44
  -1   2  -6  226.05    9.50
   1   2   6  248.85   19.02
   1   2   6  236.56   35.61
  -1   2  -6  307.92   15.24
  -1   2  -6  298.27   31.56
  -1   2  -6  222.35   16.48
  -1   2  -6  219.98   10.33
   1   2   6  227.80   24.97
  -1   2  -6  230.73   30.81
   1  -2   6  224.42   18.25
   1  -2   6  247.01   34.43
   1  -2   6  239.02   14.79
   1  -2   6  225.13   26.92
  -1  -2  -6  306.38   22.46
  -1  -2  -6  351.62   18.71
   1  -2   6  209.52   10.54
  -1  -2  -6  229.88   23.72
   1  -2   6  220.53   15.57
  -1  -2  -6  232.97   10.25
  -1  -2  -6  223.87   22.51
  -1  -2  -6  194.41    9.94
   1  -2   6  218.68   32.01
  -1  -2  -6  349.17   22.00
   1   2   7 1801.51   66.13
   1   2   7 1723.14   64.25
   1   2   7 1649.49   84.14
   1   2   7 1827.17   76.28
  -1   2  -7 1647.77   62.01
  -1   2  -7 1731.62   57.95
  -1   2  -7 1767.59   63.30
   1   2   7 1751.80   95.22
  -1   2  -7 1634.63   55.52
  -1   2  -7 1645.71   45.64
   1   2   7 1663.67   57.98
  -1   2  -7 1812.20   83.79
  -1   2  -7 1673.65   68.33
  -1   2  -7 1674.29   43.56
  -1  -2  -7 1773.82   74.31
   1  -2   7 1677.51   77.01
   1  -2   7 1745.18   96.47
   1  -2   7 1634.16   59.29
  -1  -2  -7 1712.39   46.11
  -1  -2  -7 1733.25   50.15
  -1  -2  -7 1712.10   65.44
   1  -2   7 1733.92   92.64
   1  -2   7 1616.72   48.81
   1  -2   7 1731.50   72.03
  -1  -2  -7 1787.99   57.57
  -1  -2  -7 1731.43   47.97
  -1  -2  -7 1758.38   80.38
  -1  -2  -7 1717.18   69.21
   1   2   8  342.64   20.71
   1   2   8  336.31   28.13
   1   2   8  490.61   25.19
   1   2   8  333.44   23.66
  -1   2  -8  339.78   16.72
  -1   2  -8  349.00   22.47
  -1   2  -8  362.61   32.81
   1   2   8  476.81   33.29
  -1   2  -8  362.79   20.83
   1   2   8  337.00   22.66
  -1   2  -8  338.38   10.88
  -1   2  -8  338.62   10.32
  -1   2  -8  360.36   17.76
  -1   2  -8  365.14   18.57
   1  -2   8  327.70   19.83
   1  -2   8  328.85   15.32
   1  -2   8  343.12   42.25
  -1  -2  -8  348.19   10.78
   1  -2   8  334.59   39.38
   1  -2   8  316.75   18.73
  -1  -2  -8  530.86   28.86
   1  -2   8  367.06   27.17
  -1  -2  -8  325.85   14.23
  -1  -2  -8  426.72   40.47
  -1  -2  -8  302.56   42.54
  -1  -2  -8  345.72   23.57
  -1  -2  -8  325.84   18.09
   1   2   9  541.79   25.98
   1   2   9  534.53   41.00
  -1   2  -9  508.17   23.55
  -1   2  -9  503.32   25.47
  -1   2  -9  532.36   18.84
  -1   2  -9  520.37   29.81
   1   2   9  536.98   27.55
   1   2   9  588.58   29.37
  -1   2  -9  543.75   24.45
   1   2   9  598.96   26.15
  -1   2  -9  525.09   19.79
   1   2   9  581.38   24.75
   1   2   9  538.89   33.02
  -1   2  -9  547.98   22.40
   1  -2   9  493.17   30.42
   1  -2   9  517.14   32.11
   1  -2   9  544.68   21.09
  -1  -2  -9  591.94   15.00
  -1  -2  -9  517.02   22.57
   1  -2   9  535.36   25.18
   1  -2   9  525.46   47.00
   1  -2   9  531.69   32.85
   1  -2   9  403.37   18.43
  -1  -2  -9  523.84   29.08
  -1  -2  -9  538.36   50.65
  -1  -2  -9  488.65   18.13
  -1  -2  -9  641.95   28.80
  -1  -2  -9  501.88   29.24
   1   2  10 1209.32   47.47
   1   2  10 1210.75   55.00
   1   2  10 1195.22   48.05
  -1   2 -10 1246.79   40.37
  -1   2 -10 1147.73   33.44
   1   2  10 1221.04   47.58
  -1   2 -10 1222.35   56.58
   1   2  10 1218.77   46.52
  -1   2 -10 1212.93   46.51
   1   2  10 1197.51   59.58
  -1   2 -10 1276.01   55.11
  -1   2 -10 1268.40   37.18
   1   2  10 1222.40   41.63
  -1   2 -10 1282.07   41.77
   1  -2  10 1285.84   51.06
   1  -2  10 1023.61   36.28
   1  -2  10 1268.50   73.79
   1  -2  10 1128.22   51.75
   1  -2  10 1241.65   46.82
  -1  -2 -10 1278.83   51.08
   1  -2  10 1295.09   56.60
   1  -2  10 1119.07   39.46
  -1  -2 -10 1125.76   35.00
  -1  -2 -10 1307.83   56.03
  -1  -2 -10 1223.71   50.91
  -1  -2 -10 1184.70   35.30
  -1  -2 -10 1324.80   39.55
   1   2  11  924.96   37.74
   1   2  11  934.10   41.91
   1   2  11  882.53   31.46
   1   2  11  898.36   38.16
   1   2  11  932.35   37.01
   1   2  11  883.05   45.05
  -1   2 -11  920.86   34.05
  -1   2 -11  899.26   36.46
  -1   2 -11 1001.79   44.76
   1   2  11  914.24   53.05
   1   2  11  903.82   53.33
  -1   2 -11 1004.07   33.72
  -1   2 -11  938.07   40.74
   1  -2  11  962.11   44.62
   1  -2  11  819.55   59.83
   1  -2  11  706.09   37.12
   1  -2  11  961.64   31.79
   1  -2  11  939.34   37.48
   1  -2  11  925.28   65.18
  -1  -2 -11  864.90   33.16
  -1  -2 -11  779.87   26.19
  -1  -2 -11  929.72   40.87
  -1  -2 -11  997.61   34.80
  -1  -2 -11  944.96   62.81
   1   2  12 3061.53  116.03
   1   2  12 3221.42  120.90
   1   2  12 3173.82  124.53
   1   2  12 3017.00  114.78
  -1   2 -12 3357.12  113.17
   1   2  12 3118.37  132.38
  -1   2 -12 3180.82  125.37
  -1   2 -12 3075.77  128.07
  -1   2 -12 3216.32  106.68
   1   2  12 3063.82  124.77
  -1   2 -12 3298.14  112.22
   1  -2  12 3224.37  128.71
   1  -2  12 3228.45  117.85
   1  -2  12 2842.88  142.93
   1  -2  12 3243.30  156.72
   1  -2  12 2190.97   88.84
   1  -2  12 3246.63  118.94
  -1  -2 -12 3180.37  118.99
  -1  -2 -12 3193.25  146.58
   1   2  13   70.29   19.39
  -1   2 -13   82.14   16.51
  -1   2 -13  104.91   13.52
   1   2  13   95.01   23.52
   1   2  13   86.80   18.47
   1   2  13   94.47   17.13
   1  -2  13   54.50    9.58
   1  -2  13   72.44   10.17
   1  -2  13   77.25   14.46
   1  -2  13   80.49   14.08
   1  -2  13   83.56    7.07
  -1  -2 -13   79.94   13.17
   1   2  14  645.57   33.16
   1   2  14  674.93   55.80
   1   2  14  640.79   31.00
  -1   2 -14  659.48   40.51
  -1   2 -14  724.68   35.12
   1   2  14  591.62   43.04
   1  -2  14  632.65   38.45
   1  -2  14  639.23   55.63
   1  -2  14  624.53   42.79
  -1  -2 -14  681.82   50.45
   1   2  15   12.23    9.93
   1   2  15   12.17   11.88
   1   2  15   13.96    7.09
  -1   2 -15   12.68    6.18
   1   2  15   18.17    7.70
   1  -2  15    6.13   16.22
   1  -2  15   16.66   17.54
   1  -2  15   10.25   11.32
  -1  -2 -15   13.66   14.95
   1   2  16  681.62   49.72
   1   2  16  676.41   46.66
   1   2  16  710.96   35.26
   1   2  16  789.31   64.03
  -1   2 -16  713.33   31.13
   1  -2  16  747.62   63.41
   1  -2  16  728.61   64.61
  -1  -2 -16  731.20   36.39
   1  -2  16  701.19   46.35
  -1   2 -17   65.23   14.33
   1   2  17   59.53   16.76
   1   2  17   48.24   10.00
   1   2  17   73.00   14.37
   1   2  17   71.84   11.03
   1  -2  17   49.57    9.89
   1  -2  17   64.54   14.88
  -1  -2 -17   68.34   18.76
   1  -2  17   74.49   14.74
   1   2  18    9.65    9.84
   1   2  18    8.00   11.61
   1   2  18   13.21   10.58
  -1   2 -18    8.22    8.60
  -1   2 -18    2.59    5.70
   1   2  18   14.49   15.47
   1  -2  18    5.19   16.18
   1  -2  18   20.46    9.65
  -1  -2 -18   18.89    7.30
   1   2  19  323.72   20.23
   1   2  19  257.34   28.52
  -1   2 -19  349.68   16.53
  -1   2 -19  399.95   18.28
   1   2  19  361.67   42.31
   1   2  19  296.85   18.09
   1  -2  19  333.54   42.66
   1  -2  19  328.43   43.35
  -1  -2 -19  386.70   32.13
   1   2  20   22.33   12.16
   1   2  20   31.26   13.07
   1   2  20   24.94   11.32
  -1   2 -20   42.20    6.76
   1  -2  20   31.05   11.64
   1  -2  20   29.67   11.41
  -1  -2 -20   38.48   12.71
   1   2  21  435.67   21.74
  -1   2 -21  637.07   28.20
   1   2  21  285.65   28.15
   1   2  21  494.41   45.30
   1  -2  21  476.56   43.92
   1  -2  21  456.32   29.57
  -1  -2 -21  532.26   28.77
   1   2  22   23.11    9.46
  -1   2 -22   37.73    3.96
   1   2  22   24.29    4.89
   1   2  22   18.53    9.28
   1  -2  22   35.31   17.42
   1  -2  22   30.03   16.67
   1   2  23    1.80   10.07
   1  -2  23    5.43    6.40
   1  -2  23    4.76   10.37
   1   3 -23 1023.50   45.50
   1   3 -23 1144.54   38.32
  -1   3  23  817.28   35.41
  -1   3  23  824.81   41.61
  -1  -3  23  832.53   39.53
  -1  -3  23  959.37   57.74
   1   3 -22   95.43    9.70
   1   3 -22  103.34   18.98
  -1   3  22   29.82   19.85
  -1   3  22   63.16   17.59
  -1   3  22   63.76   15.58
  -1  -3  22   72.25   12.50
  -1  -3  22   75.62   21.26
   1   3 -21    4.25    6.36
   1   3 -21    5.05    9.91
  -1   3  21   12.03    5.46
  -1   3  21    4.03    6.75
  -1   3  21    1.35    6.43
  -1  -3  21    4.04    7.33
  -1  -3  21    2.34   12.68
   1   3 -20   30.77    9.18
   1   3 -20   42.12   10.47
  -1   3  20   34.76   14.24
  -1   3  20   22.55   17.58
  -1   3  20   36.85   18.40
  -1  -3  20   39.80   11.41
  -1  -3  20   34.21   11.67
   1   3 -19  509.13   28.32
  -1   3  19  548.96   33.63
  -1   3  19  463.11   26.59
  -1   3  19  498.53   30.99
  -1  -3  19  525.67   50.84
   1  -3 -19  552.96   24.57
  -1  -3  19  509.72   32.81
   1   3 -18   19.79   14.81
  -1   3  18    9.61   15.81
  -1   3  18   11.43   16.17
  -1   3  18   13.14   12.15
  -1  -3  18   12.41   16.23
   1  -3 -18   13.91   10.73
  -1  -3  18   14.24    9.20
  -1  -3  18   19.39   16.90
   1   3 -17  259.72   21.77
  -1   3  17  240.08   37.42
  -1   3  17  263.51   37.69
  -1   3  17  250.20   19.28
  -1  -3  17  269.33   40.15
   1  -3 -17  262.68   17.45
  -1  -3  17  257.94   23.80
  -1  -3  17  237.31   23.78
  -1   3  16  386.58   29.27
  -1   3  16  406.05   36.48
   1   3 -16  415.73   28.51
  -1   3  16  414.26   29.82
   1  -3 -16  424.59   35.66
  -1  -3  16  412.84   28.71
   1  -3 -16  414.01   29.15
  -1  -3  16  408.50   31.11
  -1  -3  16  394.10   29.73
   1   3 -15 1139.07   72.95
  -1   3  15 1109.10   73.80
  -1   3  15 1181.96   64.71
  -1   3  15 1069.03   76.94
   1  -3 -15 1153.26   47.63
  -1  -3  15 1186.44   77.09
   1  -3 -15 1093.24   39.96
  -1  -3  15 1068.29   53.82
  -1  -3  15 1094.29   55.26
  -1   3  14  164.27   30.92
   1   3 -14  189.23   15.59
   1   3 -14  181.29   30.12
  -1   3  14  185.72   18.85
  -1   3  14  169.17   15.18
   1  -3 -14  194.88   25.97
  -1  -3  14  186.22   29.95
  -1  -3  14  161.26   31.54
  -1  -3  14  174.89   20.50
   1   3 -13 1188.28   36.85
  -1   3  13 1043.32   49.33
   1   3 -13 1190.45   70.13
  -1   3  13  970.38   37.66
   1   3 -13 1097.26   37.85
   1   3 -13 1177.06   38.43
  -1   3  13 1125.96   67.88
  -1   3  13 1041.45   44.12
  -1   3  13 1172.09   59.15
  -1   3  13 1001.57   42.33
  -1   3  13 1140.32   40.88
   1  -3 -13 1235.82   39.17
   1  -3 -13 1118.59   44.92
   1  -3 -13 1047.83   33.60
  -1  -3  13 1090.29   69.61
  -1  -3  13 1167.73   68.84
  -1  -3  13  991.60   42.77
  -1  -3  13 1081.83   50.25
  -1   3  12  638.32   30.13
   1   3 -12  731.01   36.46
  -1   3  12  692.76   25.85
  -1   3  12  707.09   42.40
   1   3 -12  724.78   25.77
   1   3 -12  645.01   26.32
  -1   3  12  688.38   36.23
  -1   3  12  708.68   51.48
   1   3 -12  697.40   32.63
   1   3 -12  740.95   31.01
   1   3 -12  735.85   31.40
  -1   3  12  562.01   24.90
  -1   3  12  667.79   54.42
  -1   3  12  739.07   36.32
  -1  -3  12  644.77   45.70
  -1  -3  12  663.53   53.35
  -1  -3  12  607.12   50.91
   1  -3 -12  720.25   30.94
   1  -3 -12  660.79   22.35
   1  -3 -12  722.26   20.83
   1  -3 -12  693.28   47.03
  -1  -3  12  718.23   52.58
  -1  -3  12  594.38   30.93
  -1  -3  12  685.21   55.80
   1  -3 -12  689.55   32.64
   1   3 -11  461.32   15.80
   1   3 -11  491.46   28.18
   1   3 -11  491.33   18.14
  -1   3  11  489.57   27.43
   1   3 -11  479.30   19.57
  -1   3  11  469.53   45.89
  -1   3  11  502.12   21.35
  -1   3  11  511.80   28.32
   1   3 -11  469.62   39.70
  -1   3  11  469.37   17.82
   1   3 -11  509.00   38.13
  -1   3  11  508.61   23.64
  -1   3  11  495.52   27.75
  -1   3  11  373.71   18.59
   1  -3 -11  464.26   25.07
  -1  -3  11  462.21   46.48
  -1  -3  11  412.74   24.69
   1  -3 -11  495.76   37.73
   1  -3 -11  488.07   25.93
  -1  -3  11  445.46   16.21
  -1  -3  11  505.62   42.82
   1  -3 -11  524.20   16.12
  -1  -3  11  434.22   25.08
  -1  -3  11  438.25   28.20
   1  -3 -11  435.93   16.58
  -1  -3  11  408.30   19.03
  -1  -3  11  452.95   43.89
  -1   3  10 1578.96   62.11
  -1   3  10 1516.05   62.46
  -1   3  10 1478.80   62.64
   1   3 -10 1491.01   59.74
   1   3 -10 1494.29   59.81
   1   3 -10 1470.66   55.31
  -1   3  10 1509.10   79.98
  -1   3  10 1413.35   52.29
   1   3 -10 1583.69   53.59
   1   3 -10 1471.29   80.55
  -1   3  10 1486.41   62.95
  -1   3  10 1353.94   45.32
  -1  -3  10 1395.01   53.53
   1  -3 -10 1405.01   74.92
   1  -3 -10 1524.84   74.87
  -1  -3  10 1299.00   47.81
  -1  -3  10 1367.18   55.83
   1  -3 -10 1370.91   43.37
   1  -3 -10 1447.27   57.00
   1  -3 -10 1495.23   44.28
  -1  -3  10 1507.36   83.95
  -1  -3  10 1378.16   81.41
  -1  -3  10 1447.36   85.53
   1   3  -9  339.46   16.88
   1   3  -9  358.43   24.45
   1   3  -9  341.15   20.37
  -1   3   9  349.73   27.27
  -1   3   9  369.81   24.55
  -1   3   9  351.65   23.88
  -1   3   9  335.40   17.35
   1   3  -9  345.48   23.32
   1   3  -9  367.38   38.28
   1   3  -9  356.97   24.52
  -1   3   9  355.67   15.77
  -1   3   9  357.24   26.10
   1   3  -9  330.61   24.42
  -1   3   9  364.58   20.57
   1  -3  -9  350.86   23.46
  -1  -3   9  320.69   24.31
  -1  -3   9  333.75   39.75
  -1  -3   9  337.05   39.44
   1  -3  -9  322.21   23.14
  -1  -3   9  380.24   11.39
   1  -3  -9  342.99   15.27
   1  -3  -9  366.18   22.47
   1  -3  -9  372.96   21.52
   1  -3  -9  388.80   18.39
  -1  -3   9  341.37   42.13
  -1  -3   9  342.58   24.33
  -1  -3   9  324.63   19.95
   1   3  -8  551.72   20.49
   1   3  -8  536.87   35.65
   1   3  -8  590.03   50.27
   1   3  -8  531.74   48.35
   1   3  -8  575.33   31.90
  -1   3   8  551.43   48.45
  -1   3   8  540.48   36.08
  -1   3   8  541.29   53.08
  -1   3   8  532.53   23.92
   1   3  -8  526.20   47.68
  -1   3   8  552.30   21.81
   1   3  -8  542.54   49.75
  -1   3   8  545.76   20.44
  -1   3   8  550.31   26.70
  -1  -3   8  502.73   32.58
   1  -3  -8  542.31   28.95
  -1  -3   8  580.86   15.43
  -1  -3   8  507.97   20.50
   1  -3  -8  509.32   30.16
  -1  -3   8  506.36   52.34
   1  -3  -8  531.79   30.57
  -1  -3   8  540.82   49.81
   1  -3  -8  594.15   35.00
   1  -3  -8  569.52   30.33
   1  -3  -8  551.22   15.64
   1  -3  -8  537.50   48.70
  -1  -3   8  488.96   22.54
  -1  -3   8  553.25   35.11
   1   3  -712430.74  554.76
   1   3  -711969.06  589.45
  -1   3   712235.27  607.06
  -1   3   712715.06  551.22
   1   3  -712462.31  567.06
   1   3  -712685.03  561.20
  -1   3   712516.30  544.64
  -1   3   712435.89  563.31
  -1   3   712272.11  544.24
   1   3  -712209.89  590.35
   1   3  -712282.63  599.28
   1   3  -712019.28  586.24
  -1   3   712968.42  595.00
  -1   3   712160.09  513.98
   1  -3  -712901.53  586.43
   1  -3  -712169.58  546.21
   1  -3  -712208.27  549.88
   1  -3  -713149.75  568.81
   1  -3  -712111.14  505.07
   1  -3  -712501.83  563.05
   1  -3  -711977.04  540.66
  -1  -3   712406.81  502.18
  -1  -3   712163.57  602.06
  -1  -3   712267.66  568.28
  -1  -3   711492.66  527.68
  -1  -3   712429.52  584.73
  -1  -3   712313.46  557.46
  -1  -3   712183.88  562.22
  -1   3   6 2531.67   76.53
  -1   3   6 2391.72   83.41
  -1   3   6 2473.40   88.70
  -1   3   6 2441.63  116.41
  -1   3   6 2596.20   81.54
   1   3  -6 2512.16  117.57
  -1   3   6 2400.60  100.07
   1   3  -6 2562.16   93.66
   1   3  -6 2545.98  122.61
   1   3  -6 2322.20   87.04
   1   3  -6 2487.95  108.46
   1   3  -6 2510.82   89.79
  -1   3   6 2412.27   91.26
   1  -3  -6 2472.47  115.06
   1  -3  -6 2436.77   94.88
  -1  -3   6 2342.61   90.35
   1  -3  -6 2371.39   91.88
   1  -3  -6 2461.92  123.40
   1  -3  -6 2506.15  116.32
   1  -3  -6 2514.75   80.48
   1  -3  -6 2278.68   71.57
   1  -3  -6 2523.80   94.98
  -1  -3   6 2336.99   84.94
  -1  -3   6 2434.09   96.35
  -1  -3   6 2489.46  124.01
  -1  -3   6 2386.14   95.69
  -1  -3   6 2507.94   66.20
  -1  -3   6 2460.17   95.62
  -1   3   520288.25 1037.71
  -1   3   520766.80 1028.83
  -1   3   520111.32  960.08
  -1   3   521164.46 1014.22
  -1   3   520462.15 1075.67
  -1   3   520567.31 1065.14
   1   3  -520560.68 1101.69
   1   3  -520705.42 1059.60
   1   3  -520169.94 1028.95
   1   3  -519433.91  996.33
   1   3  -520760.05 1061.66
   1   3  -520721.84 1051.49
  -1   3   520302.69 1087.08
   1  -3  -520180.47 1011.33
   1  -3  -521106.82 1072.17
  -1  -3   520239.38 1089.70
  -1  -3   520746.84 1116.75
   1  -3  -519976.79 1013.33
   1  -3  -520280.87 1078.58
   1  -3  -519636.44 1067.17
   1  -3  -520460.63 1055.08
   1  -3  -519544.43  966.42
   1  -3  -520066.32 1004.67
  -1  -3   520903.29 1045.93
  -1  -3   519429.62  925.09
  -1  -3   519952.26 1008.11
  -1  -3   520432.98 1045.07
  -1  -3   520494.79 1055.97
  -1   3   4 1740.02   63.20
  -1   3   4 1865.91   64.44
   1   3  -4 1802.51   92.68
   1   3  -4 1723.87   64.80
   1   3  -4 1892.12   85.94
   1   3  -4 1711.88   65.87
   1   3  -4 1754.03   62.73
   1   3  -4 1827.79   87.67
   1   3  -4 1844.70   69.54
   1   3  -4 1861.69   68.50
  -1   3   4 1751.23   58.37
  -1   3   4 1815.34   88.89
  -1   3   4 1746.00   62.20
   1  -3  -4 1804.06   77.78
   1  -3  -4 1777.26   64.01
   1  -3  -4 1792.55   69.74
   1  -3  -4 1811.19   61.48
   1  -3  -4 1839.73   65.13
   1  -3  -4 1736.54   70.22
  -1  -3   4 1849.11   64.62
  -1  -3   4 1822.44   75.31
  -1  -3   4 1842.52   72.21
  -1  -3   4 1806.24   46.52
  -1  -3   4 1809.06   68.86
  -1  -3   4 1836.37   92.61
  -1   3   3  183.04   31.87
  -1   3   3  244.83   29.88
  -1   3   3  232.84   15.54
   1   3  -3  150.88   17.64
  -1   3   3  259.86   16.75
  -1   3   3  157.90   26.29
   1   3  -3  131.67   17.79
   1   3  -3  302.90   19.61
   1   3  -3  217.62   21.03
   1   3  -3  134.85   17.67
   1   3  -3  132.24   23.72
  -1   3   3  174.08   29.32
   1   3  -3  226.59   31.91
   1   3  -3  219.53   31.44
   1   3  -3  278.60   27.28
   1  -3  -3  153.86   20.04
  -1  -3   3  160.54   31.57
   1  -3  -3  155.07   24.88
   1  -3  -3  239.53   30.01
   1  -3  -3  182.93   32.36
  -1  -3   3  151.26    9.16
   1  -3  -3  164.34   13.77
   1  -3  -3  206.42   21.76
  -1  -3   3  198.87   19.60
  -1  -3   3  206.63   28.56
  -1  -3   3  209.80   23.59
  -1   3   2  355.05   20.12
  -1   3   2  338.17   18.58
  -1   3   2  392.99   21.64
   1   3  -2  380.71   18.52
   1   3  -2  406.40   23.69
   1   3  -2  355.95   23.73
   1   3  -2  338.38   42.07
   1   3  -2  331.51   16.57
   1   3  -2  336.45   22.29
   1   3  -2  361.15   24.97
   1   3  -2  315.41   39.10
  -1   3   2  366.60   24.94
  -1   3   2  338.66   37.65
   1   3  -2  393.00   20.15
  -1   3   2  368.47   35.73
   1  -3  -2  356.25   21.49
   1  -3  -2  370.60   18.86
   1  -3  -2  356.59   23.82
   1  -3  -2  360.31   31.40
   1  -3  -2  349.99   36.43
  -1  -3   2  325.79   16.89
  -1  -3   2  366.68   25.09
  -1  -3   2  341.92   34.50
  -1  -3   2  362.16   19.59
  -1  -3   2  359.87   13.01
  -1  -3   2  334.77   16.07
  -1  -3   2  357.00   40.42
  -1   3   1 3831.83  141.76
  -1   3   1 3628.29  131.34
  -1   3   1 4152.88  142.61
   1   3  -1 3626.67  129.46
   1   3  -1 4142.67  147.21
   1   3  -1 4158.08  154.42
   1   3  -1 4164.72  138.18
   1   3  -1 3753.89  137.57
   1   3  -1 3712.66  117.75
   1   3  -1 3497.99  128.19
   1   3  -1 4037.58  135.64
  -1   3   1 3745.08  130.80
  -1   3   1 3747.98  128.43
  -1   3   1 3875.77  139.59
  -1   3   1 3635.01  155.27
   1  -3  -1 3778.34  165.66
   1  -3  -1 3954.35  171.01
   1  -3  -1 3897.97  132.09
   1  -3  -1 3888.54  168.75
   1  -3  -1 3738.59  160.46
  -1  -3   1 3872.24  158.21
  -1  -3   1 3812.82  131.36
  -1  -3   1 3997.94  143.82
  -1  -3   1 3926.23  182.17
  -1  -3   1 3855.45  118.62
  -1  -3   1 3807.39  120.43
   1   3   0    0.44    7.20
   1   3   0    3.53    6.56
   1   3   0   12.62   13.97
   1   3   0   21.94   12.11
  -1   3   0   -0.98   12.88
  -1   3   0   -2.15    4.92
  -1   3   0    9.03    6.69
  -1   3   0   12.35   13.25
   1  -3   0   34.25   12.18
   1  -3   0   21.21    7.16
   1  -3   0    8.67   12.25
   1  -3   0    6.95    8.29
   1  -3   0    6.87    5.09
   1  -3   0    7.06   11.67
  -1  -3   0    2.44    8.54
  -1  -3   0    6.16   12.40
  -1  -3   0    9.31    5.68
  -1  -3   0    5.08    6.44
  -1  -3   0    2.96    7.93
   1   3   1  980.00   31.62
  -1   3  -1  988.83   40.72
  -1   3  -1 1050.86   28.18
  -1   3  -1 1006.18   30.94
  -1   3  -1 1016.42   59.45
   1   3   1  963.03   52.13
  -1   3  -1  973.63   54.25
   1   3   1  987.91   37.72
   1   3   1 1057.66   58.08
   1   3   1 1029.93   45.73
   1   3   1 1091.96   43.44
  -1   3  -1 1083.82   44.92
   1   3   1 1142.56   65.24
  -1   3  -1  967.07   38.88
   1  -3   1 1032.21   57.33
  -1  -3  -1 1028.42   58.12
   1  -3   1  998.15   38.50
   1  -3   1 1040.63   28.35
   1  -3   1 1021.09   40.05
   1  -3   1 1023.02   56.71
   1  -3   1 1010.52   72.16
   1  -3   1 1021.99   35.05
  -1  -3  -1 1006.36   31.74
  -1  -3  -1 1019.58   67.04
  -1  -3  -1 1069.49   37.20
  -1  -3  -1  976.96   59.67
  -1  -3  -1 1023.57   36.85
  -1  -3  -1  951.89   64.77
  -1  -3  -1  979.42   49.76
   1   3   2 4589.59  144.38
  -1   3  -2 4384.40  190.15
  -1   3  -2 4909.56  138.83
  -1   3  -2 4510.18  172.78
  -1   3  -2 4625.15  173.11
  -1   3  -2 4587.40  178.93
  -1   3  -2 4693.81  189.44
   1   3   2 4333.63  147.77
   1   3   2 4702.32  173.67
   1   3   2 4989.99  203.64
   1   3   2 4681.04  194.39
   1   3   2 4375.95  154.75
   1   3   2 4643.47  191.86
  -1   3  -2 4804.84  139.60
  -1   3  -2 4394.21  180.01
  -1   3  -2 4288.13  178.63
   1  -3   2 4621.92  161.64
  -1  -3  -2 4701.27  145.64
   1  -3   2 4564.74  186.06
   1  -3   2 4777.76  172.99
   1  -3   2 4471.98  212.39
   1  -3   2 4558.76  186.30
   1  -3   2 4496.56  187.60
  -1  -3  -2 4530.58  198.19
  -1  -3  -2 4619.93  200.81
  -1  -3  -2 4729.88  160.42
  -1  -3  -2 4504.30  151.69
  -1  -3  -2 4792.72  175.34
  -1  -3  -2 4533.92  157.86
  -1  -3  -2 4823.53  192.38
  -1   3  -3  126.75   17.35
  -1   3  -3  110.02   11.78
   1   3   3   79.12   12.78
   1   3   3  123.81   12.91
  -1   3  -3   91.58   10.96
   1   3   3   87.50    8.35
   1   3   3  113.13    9.11
   1   3   3   82.87   11.32
   1   3   3   75.88   13.55
   1   3   3   88.28   19.30
  -1   3  -3  159.03   11.79
  -1   3  -3   80.91   13.92
  -1   3  -3  129.68   18.06
  -1   3  -3   97.72   15.68
   1  -3   3  112.16   16.85
   1  -3   3   16.73   17.75
   1  -3   3   99.78   14.05
   1  -3   3   79.49   18.86
   1  -3   3   76.86   14.79
  -1  -3  -3  128.25    9.94
  -1  -3  -3   72.31   11.94
  -1  -3  -3  107.27    5.78
  -1  -3  -3   90.76    8.37
  -1  -3  -3  122.69   24.33
  -1  -3  -3   82.98   12.51
  -1  -3  -3  128.06   17.76
   1   3   4 1224.61   71.27
  -1   3  -4 1184.62   56.52
   1   3   4 1109.16   44.96
   1   3   4 1429.14   49.95
  -1   3  -4 1457.19   66.11
  -1   3  -4 1338.76   45.62
   1   3   4 1381.32   53.13
   1   3   4 1129.44   69.30
   1   3   4  915.57   46.07
   1   3   4 1205.73   43.45
  -1   3  -4 1591.01   63.32
  -1   3  -4 1275.24   59.36
  -1   3  -4 1095.75   54.99
  -1   3  -4 1269.27   53.85
   1  -3   4  976.73   62.38
   1  -3   4 1255.04   53.72
   1  -3   4 1151.98   61.26
   1  -3   4 1167.56   71.77
   1  -3   4 1203.62   65.36
  -1  -3  -4 1249.20   34.50
  -1  -3  -4 1485.62   47.06
  -1  -3  -4 1157.49   64.43
  -1  -3  -4 1269.84   79.78
  -1  -3  -4 1272.29   51.50
  -1  -3  -4 1185.02   45.52
  -1  -3  -4 1555.17   47.96
  -1  -3  -4 1606.91   58.50
  -1   3  -5 1361.67   45.89
  -1   3  -5 1345.63   52.61
  -1   3  -5 1341.85   53.60
  -1   3  -5 1292.97   56.75
   1   3   5 1355.99   65.82
   1   3   5 1460.98   47.45
   1   3   5 1340.49   52.78
   1   3   5 1397.69   77.66
  -1   3  -5 1412.98   64.79
   1   3   5 1459.53   52.76
   1   3   5 1310.28   46.63
   1   3   5 1404.06   55.06
  -1   3  -5 1402.57   61.13
  -1   3  -5 1416.11   81.93
  -1   3  -5 1351.85   48.91
   1  -3   5 1334.16   53.84
  -1  -3  -5 1405.29   60.50
   1  -3   5 1421.62   81.47
   1  -3   5 1418.79   71.69
   1  -3   5 1334.47   71.65
   1  -3   5 1337.00   59.94
  -1  -3  -5 1357.59   35.64
  -1  -3  -5 1463.37   46.49
  -1  -3  -5 1385.48   46.43
  -1  -3  -5 1406.08   67.53
  -1  -3  -5 1408.54   60.62
  -1  -3  -5 1432.33   56.05
  -1   3  -6  642.14   25.12
  -1   3  -6  653.63   33.08
   1   3   6  583.37   50.19
   1   3   6  641.85   45.30
  -1   3  -6  658.05   29.07
   1   3   6  615.56   42.13
   1   3   6  570.20   25.24
   1   3   6  611.26   33.56
   1   3   6  652.52   33.15
   1   3   6  607.01   33.06
  -1   3  -6  723.79   27.45
  -1   3  -6  583.18   32.25
  -1   3  -6  603.07   20.92
  -1   3  -6  610.07   52.49
   1  -3   6  604.37   48.56
   1  -3   6  587.94   33.00
   1  -3   6  604.81   24.71
   1  -3   6  686.13   36.19
   1  -3   6  596.49   46.62
  -1  -3  -6  554.80   16.29
  -1  -3  -6  579.67   38.57
  -1  -3  -6  606.39   58.35
  -1  -3  -6  703.61   53.09
  -1  -3  -6  738.24   26.64
  -1  -3  -6  743.16   39.38
  -1  -3  -6  602.32   23.39
   1   3   7 4853.72  179.39
   1   3   7 5084.11  190.93
   1   3   7 4867.27  189.01
  -1   3  -7 5000.99  197.40
  -1   3  -7 4645.00  180.01
   1   3   7 5183.63  177.23
   1   3   7 4801.98  185.18
   1   3   7 5039.69  178.09
   1   3   7 5029.67  187.47
  -1   3  -7 4802.47  181.39
  -1   3  -7 5147.77  225.35
  -1   3  -7 4957.92  192.35
  -1   3  -7 4776.49  163.78
   1  -3   7 4678.08  179.56
   1  -3   7 5123.10  229.90
   1  -3   7 5112.09  183.13
   1  -3   7 5083.10  198.10
  -1  -3  -7 4892.78  173.79
  -1  -3  -7 5264.42  204.67
  -1  -3  -7 4806.02  188.96
  -1  -3  -7 5076.10  171.34
  -1  -3  -7 4972.25  187.65
  -1  -3  -7 4606.15  148.70
  -1  -3  -7 4898.56  234.46
   1   3   8 2666.92  112.61
   1   3   8 2889.95  106.92
   1   3   8 2801.09  100.30
  -1   3  -8 2915.82  108.02
  -1   3  -8 2813.06  101.70
  -1   3  -8 2630.67  122.17
  -1   3  -8 2770.80  101.17
   1   3   8 2822.96   98.41
   1   3   8 2794.60  130.00
  -1   3  -8 2713.75  104.59
  -1   3  -8 2770.34   96.62
  -1   3  -8 2818.49   94.51
   1  -3   8 2581.91  110.05
   1  -3   8 2842.85  132.35
  -1  -3  -8 2729.94  104.44
   1  -3   8 2812.59  106.27
   1  -3   8 2717.18   98.58
   1  -3   8 2743.39  129.53
  -1  -3  -8 2733.12  125.32
  -1  -3  -8 2665.51  107.89
  -1  -3  -8 2461.38   80.35
  -1  -3  -8 2873.32   94.31
  -1  -3  -8 3066.64   92.31
  -1  -3  -8 2892.03  107.16
  -1  -3  -8 2681.33   76.90
   1   3   9   29.64    6.68
   1   3   9   24.12    6.69
  -1   3  -9   23.44    5.40
  -1   3  -9   30.76    9.71
   1   3   9   18.87    9.08
   1   3   9   20.23    7.84
   1   3   9   32.04    9.00
   1   3   9   18.77    7.31
  -1   3  -9   20.61    5.99
  -1   3  -9   18.60    6.29
  -1   3  -9   21.20    7.45
  -1   3  -9   22.86   14.67
  -1   3  -9   17.79   13.54
   1  -3   9   23.30    7.20
   1  -3   9   25.80   15.15
   1  -3   9   30.24    8.23
   1  -3   9   18.00   15.67
  -1  -3  -9   18.34    9.68
  -1  -3  -9   16.49    5.05
  -1  -3  -9   18.83    8.03
  -1  -3  -9   18.24    9.84
  -1  -3  -9   16.50    3.64
  -1  -3  -9   20.89    8.93
  -1  -3  -9   22.26    4.04
  -1  -3  -9   21.57   10.23
  -1   3 -10  259.45   16.37
  -1   3 -10  306.85   20.37
   1   3  10  274.41   26.20
   1   3  10  249.02   32.23
  -1   3 -10  265.06   29.68
   1   3  10  259.53   17.40
   1   3  10  266.37   15.56
  -1   3 -10  258.69   16.76
   1   3  10  250.51   10.14
   1   3  10  237.76   19.94
  -1   3 -10  258.86   12.11
  -1   3 -10  275.64   21.58
  -1   3 -10  263.78   13.75
   1  -3  10  274.18   33.20
   1  -3  10  264.53   12.19
  -1  -3 -10  251.66   16.19
   1  -3  10  267.49   21.98
   1  -3  10  210.20   20.26
   1  -3  10  242.80   16.29
  -1  -3 -10  260.38   36.45
  -1  -3 -10  268.67   21.58
  -1  -3 -10  260.45   32.64
  -1  -3 -10  238.46   20.76
   1   3  11 1507.02   56.24
   1   3  11 1443.92   65.65
   1   3  11 1514.98   49.22
  -1   3 -11 1542.35   49.92
  -1   3 -11 1641.55   60.29
   1   3  11 1447.42   60.41
   1   3  11 1499.45   60.85
   1   3  11 1515.86   56.48
  -1   3 -11 1474.81   69.53
  -1   3 -11 1493.97   75.34
   1  -3  11 1598.91   58.58
   1  -3  11 1495.38   85.26
   1  -3  11 1480.62   56.28
   1  -3  11 1277.67   55.72
   1  -3  11 1534.40   65.49
  -1  -3 -11 1530.47   59.60
  -1  -3 -11 1505.96   61.36
  -1  -3 -11 1503.71   64.88
   1   3  12  210.79   14.06
   1   3  12  196.96   26.99
   1   3  12   86.29   17.09
  -1   3 -12  175.32   17.45
  -1   3 -12  203.30   15.66
  -1   3 -12  154.94   14.92
   1   3  12  212.99   23.14
   1   3  12  170.38   16.92
   1  -3  12  148.09   13.26
   1  -3  12  135.16   11.16
   1  -3  12  158.58    8.73
   1  -3  12  160.50   18.58
   1  -3  12  138.47   14.88
   1  -3  12  140.80   18.06
  -1  -3 -12  244.12   20.03
  -1  -3 -12  189.29   18.56
   1   3  13  226.18   19.35
   1   3  13  242.33   16.65
  -1   3 -13  224.53   17.37
   1   3  13  234.85   25.28
   1   3  13  252.92   20.98
  -1   3 -13  287.10   17.58
   1  -3  13  216.78   15.42
   1  -3  13  223.06   16.47
   1  -3  13  223.34   34.89
   1  -3  13  215.58   21.18
   1  -3  13  202.48   12.48
  -1  -3 -13  252.67   34.30
   1   3  14  481.07   37.70
   1   3  14  474.40   47.52
   1   3  14  456.52   25.33
   1   3  14  435.40   42.82
  -1   3 -14  504.62   26.84
   1  -3  14  469.64   31.56
   1  -3  14  462.77   49.33
   1  -3  14  468.85   25.94
  -1  -3 -14  462.13   30.51
   1   3  15  680.89   57.30
   1   3  15  576.86   48.00
  -1   3 -15  647.62   44.93
   1   3  15  610.87   42.29
   1   3  15  658.00   33.64
   1  -3  15  611.35   56.81
   1  -3  15  631.44   39.15
  -1  -3 -15  633.36   35.61
   1   3  16  363.72   27.14
   1   3  16  338.22   33.36
   1   3  16  338.27   29.87
   1   3  16  310.15   22.40
  -1   3 -16  359.81   31.32
   1  -3  16  329.90   42.36
   1  -3  16  343.00   28.24
  -1  -3 -16  316.47   40.83
   1   3  17  283.66   21.08
   1   3  17  350.39   35.72
   1   3  17  296.76   18.66
   1   3  17  368.73   41.52
  -1   3 -17  334.94   29.95
  -1   3 -17  391.32   19.55
   1  -3  17  342.82   42.00
   1  -3  17  321.03   43.87
  -1  -3 -17  363.60   24.75
   1   3  18  224.17   18.44
   1   3  18  200.27   26.68
   1   3  18  200.36   23.00
   1   3  18  248.69   22.83
  -1   3 -18  263.99   15.57
  -1   3 -18  241.72   16.02
   1  -3  18  232.94   23.00
   1  -3  18  240.08   38.06
  -1  -3 -18  251.82   31.22
   1   3  19  312.99   21.84
   1   3  19  456.47   45.29
   1   3  19  364.80   19.22
   1   3  19  377.27   33.03
  -1   3 -19  478.32   28.20
  -1   3 -19  422.59   28.12
   1  -3  19  400.96   28.82
   1  -3  19  403.72   29.61
  -1  -3 -19  451.82   23.98
   1   3  20   28.74    7.78
   1   3  20   19.84   12.24
   1   3  20   29.30   10.59
   1   3  20   41.94   11.14
  -1   3 -20   46.41   10.81
  -1   3 -20   40.63    6.55
   1  -3  20   42.20   19.22
   1  -3  20   48.13   20.06
  -1  -3 -20   46.83   14.74
   1   3  21   42.33   17.96
  -1   3 -21   29.71    9.16
  -1   3 -21   44.49    5.71
   1   3  21   24.96   10.60
   1   3  21   30.56    6.31
   1  -3  21   45.34   19.08
   1  -3  21   36.89   11.09
  -1  -3 -21   54.79    7.49
   1   3  22   -0.20    5.48
   1  -3  22    2.44    5.99
   1  -3  22    4.72    5.86
  -1  -3 -22    1.96    5.41
   1   4 -23  161.40   17.19
   1   4 -23  143.57   10.65
  -1   4  23  120.19   11.22
  -1   4  23  107.92   12.01
  -1  -4  23  147.77   24.38
  -1  -4  23  130.36   23.30
   1   4 -22    6.87    4.95
   1   4 -22    1.26    8.04
  -1   4  22    1.34    5.49
  -1   4  22    3.08    5.64
  -1   4  22    1.68    9.16
  -1  -4  22    2.45    6.06
  -1  -4  22   -1.39    6.02
  -1   4  21   10.08   11.98
   1   4 -21    5.57   10.42
   1   4 -21    3.95    5.85
  -1   4  21    4.10    7.71
  -1   4  21    7.13   11.44
   1  -4 -21    5.80    4.00
  -1  -4  21    5.01    7.30
  -1  -4  21    2.47   12.15
  -1   4  20    2.97    6.66
   1   4 -20    2.46   10.31
   1   4 -20    2.23   10.52
  -1   4  20    2.39   11.34
  -1   4  20    8.66    7.99
   1  -4 -20    0.73    4.62
  -1  -4  20   12.07   12.27
  -1  -4  20    5.02   12.61
   1   4 -19  197.89   27.44
  -1   4  19  112.84   19.71
   1   4 -19  146.98   16.23
  -1   4  19  137.07   17.39
  -1   4  19  127.34   17.13
   1  -4 -19  134.61   20.72
  -1  -4  19  115.13   18.28
  -1  -4  19  136.28   30.04
  -1   4  18   62.02   24.74
   1   4 -18   61.56   12.89
   1   4 -18   78.70   13.05
  -1   4  18   70.98   23.45
  -1   4  18   59.84   16.17
  -1  -4  18   57.99   14.79
   1  -4 -18   58.11   10.73
  -1  -4  18   65.79   14.42
   1   4 -17 1246.55   53.73
   1   4 -17 1135.25   72.29
  -1   4  17 1168.17   56.87
  -1   4  17 1044.60   56.15
  -1   4  17 1122.53   49.62
   1  -4 -17 1172.83   66.99
  -1  -4  17 1071.32   55.62
  -1  -4  17 1122.04   56.81
   1   4 -16  283.80   23.88
  -1   4  16  330.91   40.13
   1   4 -16  241.00   37.93
  -1   4  16  231.99   29.38
  -1   4  16  227.01   41.07
   1  -4 -16  271.33   20.61
  -1  -4  16  264.93   40.39
  -1  -4  16  246.92   40.74
  -1   4  15   20.34   18.73
   1   4 -15   -0.25    9.65
   1   4 -15   31.95   17.30
  -1   4  15   33.29   10.54
  -1   4  15   20.36    7.77
   1  -4 -15   20.13   15.66
  -1  -4  15   16.86   18.84
  -1  -4  15   24.78   19.42
  -1   4  14  292.60   29.61
   1   4 -14  295.67   24.35
   1   4 -14  319.43   14.98
  -1   4  14  262.17   25.13
  -1   4  14  308.91   39.56
  -1  -4  14  280.76   40.75
   1  -4 -14  301.62   22.73
  -1  -4  14  270.54   40.30
  -1   4  13  125.22   15.78
   1   4 -13  125.70   16.81
   1   4 -13  146.81   10.30
  -1   4  13  122.71   18.10
  -1   4  13  144.85   19.88
  -1   4  13  138.29   27.74
   1  -4 -13  153.57   10.98
   1  -4 -13  127.45   16.06
  -1  -4  13  142.66   29.61
  -1  -4  13  137.29   29.29
  -1   4  12    1.57    3.38
  -1   4  12    7.40    5.47
  -1   4  12   -2.75    5.89
   1   4 -12    1.61    5.82
   1   4 -12    7.42    6.35
   1   4 -12    0.72    3.29
  -1   4  12   -0.92    4.23
  -1   4  12    0.33    5.42
  -1   4  12    0.98   11.04
   1  -4 -12    3.40    4.15
  -1  -4  12   -1.88   10.74
  -1  -4  12    0.71    3.98
   1  -4 -12    3.49   10.14
   1  -4 -12    3.59    4.09
  -1  -4  12    0.53    4.72
  -1  -4  12    0.82    5.86
  -1  -4  12   -0.82    6.38
   1   4 -11  217.07   20.83
   1   4 -11  225.27   18.32
  -1   4  11  201.76   17.48
  -1   4  11  209.75   20.60
   1   4 -11  208.34   18.63
   1   4 -11  224.22   16.70
  -1   4  11  212.50   18.75
   1   4 -11  220.31   31.39
  -1   4  11  213.27   18.44
   1   4 -11  204.44    8.13
  -1   4  11  204.76   18.14
  -1   4  11  218.89   30.61
   1  -4 -11  214.69   18.94
   1  -4 -11  226.10    9.77
   1  -4 -11  238.02   26.95
   1  -4 -11  202.27   13.81
  -1  -4  11  178.62   14.09
  -1  -4  11  195.99   31.97
  -1  -4  11  201.48   19.91
  -1  -4  11  216.80   19.23
  -1  -4  11  197.17   17.43
  -1   4  10   30.55   10.95
   1   4 -10   36.12   15.78
   1   4 -10   -1.53    9.76
  -1   4  10   35.91    6.04
   1   4 -10   25.90    6.13
   1   4 -10   27.08    6.45
   1   4 -10   25.84   10.18
   1   4 -10   29.50   12.61
   1   4 -10   34.95   16.51
  -1   4  10   30.63   10.04
  -1   4  10   33.66    5.42
   1   4 -10   29.45   10.27
   1   4 -10   -2.20    8.62
  -1   4  10   31.98    6.35
  -1   4  10   29.19    8.93
   1  -4 -10   34.75    5.05
   1  -4 -10   38.50    6.82
   1  -4 -10   25.27    7.50
  -1  -4  10   24.64   10.38
  -1  -4  10   28.21    7.55
   1  -4 -10   34.31   15.17
   1  -4 -10   27.71   17.17
  -1  -4  10   29.72   18.05
  -1  -4  10   28.17   10.41
  -1  -4  10   37.99    5.10
  -1   4   9 8213.75  322.18
   1   4  -9 7874.18  322.10
   1   4  -9 7848.28  332.92
   1   4  -9 7223.08  312.21
   1   4  -9 7843.16  359.36
  -1   4   9 7822.79  366.46
  -1   4   9 7802.09  331.39
   1   4  -9 7810.20  354.44
   1   4  -9 7649.87  331.81
   1   4  -9 7484.73  311.24
   1   4  -9 7966.06  364.09
  -1   4   9 7858.18  358.16
  -1   4   9 8083.58  333.92
   1  -4  -9 8168.05  338.23
   1  -4  -9 7450.84  314.94
   1  -4  -9 8169.09  313.88
   1  -4  -9 7869.55  321.22
   1  -4  -9 7535.87  302.46
  -1  -4   9 7484.03  304.34
  -1  -4   9 7077.90  298.15
  -1  -4   9 7342.20  298.92
  -1  -4   9 7385.34  349.33
  -1  -4   9 7286.42  342.68
   1   4  -8 2465.87   92.54
  -1   4   8 2344.24   87.04
  -1   4   8 2456.25   77.30
  -1   4   8 1751.61   65.80
   1   4  -8 2301.90  103.43
   1   4  -8 2322.49  109.19
   1   4  -8 2244.10   99.42
   1   4  -8 2526.58   81.62
  -1   4   8 2342.75   89.11
   1   4  -8 2435.86  111.97
   1   4  -8 2375.99   80.90
  -1   4   8 2422.79   82.35
  -1   4   8 1861.55   71.42
  -1   4   8 2339.21  114.85
   1  -4  -8 2410.14  114.99
   1  -4  -8 2441.03   77.91
   1  -4  -8 2349.18  115.62
  -1  -4   8 2215.52  111.90
  -1  -4   8 2287.07   81.66
   1  -4  -8 2289.68   80.51
   1  -4  -8 2137.44   66.17
  -1  -4   8 2220.92   87.60
   1  -4  -8 2345.02   84.78
  -1  -4   8 2214.55  110.54
  -1  -4   8 2323.12   81.63
   1  -4  -8 2467.27   76.65
  -1   4   7  539.97   16.00
   1   4  -7  500.05   37.27
   1   4  -7  532.44   23.55
   1   4  -7  528.19   47.05
  -1   4   7  506.69   44.15
  -1   4   7  500.59   20.86
   1   4  -7  566.99   41.40
  -1   4   7  474.18   34.96
   1   4  -7  482.52   41.87
   1   4  -7  487.17   28.13
   1   4  -7  496.62   40.44
   1   4  -7  514.18   28.73
  -1   4   7  509.39   29.33
  -1   4   7  506.28   26.25
   1  -4  -7  488.57   18.69
   1  -4  -7  489.64   46.73
   1  -4  -7  468.28   29.74
   1  -4  -7  444.27   19.03
   1  -4  -7  514.80   20.50
  -1  -4   7  490.29   30.76
  -1  -4   7  446.01   21.21
   1  -4  -7  527.57   30.23
   1  -4  -7  499.62   27.10
  -1  -4   7  483.78   25.59
  -1  -4   7  470.99   43.12
  -1  -4   7  515.80   27.56
  -1  -4   7  470.61   11.97
  -1   4   6 3406.55   95.08
  -1   4   6 3286.13  124.57
   1   4  -6 3121.67  116.74
   1   4  -6 3340.22  124.14
   1   4  -6 3136.68  113.31
   1   4  -6 2977.34  136.86
   1   4  -6 3387.52  105.17
   1   4  -6 3132.91  115.67
   1   4  -6 3166.90  115.17
  -1   4   6 3206.76  118.69
  -1   4   6 3419.98  109.54
  -1   4   6 3177.32  136.26
  -1   4   6 3059.28   82.20
   1   4  -6 3285.96  149.49
  -1   4   6 3274.59  110.89
   1  -4  -6 3312.46  146.06
   1  -4  -6 2957.06  116.06
   1  -4  -6 3324.30  123.79
   1  -4  -6 2954.17  149.42
  -1  -4   6 3115.68   88.50
   1  -4  -6 2971.44  102.82
  -1  -4   6 3064.44  116.83
  -1  -4   6 3023.92  127.59
  -1  -4   6 3178.53  121.04
  -1  -4   6 3387.15  123.64
  -1  -4   6 3137.95  151.40
   1  -4  -6 3262.98  106.08
   1  -4  -6 3236.69  107.83
  -1   4   5 6379.23  283.75
   1   4  -5 6428.03  286.39
  -1   4   5 6378.72  282.63
  -1   4   5 6748.75  258.09
   1   4  -5 6248.16  242.80
   1   4  -5 6236.78  281.10
   1   4  -5 6448.93  275.95
   1   4  -5 6365.88  283.91
   1   4  -5 6303.02  279.33
   1   4  -5 6729.08  239.82
   1   4  -5 6534.97  292.68
  -1   4   5 6445.62  261.91
  -1   4   5 6497.41  246.99
  -1   4   5 6279.13  244.34
   1  -4  -5 6536.28  257.61
   1  -4  -5 6665.83  243.68
   1  -4  -5 6917.58  257.08
   1  -4  -5 6358.03  259.09
   1  -4  -5 5799.09  236.31
   1  -4  -5 6066.50  269.95
  -1  -4   5 6454.85  295.24
  -1  -4   5 6288.56  285.86
   1  -4  -5 6187.01  239.62
  -1  -4   5 6423.88  250.21
  -1  -4   5 6136.51  243.42
  -1  -4   5 6220.06  243.21
  -1  -4   5 6113.47  208.45
  -1   4   4  798.82   43.21
   1   4  -4  774.28   56.52
  -1   4   4  811.92   50.31
   1   4  -4  980.44   61.58
   1   4  -4  797.82   36.73
   1   4  -4  844.28   48.65
   1   4  -4  847.97   38.37
   1   4  -4  786.92   46.67
  -1   4   4  835.66   30.45
   1   4  -4  855.33   26.77
   1   4  -4  858.58   39.05
  -1   4   4  844.09   52.89
  -1   4   4  797.56   54.72
  -1   4   4  853.46   26.32
   1  -4  -4  811.02   36.43
   1  -4  -4  850.34   29.03
   1  -4  -4  829.22   28.45
   1  -4  -4  778.06   38.92
  -1  -4   4  807.18   51.45
   1  -4  -4  773.43   58.03
  -1  -4   4  816.09   53.99
  -1  -4   4  818.79   28.83
  -1  -4   4  794.46   59.72
  -1  -4   4  759.24   22.70
  -1  -4   4  994.78   45.15
   1  -4  -4  848.02   48.47
   1   4  -3  109.67   17.58
   1   4  -3  127.09   25.67
  -1   4   3  106.28   11.05
   1   4  -3  105.74   14.32
   1   4  -3  115.45    8.61
  -1   4   3  106.41   13.39
   1   4  -3  116.77   26.52
   1   4  -3  112.76   13.94
   1   4  -3  110.71   24.06
  -1   4   3  108.16   13.39
  -1   4   3  105.98   17.97
   1   4  -3  108.19   10.55
  -1   4   3  113.48   12.51
  -1   4   3  100.55   14.72
  -1   4   3  106.31   14.60
   1  -4  -3  103.13    8.77
   1  -4  -3  114.63   23.97
   1  -4  -3  115.49   20.93
   1  -4  -3   93.01   13.36
  -1  -4   3  110.11   16.18
  -1  -4   3   91.01    7.69
   1  -4  -3  114.60   15.79
  -1  -4   3   94.91   15.07
  -1  -4   3   89.55   11.34
  -1  -4   3   97.19   13.37
   1  -4  -3   92.63   17.21
  -1  -4   3   97.32    6.02
  -1  -4   3  105.42   24.50
  -1   4   2 2103.96  103.76
   1   4  -2 2234.80   85.89
   1   4  -2 2055.17   74.42
  -1   4   2 2331.40   79.90
   1   4  -2 2086.82   79.44
   1   4  -2 2286.62   80.32
   1   4  -2 2175.60   81.00
   1   4  -2 2210.24   67.95
  -1   4   2 2110.09   84.32
   1   4  -2 2044.62  100.59
   1   4  -2 2223.05   84.97
  -1   4   2 2062.30   95.42
  -1   4   2 2023.88   97.46
  -1   4   2 2152.80   64.55
   1   4  -2 2205.11  104.57
  -1   4   2 2107.26   88.27
   1  -4  -2 2144.15   74.26
   1  -4  -2 2098.60   98.44
  -1  -4   2 2128.03   84.37
   1  -4  -2 2097.11   96.04
   1  -4  -2 2159.51   74.86
  -1  -4   2 2161.80  106.76
  -1  -4   2 2129.08   72.15
   1  -4  -2 2164.44   66.84
   1  -4  -2 2124.37   67.61
  -1  -4   2 1934.11   54.51
  -1  -4   2 1957.51   58.25
  -1  -4   2 2151.35   66.44
  -1  -4   2 2133.46   83.09
  -1   4   1  182.08   14.59
   1   4  -1  187.33   30.32
   1   4  -1  200.45   18.65
   1   4  -1  191.57   18.52
   1   4  -1  189.30   12.37
   1   4  -1  165.49   26.82
  -1   4   1  202.59   17.88
  -1   4   1  165.81   16.41
   1   4  -1  170.78    9.93
   1   4  -1  186.67   17.01
  -1   4   1  182.06   26.32
  -1   4   1  168.64   28.89
   1   4  -1  170.60   15.87
  -1   4   1  179.16   13.28
   1  -4  -1  171.72   27.19
   1  -4  -1  179.45   15.95
   1  -4  -1  171.85   11.17
   1  -4  -1  173.03   28.07
  -1  -4   1  192.27   32.43
  -1  -4   1  237.99   19.33
  -1  -4   1  177.26   16.77
   1  -4  -1  169.32   14.98
  -1  -4   1  180.62   13.06
   1  -4  -1  186.94   21.54
  -1  -4   1  169.76   14.13
  -1  -4   1  196.54   18.31
  -1  -4   1  269.09   21.88
  -1   4   0  222.81   30.02
   1   4   0  226.82   18.02
   1   4   0  210.85   15.05
  -1   4   0  234.23   18.10
   1   4   0  209.78   27.99
  -1   4   0  224.01   17.19
  -1   4   0  216.71   16.04
  -1   4   0  210.78   15.28
   1   4   0  228.48   31.64
   1   4   0  241.13   23.37
  -1   4   0  216.53   15.91
   1   4   0  219.20   27.71
  -1   4   0  215.87   11.93
   1  -4   0  218.55   12.77
   1  -4   0  220.90   16.76
   1  -4   0  223.85   17.97
   1  -4   0  214.14   19.45
   1  -4   0  188.65   10.42
  -1  -4   0  220.19   20.87
   1  -4   0  210.57   25.25
   1  -4   0  226.19   23.98
  -1  -4   0  203.88   20.64
  -1  -4   0  230.98   22.42
  -1  -4   0  216.90   24.89
  -1  -4   0  209.45   15.56
  -1  -4   0  239.37   15.60
  -1  -4   0  234.18   18.60
  -1  -4   0  223.25   11.77
   1   4   1  274.01   28.61
  -1   4  -1  289.97   30.51
  -1   4  -1  303.42   18.05
   1   4   1  324.92   13.09
   1   4   1  253.56   17.12
   1   4   1  350.47   19.20
   1   4   1  267.01   20.62
   1   4   1  253.58   14.36
   1   4   1  300.35   19.17
  -1   4  -1  280.03   30.96
  -1   4  -1  328.94   22.06
  -1   4  -1  267.50   19.20
  -1   4  -1  269.07   11.04
  -1   4  -1  244.85   13.97
   1  -4   1  288.70   18.11
   1  -4   1  238.27   23.96
   1  -4   1  293.43   27.62
   1  -4   1  248.46   13.32
   1  -4   1  266.20   32.31
   1  -4   1  242.32   37.13
   1  -4   1  308.96   16.18
  -1  -4  -1  379.36   36.17
  -1  -4  -1  285.65   15.19
  -1  -4  -1  263.18   15.10
  -1  -4  -1  337.57   14.83
  -1  -4  -1  252.16   28.38
  -1  -4  -1  282.98   18.81
  -1  -4  -1  308.75   28.13
  -1  -4  -1  252.20   36.76
  -1   4  -2   -1.34    7.39
   1   4   2    1.42    4.51
  -1   4  -2    1.54    5.85
   1   4   2    1.20    8.64
   1   4   2   -1.33    4.76
  -1   4  -2   -5.58    8.19
  -1   4  -2    1.19    2.50
  -1   4  -2    1.17    5.10
   1   4   2    0.58    2.74
   1   4   2   -2.08    4.99
   1   4   2    2.04    1.78
   1   4   2   -6.86    8.49
   1   4   2   16.03    7.08
  -1   4  -2   -0.09    1.75
  -1   4  -2    1.10    4.40
  -1   4  -2    4.06    8.48
   1  -4   2   -1.15    6.06
   1  -4   2    0.11    2.35
   1  -4   2   -0.89    3.88
   1  -4   2    2.94    8.23
  -1  -4  -2   -2.41    5.40
   1  -4   2    9.81   11.18
   1  -4   2    2.93    4.87
  -1  -4  -2    1.72    8.31
  -1  -4  -2    1.92    2.93
  -1  -4  -2    0.89    3.09
  -1  -4  -2    2.97    9.38
  -1  -4  -2   -1.15    3.89
  -1  -4  -2   -4.33    6.75
  -1  -4  -2    3.60    4.21
   1  -4   2    3.34    6.68
  -1   4  -3   26.63    7.25
   1   4   3   39.22   13.24
   1   4   3   22.32    8.59
   1   4   3   22.63   13.99
   1   4   3   32.47   13.73
   1   4   3   12.69   10.57
  -1   4  -3   13.44    6.09
  -1   4  -3   19.90   15.63
   1   4   3   21.31    7.94
  -1   4  -3   18.13   12.11
   1   4   3   12.85    7.61
  -1   4  -3   42.31    7.90
  -1   4  -3   13.60   13.56
   1  -4   3   15.93   10.26
   1  -4   3   20.38   10.43
   1  -4   3   17.93   11.82
   1  -4   3   14.75    6.06
   1  -4   3   23.85    8.36
   1  -4   3   10.40   15.31
   1  -4   3    1.87    7.53
  -1  -4  -3   23.80   14.99
  -1  -4  -3   21.09    8.93
  -1  -4  -3   18.26    7.28
  -1  -4  -3   19.26    5.82
  -1  -4  -3   19.88    4.05
  -1  -4  -3   32.98   12.47
  -1  -4  -3   21.19    8.74
  -1  -4  -3   18.71    5.11
  -1   4  -4   10.83    9.36
  -1   4  -4  139.77   17.18
   1   4   4   14.44   17.13
   1   4   4   27.02   14.80
   1   4   4   17.30    6.66
   1   4   4    7.54   19.77
  -1   4  -4   54.22    8.50
  -1   4  -4  112.69   14.49
   1   4   4   10.37   18.60
   1   4   4  125.59   17.03
   1   4   4   78.26    9.52
  -1   4  -4    6.48   14.45
   1  -4   4   57.40    7.75
  -1  -4  -4   20.55   16.71
   1  -4   4    1.40   12.93
   1  -4   4   73.43    9.61
   1  -4   4   19.46    6.91
   1  -4   4  106.07   12.46
   1  -4   4    8.92   12.03
  -1  -4  -4   19.53    6.63
  -1  -4  -4   56.75    4.42
  -1  -4  -4   19.57   20.43
  -1  -4  -4   12.32   10.61
   1   4   5   67.19    6.83
  -1   4  -5   74.10    9.88
   1   4   5   49.35   11.18
   1   4   5   73.74    9.11
   1   4   5   98.20   11.31
   1   4   5   42.87    6.55
   1   4   5   77.07   13.28
   1   4   5   77.56   12.90
  -1   4  -5  104.92   11.61
  -1   4  -5   63.13   13.14
  -1   4  -5   61.56   14.83
  -1   4  -5  120.78   16.70
  -1   4  -5  102.91   17.08
  -1   4  -5   78.00    8.86
   1  -4   5   67.19   15.66
   1  -4   5   63.05   18.66
   1  -4   5   74.75   23.25
   1  -4   5   55.02   21.75
   1  -4   5   54.49   13.64
  -1  -4  -5   55.82   10.28
  -1  -4  -5  103.30   16.13
  -1  -4  -5   51.80   22.05
   1  -4   5   58.00   13.99
  -1  -4  -5   65.61    6.71
  -1  -4  -5   72.13   24.54
  -1  -4  -5   51.07    4.50
  -1  -4  -5   76.58   19.97
  -1  -4  -5  123.17   12.78
   1   4   6  695.64   44.73
   1   4   6  708.18   29.14
  -1   4  -6  641.57   41.07
   1   4   6  675.46   29.15
   1   4   6  660.36   50.40
   1   4   6  696.31   33.51
   1   4   6  702.38   25.69
   1   4   6  696.12   30.04
  -1   4  -6  698.71   38.48
  -1   4  -6  694.13   34.45
  -1   4  -6  651.75   25.62
  -1   4  -6  668.18   50.08
  -1   4  -6  673.74   28.07
  -1   4  -6  701.26   35.85
   1  -4   6  629.94   35.01
   1  -4   6  581.58   28.91
   1  -4   6  623.05   33.74
   1  -4   6  675.96   34.19
   1  -4   6  665.26   42.92
  -1  -4  -6  713.35   28.24
  -1  -4  -6  629.78   49.01
  -1  -4  -6  618.02   17.75
  -1  -4  -6  698.34   32.52
  -1  -4  -6  652.30   36.80
   1  -4   6  631.68   31.79
  -1  -4  -6  682.05   26.13
  -1  -4  -6  669.98   40.57
  -1  -4  -6  727.19   33.25
   1   4   7  102.35   15.31
   1   4   7  111.85   26.32
   1   4   7  126.81   20.43
   1   4   7  111.21   10.62
   1   4   7  144.32   20.94
  -1   4  -7  107.45   15.61
  -1   4  -7  121.43   25.23
   1   4   7  125.78    8.72
   1   4   7  124.61   12.59
  -1   4  -7  130.73    9.66
  -1   4  -7  111.33   13.33
  -1   4  -7  125.24   12.12
  -1   4  -7  181.28   20.56
  -1   4  -7  146.88   11.30
   1  -4   7   97.77   13.05
   1  -4   7  128.11   15.62
   1  -4   7   97.19   13.16
   1  -4   7  120.27   21.44
   1  -4   7  118.92   21.25
  -1  -4  -7  106.02   16.11
  -1  -4  -7  136.82   25.48
  -1  -4  -7  108.20    5.24
  -1  -4  -7  136.11   24.36
  -1  -4  -7  142.23   15.37
  -1  -4  -7  135.25   10.93
   1  -4   7   92.72   15.04
  -1  -4  -7  131.49   10.20
  -1  -4  -7  134.95   27.87
   1   4   8    5.65    3.65
  -1   4  -8   -3.01    4.41
   1   4   8   -0.05    4.90
   1   4   8    6.66    2.97
   1   4   8    3.40   11.10
   1   4   8   -8.22    4.96
  -1   4  -8   -6.22    5.06
  -1   4  -8   -9.69    7.11
   1   4   8   -3.30   11.17
  -1   4  -8    2.72    3.56
  -1   4  -8   -0.72    4.95
  -1   4  -8    0.46    5.87
  -1   4  -8   -9.63   10.48
   1  -4   8   -1.04    5.66
   1  -4   8   -1.45    9.24
   1  -4   8    3.35    4.81
   1  -4   8   11.24    5.74
  -1  -4  -8    5.95    3.47
   1  -4   8    5.71    3.15
  -1  -4  -8   -5.59   10.93
  -1  -4  -8    7.57    3.52
  -1  -4  -8    2.29   11.82
  -1  -4  -8    4.73    3.69
  -1  -4  -8  -10.68    6.00
  -1  -4  -8  -18.30    7.11
   1   4   9  983.73   53.18
   1   4   9 1022.27   39.31
  -1   4  -9  956.22   36.21
   1   4   9  933.87   29.18
  -1   4  -9 1053.50   40.29
   1   4   9  975.11   62.77
   1   4   9  985.90   43.55
   1   4   9 1005.81   37.59
  -1   4  -9  961.44   57.70
  -1   4  -9 1012.36   45.51
  -1   4  -9  938.43   58.29
  -1   4  -9 1006.59   39.04
  -1   4  -9  971.54   29.34
   1  -4   9  968.16   38.31
   1  -4   9  901.53   39.11
   1  -4   9  857.90   46.52
  -1  -4  -9  970.16   39.92
  -1  -4  -9  897.20   62.09
  -1  -4  -9 1035.12   58.88
   1  -4   9  940.52   57.95
  -1  -4  -9  911.80   45.78
   1  -4   9  873.21   56.76
  -1  -4  -9  998.62   44.63
  -1   4 -10   18.64    5.89
   1   4  10   21.41    7.13
   1   4  10   20.48    6.04
  -1   4 -10   24.03   10.01
   1   4  10   30.26    5.57
  -1   4 -10   21.07    4.03
   1   4  10   23.91    7.49
   1   4  10   23.35   15.82
  -1   4 -10   25.41    8.07
  -1   4 -10   30.07    7.86
   1   4  10   30.28    7.41
  -1   4 -10   18.54    7.04
  -1   4 -10   23.01   14.90
   1  -4  10   20.18    7.37
   1  -4  10   21.20   14.81
  -1  -4 -10   28.67    8.87
   1  -4  10   19.15   14.61
   1  -4  10   15.51    7.11
   1  -4  10   14.59   10.18
  -1  -4 -10   30.72    9.94
  -1  -4 -10   22.53   16.85
  -1  -4 -10   18.67    7.21
  -1  -4 -10   21.99   10.46
   1   4  11 2115.30   84.27
  -1   4 -11 2409.97   81.68
   1   4  11 2125.42   84.04
   1   4  11 2039.80   75.14
  -1   4 -11 2225.16   84.81
   1   4  11 2149.03   95.82
  -1   4 -11 2155.77  102.76
  -1   4 -11 2074.19   72.77
   1  -4  11 2011.64  101.65
   1  -4  11 1926.29   72.90
   1  -4  11 1952.75  100.56
   1  -4  11 1775.17   76.50
   1  -4  11 1791.47   66.67
  -1  -4 -11 2321.50  107.23
  -1  -4 -11 2063.26  113.25
  -1   4 -12  163.23   13.00
   1   4  12  138.50   11.08
   1   4  12  151.39   13.98
   1   4  12  135.73   28.42
  -1   4 -12  132.87   25.60
   1  -4  12  115.00   19.39
   1  -4  12  152.84   16.82
  -1  -4 -12  174.47   17.07
   1  -4  12  142.02   27.13
  -1  -4 -12  162.99   18.99
  -1   4 -13   64.25   20.46
   1   4  13   62.25   23.55
   1   4  13   66.32   17.96
  -1   4 -13   75.90   10.11
   1   4  13   52.80   13.29
   1   4  13   81.95   13.97
   1  -4  13   71.55   13.63
   1  -4  13   62.38   13.33
   1  -4  13   60.44   13.81
  -1  -4 -13   70.09   14.89
  -1   4 -14 1348.76   49.27
  -1   4 -14 1371.62   74.34
   1   4  14 1226.94   57.56
   1   4  14 1364.06   60.41
   1   4  14 1306.08   54.51
   1   4  14 1018.09   44.10
   1  -4  14 1086.67   43.19
  -1  -4 -14 1256.82   82.91
   1  -4  14 1222.00   57.49
   1  -4  14 1238.95   59.11
   1   4  15   85.88   26.98
   1   4  15  102.53   16.06
   1   4  15  106.16   22.78
   1   4  15  124.01   28.55
  -1   4 -15  119.03   23.91
  -1   4 -15  133.83   12.72
   1  -4  15  102.56   16.97
  -1  -4 -15  123.21   17.62
   1  -4  15  126.09   29.16
   1   4  16   10.53    7.65
   1   4  16   23.08    9.84
  -1   4 -16    9.67    7.66
   1   4  16   13.70    9.23
  -1   4 -16   13.59   10.95
   1  -4  16   13.64   17.12
   1  -4  16   17.09    9.64
  -1  -4 -16   11.18   16.46
   1   4  17  373.28   36.61
  -1   4 -17  427.55   24.52
   1   4  17  382.40   41.37
   1   4  17  446.24   47.21
  -1   4 -17  487.83   31.86
   1  -4  17  401.83   46.97
  -1  -4 -17  454.10   44.82
   1  -4  17  440.10   30.49
   1   4  18  807.51   40.41
   1   4  18  785.64   37.79
   1   4  18  913.50   65.32
  -1   4 -18  878.56   51.65
  -1   4 -18  963.83   45.56
   1  -4  18  813.14   65.07
  -1  -4 -18  900.33   43.80
   1  -4  18  846.29   45.11
   1   4  19  986.10   47.70
   1   4  19  797.87   53.63
  -1   4 -19 1030.19   35.83
   1   4  19  808.09   50.80
  -1   4 -19  911.22   50.00
   1  -4  19  873.18   47.53
   1  -4  19  867.31   65.31
  -1  -4 -19  976.55   60.67
   1   4  20  220.91   17.52
   1   4  20  319.32   19.97
   1   4  20  335.11   36.84
  -1   4 -20  407.72   22.96
  -1   4 -20  354.78   17.63
   1  -4  20  304.00   23.84
   1  -4  20  324.58   23.82
  -1  -4 -20  357.02   20.75
   1   4  21    4.84    5.73
   1   4  21    0.13    7.12
   1   4  21    3.86    5.60
  -1   4 -21   -0.96    5.89
  -1   4 -21    2.11    2.67
   1  -4  21    3.67    6.22
   1  -4  21    2.93   10.30
  -1  -4 -21    1.29    7.95
   1   4  22   54.62   18.99
   1  -4  22   94.98   21.36
   1  -4  22   85.38   12.33
  -1  -4 -22  114.27   13.00
   1   5 -22   27.51    7.09
   1   5 -22   26.24    7.38
  -1   5  22   24.25    8.20
  -1   5  22   22.64    7.82
  -1  -5  22   27.81   14.45
  -1  -5  22   33.33   15.58
  -1   5  21  365.31   36.02
   1   5 -21  372.50   35.50
   1   5 -21  437.06   33.44
  -1   5  21  357.58   37.90
   1  -5 -21  380.46   25.22
  -1  -5  21  345.68   37.88
  -1  -5  21  337.79   37.80
  -1   5  20  413.57   26.96
   1   5 -20  435.26   25.10
   1   5 -20  478.93   24.31
  -1   5  20  409.30   26.76
  -1   5  20  237.08   26.85
   1  -5 -20  451.25   21.93
  -1  -5  20  388.73   27.06
  -1  -5  20  405.11   27.04
  -1   5  19    8.59   17.05
   1   5 -19   23.77    9.34
   1   5 -19   27.73    9.59
  -1   5  19   17.33   10.81
  -1   5  19   19.40   18.58
  -1  -5  19   32.52   10.82
   1  -5 -19   21.74   14.31
  -1  -5  19   31.70   10.78
   1   5 -18  135.84   28.67
  -1   5  18  162.09   18.28
   1   5 -18  159.12   28.11
  -1   5  18  103.54   18.76
  -1   5  18  142.47   31.89
   1  -5 -18  153.79   15.37
  -1  -5  18  151.06   30.97
  -1  -5  18  167.04   31.23
   1   5 -17   -4.32   12.62
   1   5 -17   -4.60   12.59
  -1   5  17   -0.59   13.55
  -1   5  17   10.39    8.24
  -1   5  17    6.43    8.66
   1  -5 -17    8.02   12.10
  -1  -5  17    5.21   14.36
  -1  -5  17   10.87   14.04
   1   5 -16  314.24   39.47
   1   5 -16  311.23   24.79
  -1   5  16  341.42   42.18
  -1   5  16  266.82   27.74
  -1   5  16  274.72   44.11
   1  -5 -16  319.78   24.15
  -1  -5  16  289.49   42.13
  -1  -5  16  284.65   25.50
   1   5 -15 2010.97   84.78
   1   5 -15 1893.27   66.48
   1   5 -15 2056.36  105.62
  -1   5  15 1936.44   85.41
  -1   5  15 1727.74  111.75
  -1   5  15 1905.50   76.37
  -1  -5  15 1876.24   86.98
  -1  -5  15 1820.51   83.60
   1   5 -14  109.07   15.89
  -1   5  14  101.58   17.66
   1   5 -14   94.49   15.93
   1   5 -14   97.95    9.18
  -1   5  14   94.37   18.21
  -1   5  14  110.16   27.51
  -1  -5  14   91.86   16.77
   1  -5 -14   95.17   16.00
  -1  -5  14   94.54   17.45
  -1   5  13 1029.53   50.41
   1   5 -13 1100.35   50.83
   1   5 -13 1107.69   49.52
   1   5 -13 1188.15   73.67
  -1   5  13  979.57   76.67
  -1   5  13 1060.07   42.90
   1  -5 -13 1045.78   73.50
  -1  -5  13 1023.73   51.23
  -1  -5  13  985.53   51.18
   1   5 -12 1791.78   94.81
  -1   5  12 1790.52   96.27
   1   5 -12 1825.26   76.99
   1   5 -12 1858.99   72.52
  -1   5  12 1827.19   66.79
  -1   5  12 1661.55   99.79
  -1   5  12 1670.04   68.74
   1  -5 -12 1719.40   74.04
  -1  -5  12 1677.95   75.10
  -1  -5  12 1663.36   71.48
  -1  -5  12 1634.76   57.55
   1   5 -11  509.25   33.07
  -1   5  11  461.89   20.86
   1   5 -11  480.92   42.81
  -1   5  11  485.98   27.85
   1   5 -11  497.65   28.57
  -1   5  11  499.19   20.06
  -1   5  11  448.48   30.69
  -1   5  11  460.02   25.65
   1  -5 -11  463.88   20.39
   1  -5 -11  464.95   30.02
   1  -5 -11  532.74   21.95
  -1  -5  11  412.83   24.58
  -1  -5  11  450.75   29.05
  -1  -5  11  450.54   29.63
  -1  -5  11  446.19   27.54
   1  -5 -11  506.30   17.75
   1   5 -10   46.69   11.14
   1   5 -10   39.12   12.69
   1   5 -10   52.55    8.54
   1   5 -10   51.13   17.68
   1   5 -10    0.14    8.66
  -1   5  10   43.79   18.98
  -1   5  10   44.28   11.79
  -1   5  10   44.53    5.95
  -1   5  10   36.62   11.64
  -1   5  10   43.84    9.73
   1  -5 -10   32.39    7.24
  -1  -5  10   52.42   12.73
   1  -5 -10   43.57   19.28
  -1  -5  10   42.91   10.72
   1  -5 -10   53.01   11.81
   1  -5 -10   46.06    5.92
  -1  -5  10   45.31    6.24
  -1  -5  10   47.01   19.92
   1   5  -9   65.03   18.57
  -1   5   9   48.16   15.82
   1   5  -9   60.46   20.01
  -1   5   9   51.58    6.38
   1   5  -9   42.40   19.14
   1   5  -9   41.16   18.73
  -1   5   9   53.20   11.68
  -1   5   9   45.57    6.30
   1   5  -9   65.58    8.82
  -1   5   9   58.00   20.78
   1   5  -9   54.37    9.45
   1   5  -9   59.22    9.65
  -1   5   9   50.19    8.12
   1  -5  -9   59.48    6.77
   1  -5  -9   64.53    7.66
   1  -5  -9   51.69   12.29
   1  -5  -9   55.25   18.15
   1  -5  -9   54.17   12.37
   1  -5  -9   48.50    8.31
  -1  -5   9   68.60   11.94
  -1  -5   9   63.87   21.09
  -1  -5   9   70.43   14.67
  -1  -5   9   47.85   10.93
  -1   5   8 4225.94  177.04
  -1   5   8 4516.95  171.02
   1   5  -8 4688.24  158.98
   1   5  -8 4216.78  184.16
   1   5  -8 4386.49  179.24
   1   5  -8 4244.38  160.04
   1   5  -8 4138.44  154.53
   1   5  -8 4430.01  169.88
   1   5  -8 4418.65  165.53
  -1   5   8 4320.64  190.93
  -1   5   8 4566.44  168.40
   1   5  -8 4284.30  190.16
  -1   5   8 4304.07  193.04
  -1   5   8 4314.75  177.11
   1  -5  -8 4366.82  163.79
   1  -5  -8 4163.51  142.22
   1  -5  -8 4497.53  154.71
   1  -5  -8 4165.23  194.67
   1  -5  -8 3978.09  158.45
  -1  -5   8 3296.29  139.20
  -1  -5   8 4186.73  179.59
  -1  -5   8 3972.51  154.26
   1  -5  -8 4680.09  177.17
  -1  -5   8 4092.33  165.92
  -1  -5   8 3919.66  182.97
  -1   5   7 1269.64   59.77
   1   5  -7 1336.58   42.63
   1   5  -7 1232.20   49.05
   1   5  -7 1242.16   59.91
   1   5  -7 1297.66   70.79
   1   5  -7 1325.91   71.88
   1   5  -7 1227.91   64.28
  -1   5   7 1301.09   47.69
  -1   5   7 1350.25   49.82
  -1   5   7 1276.37   51.58
   1   5  -7 1278.19   63.19
   1   5  -7 1258.76   70.35
  -1   5   7 1325.79   53.60
  -1   5   7 1263.85   51.90
   1  -5  -7 1179.42   50.80
   1  -5  -7 1273.23   49.42
   1  -5  -7 1284.61   38.96
   1  -5  -7 1316.49   42.60
  -1  -5   7 1176.52   51.07
   1  -5  -7 1183.76   52.88
  -1  -5   7 1126.02   61.41
  -1  -5   7 1188.31   66.94
  -1  -5   7 1179.54   44.15
  -1  -5   7 1210.26   45.01
   1  -5  -7 1140.13   41.14
   1  -5  -7 1376.66   44.86
  -1   5   6 1612.31   54.58
   1   5  -6 1813.78   58.86
   1   5  -6 1767.18   85.16
  -1   5   6 1701.98   83.21
  -1   5   6 1743.47   87.48
   1   5  -6 1507.90   56.81
   1   5  -6 1731.73   62.10
   1   5  -6 1801.27   68.21
  -1   5   6 1667.33   71.32
   1   5  -6 1662.32   65.61
  -1   5   6 1628.41   76.74
  -1   5   6 1627.69   53.17
   1   5  -6 1623.87   58.54
   1   5  -6 1703.81   66.65
   1  -5  -6 1743.59   56.78
   1  -5  -6 1801.15   70.72
   1  -5  -6 1553.02   90.15
  -1  -5   6 1557.28   58.62
   1  -5  -6 1506.91   85.82
  -1  -5   6 1529.20   64.87
   1  -5  -6 1706.63   84.44
   1  -5  -6 1523.83   55.90
  -1  -5   6 1559.20   76.14
  -1  -5   6 1585.98   84.21
   1  -5  -6 1667.46   60.29
  -1  -5   6 1587.33   75.56
  -1   5   5  467.05   19.00
  -1   5   5  494.57   24.20
  -1   5   5  481.70   26.04
   1   5  -5  491.35   41.54
   1   5  -5  463.17   41.65
   1   5  -5  430.88   31.45
   1   5  -5  509.50   21.99
  -1   5   5  474.99   20.38
   1   5  -5  444.90   21.59
   1   5  -5  477.31   40.80
   1   5  -5  463.36   40.65
   1   5  -5  478.49   43.17
  -1   5   5  452.54   36.32
  -1   5   5  471.99   24.30
   1  -5  -5  482.46   24.90
   1  -5  -5  491.00   21.51
   1  -5  -5  437.12   25.75
   1  -5  -5  461.72   27.26
   1  -5  -5  447.66   28.79
   1  -5  -5  418.92   40.93
  -1  -5   5  424.12   11.87
  -1  -5   5  410.23   42.54
  -1  -5   5  437.71   14.27
  -1  -5   5  464.43   17.29
  -1  -5   5  424.70   23.78
  -1  -5   5  420.18   22.18
   1  -5  -5  501.10   41.42
  -1  -5   5  432.83   42.23
   1   5  -4    6.91    8.20
   1   5  -4   -2.84    8.49
   1   5  -4    0.37    8.59
   1   5  -4    2.39    5.14
  -1   5   4   -1.45    2.96
  -1   5   4   -2.39    7.90
   1   5  -4   -2.44    5.12
   1   5  -4   -1.55    2.31
  -1   5   4    1.45    8.26
   1   5  -4   -3.14    3.36
   1   5  -4    2.32    6.28
  -1   5   4   -2.29    6.74
  -1   5   4   -1.23    5.66
  -1   5   4    2.17    2.52
   1  -5  -4   -3.71    2.89
  -1  -5   4    2.98    7.88
   1  -5  -4   -2.95    2.77
   1  -5  -4   -3.28    5.54
   1  -5  -4   10.08    5.22
  -1  -5   4    2.00    1.74
   1  -5  -4    0.30    4.83
  -1  -5   4    1.23    2.36
   1  -5  -4    2.01    4.64
  -1  -5   4   -1.94    4.47
  -1  -5   4   -1.13    6.22
   1  -5  -4   -2.89    6.93
  -1  -5   4   -4.11    4.91
  -1  -5   4   -2.81    5.27
   1   5  -3 2525.24  119.26
   1   5  -3 2578.74   77.88
   1   5  -3 2601.63   93.84
  -1   5   3 2361.31   91.57
   1   5  -3 2337.10   87.75
   1   5  -3 2485.30   96.82
  -1   5   3 2478.78   97.79
  -1   5   3 2460.73   90.39
  -1   5   3 2653.41   92.35
  -1   5   3 2369.47   87.32
   1   5  -3 2428.44   79.16
   1   5  -3 2487.92  121.36
   1   5  -3 2423.63   89.01
  -1   5   3 2386.29   86.25
  -1   5   3 2388.59   81.87
   1  -5  -3 2186.70  101.79
  -1  -5   3 2296.98   91.72
   1  -5  -3 2445.78   91.67
   1  -5  -3 2452.98  107.55
  -1  -5   3 2222.74   77.63
   1  -5  -3 2418.60   78.02
  -1  -5   3 2152.99   69.72
  -1  -5   3 2417.48   76.42
   1  -5  -3 2413.60  112.75
   1  -5  -3 2352.67   81.90
  -1  -5   3 2344.19  116.31
  -1  -5   3 2230.85   66.61
  -1  -5   3 2217.06  110.24
   1   5  -2   47.57   20.24
  -1   5   2   39.32    5.49
  -1   5   2   54.45   19.26
  -1   5   2   57.39   18.53
   1   5  -2   47.05    6.94
   1   5  -2   45.88    6.92
   1   5  -2   51.54   19.02
  -1   5   2   45.55    7.39
  -1   5   2   56.58    8.77
  -1   5   2   44.55   20.00
   1  -5  -2   45.57   16.74
   1  -5  -2   51.36   16.25
   1  -5  -2   50.95   10.80
  -1  -5   2   42.75    9.74
  -1  -5   2   47.69    7.32
  -1  -5   2   46.52   12.53
  -1  -5   2   58.56   12.48
   1  -5  -2   58.27    7.66
  -1  -5   2   43.71    7.04
  -1  -5   2   44.08   21.87
   1  -5  -2   40.90   10.71
   1   5  -1 3337.09  118.50
   1   5  -1 3429.71  121.66
   1   5  -1 3184.55  142.66
   1   5  -1 3339.16  120.69
   1   5  -1 3228.00  102.80
   1   5  -1 3511.70  129.54
  -1   5   1 3352.35  114.36
  -1   5   1 3130.71  112.57
   1   5  -1 3181.19  115.07
  -1   5   1 3501.86  112.33
  -1   5   1 3188.39  117.78
  -1   5   1 3363.31  149.24
  -1   5   1 3464.24  114.74
  -1   5   1 3279.07  118.98
   1  -5  -1 3044.69  118.53
   1  -5  -1 2963.47  127.45
   1  -5  -1 3297.45  119.21
  -1  -5   1 2933.38  102.37
   1  -5  -1 3245.93  121.30
  -1  -5   1 3079.30  145.00
  -1  -5   1 3391.69  119.70
   1  -5  -1 3253.50  144.86
  -1  -5   1 3013.30  114.00
   1  -5  -1 3278.33  125.53
  -1  -5   1 3134.71  155.09
  -1  -5   1 3380.25  129.01
  -1  -5   1 3008.56  113.91
  -1   5   0   -4.21   11.13
  -1   5   0   -2.25    6.33
  -1   5   0   31.08    9.71
   1   5   0    1.32    4.83
   1   5   0   -2.39    8.22
   1   5   0   -0.36    6.91
   1   5   0    4.35    3.35
   1   5   0   -3.13    6.06
  -1   5   0   -3.57    3.97
   1  -5   0    0.79   11.87
   1  -5   0    0.64   11.34
   1  -5   0   12.37    6.16
  -1  -5   0    2.26    5.64
  -1  -5   0    3.89    4.36
  -1  -5   0    5.61    6.71
  -1  -5   0    5.08    7.28
  -1  -5   0    5.55    5.48
  -1   5  -1  711.48   25.16
  -1   5  -1  693.43   45.58
   1   5   1  698.51   48.08
  -1   5  -1  732.05   29.18
   1   5   1  701.77   20.27
  -1   5  -1  730.26   35.02
   1   5   1  723.03   33.94
   1   5   1  709.55   45.80
   1   5   1  673.77   28.83
   1   5   1  732.18   27.64
  -1   5  -1  706.07   17.84
  -1   5  -1  693.42   47.13
   1   5   1  725.98   22.53
  -1   5  -1  679.35   49.20
  -1   5  -1  701.30   30.86
   1  -5   1  673.22   36.08
   1  -5   1  632.90   37.60
  -1  -5  -1  713.76   32.69
   1  -5   1  609.89   19.97
   1  -5   1  674.22   27.60
   1  -5   1  727.34   42.56
  -1  -5  -1  652.17   41.73
  -1  -5  -1  742.89   21.04
  -1  -5  -1  683.13   29.62
  -1  -5  -1  662.33   24.16
  -1  -5  -1  770.64   54.12
   1  -5   1  697.02   32.82
  -1  -5  -1  665.88   54.64
   1   5   2  933.32   38.85
  -1   5  -2  930.06   37.20
  -1   5  -2  991.68   27.55
   1   5   2  937.33   55.54
   1   5   2  860.69   36.82
   1   5   2  877.10   34.42
   1   5   2  863.98   29.13
   1   5   2  916.61   34.94
   1   5   2 1019.78   38.32
  -1   5  -2  943.79   43.71
  -1   5  -2  947.28   25.59
  -1   5  -2  920.44   55.45
  -1   5  -2  869.68   37.22
   1   5   2  929.99   50.12
  -1   5  -2  906.18   35.65
  -1   5  -2  996.01   51.46
   1  -5   2  858.53   68.32
  -1  -5  -2  855.16   51.94
   1  -5   2  857.95   43.67
   1  -5   2  931.07   37.64
  -1  -5  -2  955.06   37.90
  -1  -5  -2  912.20   49.27
  -1  -5  -2  857.30   43.60
  -1  -5  -2  947.05   59.67
  -1  -5  -2  853.46   40.76
   1  -5   2  732.29   27.92
   1  -5   2  889.73   34.51
   1  -5   2  814.22   31.07
  -1  -5  -2  947.96   30.71
  -1   5  -3  385.79    9.34
  -1   5  -3  343.14   21.56
   1   5   3  351.01   19.24
   1   5   3  343.27   17.47
  -1   5  -3  360.44   19.55
   1   5   3  340.93   33.78
   1   5   3  341.45   31.20
  -1   5  -3  372.73    9.53
  -1   5  -3  332.62   32.08
  -1   5  -3  371.63   19.05
   1   5   3  363.75   27.99
   1   5   3  352.93   32.97
   1   5   3  357.36   31.70
  -1   5  -3  343.62   28.35
  -1   5  -3  352.75   17.02
  -1   5  -3  337.39   20.77
   1  -5   3  362.01   34.03
   1  -5   3  294.49   17.49
  -1  -5  -3  333.92   18.60
   1  -5   3  323.89   27.85
  -1  -5  -3  327.07   22.15
   1  -5   3  332.57   41.62
  -1  -5  -3  322.92   34.57
  -1  -5  -3  325.63   20.99
  -1  -5  -3  376.67   14.64
   1  -5   3  296.48   15.47
   1  -5   3  333.81   26.73
  -1  -5  -3  324.99   17.18
   1   5   4  850.74   45.07
  -1   5  -4  791.97   52.49
   1   5   4  791.58   48.62
   1   5   4  781.24   28.62
  -1   5  -4  851.79   41.86
   1   5   4  780.74   34.95
   1   5   4  852.41   33.33
  -1   5  -4  792.20   44.05
  -1   5  -4  786.77   29.61
   1   5   4  836.41   24.52
   1   5   4  808.30   32.59
  -1   5  -4  783.11   47.13
  -1   5  -4  801.78   32.99
  -1   5  -4  844.24   31.42
   1  -5   4  745.90   30.95
   1  -5   4  752.35   40.27
   1  -5   4  717.54   33.30
  -1  -5  -4  801.99   43.83
   1  -5   4  763.11   59.90
  -1  -5  -4  814.19   53.02
   1  -5   4  756.97   36.79
  -1  -5  -4  746.71   33.59
  -1  -5  -4  737.90   30.76
  -1  -5  -4  746.68   36.37
   1  -5   4  824.44   35.95
  -1  -5  -4  908.41   24.72
  -1   5  -5 5006.85  196.25
   1   5   5 4606.97  202.19
   1   5   5 5049.03  183.23
   1   5   5 5075.18  182.44
   1   5   5 4989.61  206.97
  -1   5  -5 4649.30  171.57
   1   5   5 4950.13  176.04
  -1   5  -5 4853.10  173.82
  -1   5  -5 4833.26  174.04
   1   5   5 4667.97  165.26
   1   5   5 4724.40  175.73
  -1   5  -5 4761.86  172.98
  -1   5  -5 4682.74  204.23
  -1   5  -5 4529.47  188.99
   1  -5   5 4398.12  171.71
   1  -5   5 4408.67  159.19
   1  -5   5 4427.04  205.69
  -1  -5  -5 4928.77  210.70
   1  -5   5 4451.81  212.50
  -1  -5  -5 4755.74  163.71
  -1  -5  -5 4454.14  205.33
  -1  -5  -5 4614.46  193.60
  -1  -5  -5 4497.43  190.44
  -1  -5  -5 4934.62  167.91
   1  -5   5 4397.12  187.28
   1  -5   5 4882.49  211.57
  -1  -5  -5 4900.15  195.74
   1   5   6    2.45    2.71
  -1   5  -6   -2.26    5.50
  -1   5  -6   -2.29    6.07
   1   5   6    1.76    5.74
   1   5   6   -3.35    6.32
   1   5   6    2.10    3.77
   1   5   6    2.19    1.65
  -1   5  -6   -1.34    4.29
   1   5   6   -5.97    6.61
   1   5   6   -1.44    4.21
  -1   5  -6    0.76    4.80
  -1   5  -6   -3.50    3.19
  -1   5  -6   -3.31    5.13
  -1   5  -6   -4.29    4.35
   1  -5   6    1.93    4.46
   1  -5   6   -6.36    3.68
   1  -5   6    2.09    6.22
  -1  -5  -6   -0.44    3.41
   1  -5   6   -6.33    7.89
   1  -5   6    6.76    4.80
  -1  -5  -6   10.48    6.13
  -1  -5  -6    0.99    2.17
   1  -5   6   -0.69    3.96
  -1  -5  -6   -6.18    4.52
  -1  -5  -6   -6.45    3.21
  -1  -5  -6   -2.76    4.00
  -1  -5  -6    6.35    3.07
   1   5   7  494.19   26.44
   1   5   7  512.96   21.03
   1   5   7  492.17   24.79
  -1   5  -7  522.02   35.95
  -1   5  -7  529.11   27.98
   1   5   7  496.97   19.09
   1   5   7  482.47   42.74
  -1   5  -7  487.35   30.62
   1   5   7  570.73   35.97
  -1   5  -7  494.12   26.41
   1   5   7  489.98   23.50
  -1   5  -7  491.92   22.59
  -1   5  -7  569.28   32.44
  -1   5  -7  512.06   27.96
   1  -5   7  507.76   28.22
  -1  -5  -7  449.19   29.52
  -1  -5  -7  576.50   33.12
  -1  -5  -7  450.74   38.22
   1  -5   7  462.02   31.97
   1  -5   7  407.34   24.64
   1  -5   7  412.56   17.22
   1  -5   7  414.25   43.63
  -1  -5  -7  547.71   41.53
  -1  -5  -7  477.69   21.06
   1  -5   7  411.09   25.05
  -1  -5  -7  559.30   23.60
  -1  -5  -7  521.86   16.56
  -1   5  -8  917.73   30.27
  -1   5  -8  907.01   43.27
   1   5   8  800.86   31.54
   1   5   8  872.94   49.69
   1   5   8  893.37   29.33
   1   5   8  884.13   39.52
   1   5   8  909.47   59.50
   1   5   8  918.58   32.58
  -1   5  -8  913.84   41.12
  -1   5  -8  859.54   33.95
  -1   5  -8  909.39   41.91
   1   5   8  956.59   35.84
  -1   5  -8  934.00   37.24
  -1   5  -8  864.52   38.85
  -1   5  -8  875.13   34.67
   1  -5   8  800.15   49.05
   1  -5   8  829.89   57.13
  -1  -5  -8  883.24   43.08
   1  -5   8  789.26   45.01
  -1  -5  -8  844.48   53.60
  -1  -5  -8  838.42   38.79
  -1  -5  -8  920.96   26.68
  -1  -5  -8  963.49   28.38
  -1  -5  -8  843.87   62.46
  -1  -5  -8  924.47   38.39
   1  -5   8  801.79   36.51
   1  -5   8  740.23   32.66
   1   5   9   59.84   17.35
  -1   5  -9   59.33    9.76
   1   5   9   64.88    9.82
   1   5   9   59.00    5.16
  -1   5  -9   76.17    6.23
   1   5   9   66.35    6.07
   1   5   9   59.87    5.85
   1   5   9   64.18   12.93
  -1   5  -9   64.36    8.58
  -1   5  -9   64.87   11.10
  -1   5  -9   64.48    9.56
  -1   5  -9   74.19   12.36
   1  -5   9   62.00    8.68
   1  -5   9   69.90    9.58
   1  -5   9   76.43   15.76
  -1  -5  -9   65.27   13.82
   1  -5   9   53.31   18.38
  -1  -5  -9   71.64   19.43
   1  -5   9   57.00   19.08
  -1  -5  -9   70.42    6.85
  -1  -5  -9   67.57   14.02
  -1   5 -10  853.67   35.40
   1   5  10  852.46   36.23
   1   5  10  844.66   58.91
  -1   5 -10  838.11   33.72
   1   5  10  775.16   31.06
  -1   5 -10  860.57   34.00
  -1   5 -10  851.50   39.32
   1  -5  10  799.19   50.92
   1  -5  10  790.15   49.93
  -1  -5 -10  797.99   43.02
  -1  -5 -10  899.36   38.13
   1  -5  10  797.83   53.50
  -1   5 -11  724.21   36.00
  -1   5 -11  753.06   43.01
   1   5  11  726.63   46.23
   1   5  11  687.50   37.86
   1  -5  11  677.35   32.16
   1  -5  11  661.77   47.41
  -1  -5 -11  789.58   51.35
  -1  -5 -11  688.10   58.93
   1  -5  11  655.77   51.41
  -1   5 -12  392.91   25.94
  -1   5 -12  413.73   32.33
   1   5  12  403.29   23.68
   1   5  12  388.63   29.06
   1  -5  12  395.07   38.97
   1  -5  12  349.62   21.46
  -1  -5 -12  377.51   48.28
  -1  -5 -12  437.76   26.52
   1  -5  12  383.40   41.31
   1   5  13  388.46   35.87
  -1   5 -13  436.22   22.24
  -1   5 -13  409.72   26.30
   1   5  13  396.84   47.64
   1  -5  13  383.62   42.53
   1  -5  13  358.52   41.15
   1  -5  13  364.68   30.99
  -1  -5 -13  406.74   31.61
  -1   5 -14  104.79   11.35
   1   5  14   79.77   12.60
   1   5  14   95.28   15.72
   1   5  14   80.02   16.96
  -1   5 -14   84.66   14.74
   1  -5  14   80.40   15.70
  -1  -5 -14  110.37   29.81
   1  -5  14   91.88   25.47
   1  -5  14   97.30   14.86
   1   5  15 1019.96   69.96
  -1   5 -15 1007.33   64.87
  -1   5 -15 1085.99   41.59
   1   5  15 1014.27   62.83
   1   5  15  948.59   72.63
   1  -5  15  922.81   47.01
   1  -5  15  902.88   48.57
  -1  -5 -15  948.16   50.39
   1   5  16 1569.48   82.20
   1   5  16 1502.24   69.65
  -1   5 -16 1630.01   86.37
  -1   5 -16 1754.48   63.68
   1   5  16 1691.13   95.90
   1  -5  16 1513.33   91.73
   1  -5  16 1544.90   71.85
  -1  -5 -16 1568.41   72.53
   1   5  17  423.21   28.12
  -1   5 -17  441.56   29.97
   1   5  17  340.05   40.29
   1   5  17  332.78   34.96
  -1   5 -17  384.63   36.84
   1  -5  17  375.33   41.69
   1  -5  17  366.61   27.75
  -1  -5 -17  403.10   44.24
   1   5  18  221.32   28.28
   1   5  18  317.09   35.92
   1   5  18  271.98   37.09
  -1   5 -18  303.31   20.21
  -1   5 -18  331.37   24.63
   1  -5  18  272.58   36.53
  -1  -5 -18  309.15   23.54
   1  -5  18  283.70   37.42
   1   5  19  236.58   19.60
   1   5  19  223.45   19.14
   1   5  19  181.26   23.54
  -1   5 -19  238.39   16.91
  -1   5 -19  275.33   14.22
   1  -5  19  233.45   20.39
   1  -5  19  223.05   32.17
  -1  -5 -19  250.16   31.68
   1   5  20  236.14   28.05
  -1   5 -20  261.63   18.21
  -1   5 -20  239.35   23.34
   1   5  20  232.51   30.00
   1  -5  20  226.27   20.11
   1  -5  20  237.88   31.38
  -1  -5 -20  272.27   18.92
   1   5  21    0.87    6.13
   1   5  21   -0.74    3.92
  -1   5 -21   -1.12    2.91
   1  -5  21    5.53    7.67
   1  -5  21    0.69    4.32
  -1  -5 -21   -1.39    6.68
   1   6 -21    3.99    8.58
  -1   6  21    4.21    9.50
   1   6 -21    3.88    5.48
  -1   6  21   -3.60   11.22
  -1  -6  21    4.38    6.04
   1  -6 -21    6.58    7.48
  -1  -6  21    4.79    6.08
   1   6 -20  531.41   41.99
   1   6 -20  630.55   27.96
  -1   6  20  531.28   29.87
  -1   6  20  481.00   29.96
  -1  -6  20  475.62   28.75
  -1  -6  20  510.97   44.14
   1  -6 -20  545.77   25.27
  -1   6  19    0.29   10.37
   1   6 -19    3.75    9.41
  -1   6  19   -3.40    3.29
  -1   6  19   -5.01   11.26
   1  -6 -19    1.14    9.05
  -1  -6  19    0.84   10.39
  -1  -6  19    3.13   10.39
   1   6 -18  117.03   22.34
   1   6 -18   96.58   14.01
  -1   6  18   90.92   26.07
  -1   6  18   45.96   13.77
  -1   6  18   81.13   14.57
   1  -6 -18   98.80   13.61
  -1  -6  18   81.03   14.38
  -1  -6  18   89.67   25.25
   1   6 -17 1671.67   71.49
   1   6 -17 1845.57   92.53
  -1   6  17 1695.18   97.45
  -1   6  17 1492.40   72.47
   1  -6 -17 1709.76   94.48
  -1  -6  17 1523.27   69.30
  -1  -6  17 1554.29   72.42
   1   6 -16    1.88    6.16
   1   6 -16  -19.07   11.16
  -1   6  16   -0.01    6.63
  -1   6  16   -2.60    6.75
  -1   6  16    1.77   12.50
  -1  -6  16   -0.14    6.52
   1  -6 -16    9.17    6.53
  -1  -6  16    6.24    6.81
   1   6 -15 1966.28  106.09
   1   6 -15 1878.49   66.34
   1   6 -15 1982.17   78.95
  -1   6  15 1692.41  108.30
  -1   6  15 1860.99  108.36
  -1   6  15 1766.15   70.32
   1  -6 -15 1861.72  107.15
  -1  -6  15 1809.48   83.56
  -1  -6  15 1826.67  103.76
   1   6 -14   55.25   12.71
   1   6 -14   53.73   22.64
  -1   6  14   44.66   13.74
   1   6 -14   67.52   13.31
  -1   6  14   45.07   14.91
  -1   6  14   58.84   13.98
   1  -6 -14   55.36   14.50
  -1  -6  14   51.64   21.98
  -1  -6  14   50.94   14.27
   1   6 -13  582.92   33.14
   1   6 -13  586.80   36.01
   1   6 -13  575.61   50.24
  -1   6  13  560.41   35.06
  -1   6  13  502.12   53.96
  -1   6  13  496.10   25.52
   1  -6 -13  536.92   55.65
  -1  -6  13  534.64   35.82
  -1  -6  13  504.33   47.57
  -1  -6  13  508.67   31.75
   1   6 -12 2416.87   95.48
   1   6 -12 2431.62   88.13
   1   6 -12 2431.08  121.36
  -1   6  12 2117.73  122.10
  -1   6  12 2250.45   95.02
  -1   6  12 2394.21  126.00
  -1  -6  12 2105.96   92.53
   1  -6 -12 2234.50   97.77
  -1  -6  12 2208.95   97.43
  -1  -6  12 2258.97  117.37
   1   6 -11   38.77   11.11
   1   6 -11   29.17    8.34
   1   6 -11   28.11   17.97
  -1   6  11   34.28   11.84
  -1   6  11   33.39   11.24
  -1   6  11   28.98    6.70
   1  -6 -11   31.42    7.19
  -1  -6  11   39.10   17.12
   1  -6 -11   31.55   12.31
  -1  -6  11   30.37   11.36
  -1  -6  11   39.51    7.81
   1   6 -10   16.81    7.04
  -1   6  10    6.43   14.41
   1   6 -10   10.17    8.58
  -1   6  10   13.79    8.91
   1   6 -10   20.22   13.56
  -1   6  10   11.63    9.53
  -1  -6  10   13.70    6.58
   1  -6 -10   12.67    8.42
  -1  -6  10    8.60   12.68
   1  -6 -10   11.05   15.67
  -1  -6  10   12.35    8.75
   1   6  -9  109.95   14.04
   1   6  -9  119.91   12.35
   1   6  -9  112.65   21.39
  -1   6   9   92.94   23.72
  -1   6   9  104.40   13.95
  -1   6   9   93.95   10.33
  -1   6   9   98.30   11.85
  -1   6   9   89.66    7.38
  -1  -6   9  100.79   19.73
  -1  -6   9  107.04   12.28
  -1  -6   9   86.36   14.29
   1  -6  -9   94.40    9.00
   1  -6  -9   98.53   15.14
   1  -6  -9  105.37    6.14
   1   6  -8  109.34   13.07
   1   6  -8  105.07   10.27
  -1   6   8  112.71   11.71
  -1   6   8  107.08   17.99
  -1   6   8  105.17   21.94
   1   6  -8  125.24   24.03
  -1   6   8  114.17   23.52
   1   6  -8  115.88   20.55
  -1   6   8  105.68   12.33
  -1   6   8   86.05   16.84
   1  -6  -8   97.87    6.35
   1  -6  -8  111.80   26.41
  -1  -6   8  101.40   13.00
  -1  -6   8   98.68   11.29
   1  -6  -8  120.65   15.56
   1  -6  -8  106.70   13.79
  -1  -6   8  102.85   10.70
  -1  -6   8  112.24   24.21
  -1   6   7  321.94   18.84
   1   6  -7  285.86   28.61
   1   6  -7  296.55   15.52
   1   6  -7  332.49   18.95
   1   6  -7  313.15   20.21
   1   6  -7  320.11   31.49
   1   6  -7  351.50   34.33
   1   6  -7  316.63   34.74
  -1   6   7  305.87   20.80
  -1   6   7  306.23   19.78
  -1   6   7  326.70   21.65
  -1   6   7  294.65   24.61
  -1   6   7  300.00   18.33
   1  -6  -7  287.89   23.01
  -1  -6   7  304.86   21.38
   1  -6  -7  341.47   24.60
  -1  -6   7  284.57   33.73
   1  -6  -7  300.27   20.46
   1  -6  -7  326.65   21.28
   1  -6  -7  297.36   16.12
   1  -6  -7  284.01   16.46
  -1  -6   7  280.75   27.72
  -1  -6   7  285.33   16.71
   1  -6  -7  316.76   14.86
   1   6  -6   14.81    7.92
   1   6  -6   17.52    8.84
   1   6  -6   15.92    7.61
   1   6  -6   11.47    8.62
  -1   6   6   13.86    4.25
   1   6  -6   12.50   10.97
   1   6  -6   16.85    8.60
  -1   6   6   13.05    4.83
   1   6  -6   14.89    5.01
   1   6  -6   15.06    7.46
  -1   6   6   21.62   14.62
  -1   6   6   12.70   12.26
  -1   6   6   19.85    6.96
  -1   6   6   11.34    9.01
   1  -6  -6   13.27    9.02
   1  -6  -6   15.24    8.31
   1  -6  -6   19.51    8.36
  -1  -6   6   15.58    8.22
   1  -6  -6   14.10    7.76
   1  -6  -6   19.07    7.39
  -1  -6   6   11.61    9.99
   1  -6  -6   23.66    6.27
  -1  -6   6   21.36    3.44
  -1  -6   6   19.81    8.74
  -1  -6   6   18.29    7.17
   1   6  -5 1113.86   39.64
   1   6  -5 1222.16   69.69
   1   6  -5 1318.49   42.81
  -1   6   5 1210.01   47.32
  -1   6   5 1203.59   48.42
  -1   6   5 1258.82   48.50
  -1   6   5 1210.29   40.42
  -1   6   5 1178.65   59.01
   1   6  -5 1151.49   47.90
   1   6  -5 1203.13   42.76
   1   6  -5 1219.35   66.43
   1   6  -5 1199.37   49.47
   1   6  -5 1267.72   64.77
  -1   6   5 1238.44   41.55
   1  -6  -5 1126.85   48.89
   1  -6  -5 1236.96   43.75
  -1  -6   5 1213.86   43.45
  -1  -6   5 1118.75   61.46
  -1  -6   5 1114.36   49.80
  -1  -6   5 1088.83   52.89
   1  -6  -5 1096.35   44.28
   1  -6  -5 1266.27   51.00
   1  -6  -5 1122.13   70.49
   1  -6  -5 1227.84   67.88
   1  -6  -5 1273.94   46.50
  -1  -6   5 1131.37   47.82
  -1   6   4    8.52   12.57
   1   6  -4    3.69    7.32
   1   6  -4   12.22    6.54
  -1   6   4    9.39    7.83
   1   6  -4   10.31    3.22
   1   6  -4   16.71    8.57
   1   6  -4    4.14   13.06
  -1   6   4   10.91    3.91
   1   6  -4    7.60    7.79
   1   6  -4   12.46   13.20
   1   6  -4   11.57    7.83
  -1   6   4    4.57    8.99
  -1   6   4    6.30    3.92
  -1   6   4   13.12   12.11
   1  -6  -4   11.08    7.32
   1  -6  -4    8.60    5.32
  -1  -6   4   10.82    6.05
   1  -6  -4    8.70    7.66
   1  -6  -4   12.75    6.16
  -1  -6   4    5.04    8.26
   1  -6  -4    7.59   10.63
   1  -6  -4   11.68    4.47
  -1  -6   4    9.11    7.17
  -1  -6   4    2.09   12.70
   1  -6  -4   15.43    3.93
  -1  -6   4    7.31   13.98
   1   6  -3  760.28   47.33
   1   6  -3  800.99   53.58
   1   6  -3  771.04   25.81
   1   6  -3  737.83   51.00
   1   6  -3  775.48   53.80
   1   6  -3  762.99   34.17
   1   6  -3  858.97   31.46
   1   6  -3  771.95   35.74
  -1   6   3  749.33   33.24
  -1   6   3  778.64   33.32
  -1   6   3  758.16   33.41
  -1   6   3  774.15   32.56
  -1   6   3  785.10   38.05
  -1   6   3  752.89   36.92
   1  -6  -3  706.40   35.38
  -1  -6   3  776.52   25.15
   1  -6  -3  698.46   40.88
  -1  -6   3  709.32   56.39
  -1  -6   3  678.02   33.87
   1  -6  -3  805.98   34.63
   1  -6  -3  767.60   46.21
  -1  -6   3  727.80   27.58
  -1  -6   3  730.02   52.54
  -1  -6   3  662.50   33.41
  -1  -6   3  631.83   18.72
   1  -6  -3  701.88   29.45
   1  -6  -3  699.32   34.01
   1  -6  -3  775.61   34.13
   1   6  -2 2061.53   97.29
   1   6  -2 2054.71   76.09
   1   6  -2 2115.06  103.77
   1   6  -2 2216.89   78.12
   1   6  -2 1984.83   73.32
  -1   6   2 2123.30   69.73
   1   6  -2 2308.01   78.40
   1   6  -2 2204.08   79.55
   1   6  -2 2191.20   80.64
  -1   6   2 2043.62   98.29
  -1   6   2 2061.75   94.91
  -1   6   2 2041.25   65.39
  -1   6   2 2077.43   77.00
  -1   6   2 2171.39   65.27
   1  -6  -2 1911.92   67.98
   1  -6  -2 2180.64   69.34
  -1  -6   2 1981.19  104.16
   1  -6  -2 2005.85   80.74
  -1  -6   2 1884.50   71.80
  -1  -6   2 1996.21  106.12
   1  -6  -2 2135.61  100.10
   1  -6  -2 2144.66   96.77
   1  -6  -2 2000.14   72.66
  -1  -6   2 1898.05   56.49
  -1  -6   2 2196.83   68.98
  -1  -6   2 2091.77  102.77
  -1  -6   2 1909.66   68.21
   1   6  -1  334.97   20.91
   1   6  -1  360.52   20.72
   1   6  -1  337.87   17.89
   1   6  -1  338.14   33.87
   1   6  -1  349.40   15.34
   1   6  -1  333.53   12.99
   1   6  -1  347.86   35.49
  -1   6   1  335.94   34.47
  -1   6   1  323.88   13.20
  -1   6   1  338.44   20.60
  -1   6   1  341.55   15.86
  -1   6   1  343.46   27.02
  -1   6   1  313.29   20.17
   1  -6  -1  301.41   31.44
   1  -6  -1  311.12   25.70
   1  -6  -1  315.82   20.92
  -1  -6   1  304.80   13.83
  -1  -6   1  312.24   24.48
  -1  -6   1  368.79   14.04
   1  -6  -1  311.02   15.37
   1  -6  -1  347.16   21.59
  -1  -6   1  317.63   23.75
  -1  -6   1  282.68   12.73
  -1  -6   1  303.67   16.19
   1  -6  -1  334.28   15.20
   1   6   0  377.52   18.69
   1   6   0  415.71   22.81
   1   6   0  411.95   16.81
   1   6   0  387.18   17.77
   1   6   0  385.12   34.02
  -1   6   0  414.33   13.86
   1   6   0  365.71   17.87
  -1   6   0  403.98   19.04
  -1   6   0  386.55   34.44
  -1   6   0  413.39   24.39
  -1   6   0  379.43   23.25
  -1   6   0  352.58   15.09
  -1   6   0  370.09   33.06
   1  -6   0  413.54   26.93
   1  -6   0  372.22   36.53
  -1  -6   0  361.15   40.15
   1  -6   0  355.40   17.14
   1  -6   0  500.30   28.12
  -1  -6   0  433.44   20.77
  -1  -6   0  349.70   19.66
  -1  -6   0  365.26   25.81
  -1  -6   0  352.09   13.69
   1  -6   0  390.70   23.42
  -1  -6   0  347.44   25.11
   1   6   1 1288.45   59.24
   1   6   1 1395.59   57.29
   1   6   1 1315.53   50.36
   1   6   1 1360.16   44.19
   1   6   1 1590.46   70.14
  -1   6  -1 1308.10   48.64
  -1   6  -1 1409.55   48.40
  -1   6  -1 1369.91   36.70
  -1   6  -1 1237.00   50.61
   1   6   1 1260.90   42.72
   1   6   1 1268.39   47.05
  -1   6  -1 1115.79   35.85
  -1   6  -1 1292.80   68.50
  -1   6  -1 1302.53   61.11
  -1   6  -1 1310.05   49.18
   1  -6   1 1232.03   52.82
  -1  -6  -1 1198.36   55.58
  -1  -6  -1 1315.83   51.41
  -1  -6  -1 1394.48   45.51
  -1  -6  -1 1163.27   37.80
  -1  -6  -1 1210.50   72.51
  -1  -6  -1 1140.26   42.28
   1  -6   1 1185.67   52.44
   1  -6   1 1203.23   53.67
   1  -6   1 1353.30   46.75
   1   6   2    6.31    4.23
   1   6   2    5.74   11.58
   1   6   2   11.65    6.26
   1   6   2   13.57    9.60
   1   6   2    1.70    4.90
  -1   6  -2    5.80    7.16
  -1   6  -2    6.30    6.06
  -1   6  -2   17.07    5.87
  -1   6  -2    4.12    6.32
  -1   6  -2    4.17   11.67
   1   6   2    2.36    9.77
  -1   6  -2    9.30    5.54
  -1   6  -2   14.84   10.89
   1  -6   2    5.81    9.80
   1  -6   2   10.29    4.83
  -1  -6  -2    7.62    6.94
  -1  -6  -2    6.70    7.19
   1  -6   2    7.37   13.82
  -1  -6  -2    5.70    4.43
  -1  -6  -2    1.58    9.52
  -1  -6  -2   12.51    5.79
  -1  -6  -2   12.12   12.29
   1  -6   2   13.08    7.47
   1  -6   2    7.51   13.42
   1   6   3  197.52   20.84
   1   6   3  172.61   15.33
   1   6   3  185.03   12.80
  -1   6  -3  176.62   23.72
   1   6   3  192.73   22.24
   1   6   3  184.18   13.84
  -1   6  -3  160.22   19.41
  -1   6  -3  181.24   24.32
  -1   6  -3  174.04   23.17
   1   6   3  177.50    6.91
   1   6   3  175.49   14.03
  -1   6  -3  175.91   10.83
  -1   6  -3  191.69   22.14
  -1   6  -3  174.27   15.42
   1  -6   3  170.04   30.66
  -1  -6  -3  173.08   14.20
   1  -6   3  161.14   18.95
  -1  -6  -3  175.65   25.37
  -1  -6  -3  175.00   11.56
   1  -6   3  199.60   14.76
   1  -6   3  169.81   18.85
  -1  -6  -3  183.06   22.02
  -1  -6  -3  172.99   15.86
   1  -6   3  150.92   10.00
   1   6   4 1369.94   67.78
   1   6   4 1483.50   51.45
  -1   6  -4 1371.74   58.23
   1   6   4 1365.89   58.93
   1   6   4 1345.84   67.89
  -1   6  -4 1329.92   50.64
  -1   6  -4 1385.48   57.10
   1   6   4 1382.70   48.73
  -1   6  -4 1432.05   48.86
  -1   6  -4 1377.67   49.08
   1   6   4 1382.03   61.93
   1   6   4 1309.92   42.88
  -1   6  -4 1362.45   69.74
  -1   6  -4 1368.44   49.86
   1  -6   4 1147.77   42.34
   1  -6   4 1252.06   46.71
  -1  -6  -4 1296.45   50.28
   1  -6   4 1421.61   68.94
  -1  -6  -4 1223.45   65.34
   1  -6   4 1275.32   51.41
   1  -6   4 1287.94   57.48
  -1  -6  -4 1354.07   62.32
  -1  -6  -4 1263.39   44.27
   1  -6   4 1276.96   79.08
  -1  -6  -4 1356.60   69.00
   1   6   5  119.05   13.12
   1   6   5  116.18   12.41
   1   6   5  104.50   10.01
  -1   6  -5  112.29   19.53
  -1   6  -5   99.85    8.63
  -1   6  -5  119.05   17.11
   1   6   5  106.71   11.40
  -1   6  -5  114.55    9.52
  -1   6  -5  130.51   17.76
   1   6   5  109.00    9.33
  -1   6  -5  106.36   13.42
   1   6   5  115.54   18.38
  -1   6  -5   99.67   11.82
   1  -6   5  100.74   11.96
   1  -6   5  119.14   21.73
   1  -6   5   95.98   10.90
  -1  -6  -5  102.75   21.44
  -1  -6  -5  114.87   22.90
  -1  -6  -5  114.79   10.84
   1  -6   5  101.84   15.89
   1  -6   5  120.40   24.29
  -1  -6  -5  102.37   17.26
  -1  -6  -5   99.49   18.58
   1  -6   5   93.15   17.05
   1   6   6    1.38    3.82
   1   6   6   10.22    5.88
  -1   6  -6    1.83    8.98
   1   6   6    3.22    5.03
   1   6   6   -5.73    9.25
  -1   6  -6    3.66    5.71
  -1   6  -6    0.19    4.55
  -1   6  -6    3.58    4.74
   1   6   6    2.73    7.95
  -1   6  -6    0.22    6.04
   1   6   6    5.15    5.80
  -1   6  -6   -0.99    6.89
  -1   6  -6   10.76    7.29
   1  -6   6    8.19    5.86
   1  -6   6   -1.41    4.61
   1  -6   6    0.27    6.89
  -1  -6  -6    0.29    7.71
   1  -6   6   -3.55    7.90
  -1  -6  -6    5.15    4.30
   1  -6   6    2.08    5.82
  -1  -6  -6    3.08    5.59
  -1  -6  -6    2.55    8.12
   1  -6   6    2.71    3.19
  -1  -6  -6    0.87    6.15
  -1   6  -7   29.06    8.50
   1   6   7   24.68    8.43
   1   6   7   36.38   16.30
   1   6   7   38.21    5.78
   1   6   7   30.90    8.77
  -1   6  -7   34.27   11.95
   1   6   7   36.16    7.57
  -1   6  -7   32.63   16.63
  -1   6  -7   34.95   10.44
  -1   6  -7   28.04    6.76
  -1   6  -7   43.21    8.33
  -1   6  -7   35.23    7.14
   1  -6   7   28.20   10.65
  -1  -6  -7   31.16   15.28
  -1  -6  -7   35.95   12.25
   1  -6   7   23.83    4.34
  -1  -6  -7   39.43   10.57
   1  -6   7   19.37    7.79
  -1  -6  -7   31.77   10.98
   1  -6   7   22.66    9.47
   1   6   8   18.00    4.18
   1   6   8   19.25    9.27
   1   6   8   15.18   13.33
  -1   6  -8   17.10    7.46
   1   6   8   25.55    4.79
  -1   6  -8   21.62    6.16
  -1   6  -8   25.50    5.47
  -1   6  -8   27.24   15.17
   1  -6   8   16.15    9.48
   1  -6   8   13.23    7.52
  -1  -6  -8   20.16    8.97
   1  -6   8   15.85    6.07
  -1  -6  -8   27.63    8.28
  -1  -6  -8   18.16   16.28
   1  -6   8   13.18    9.59
   1   6   9  170.21    9.52
   1   6   9  179.56   18.79
  -1   6  -9  212.71   28.80
  -1   6  -9  196.15   15.13
   1   6   9  179.26   15.89
  -1   6  -9  172.62   11.85
   1  -6   9  184.02   28.56
  -1  -6  -9  171.83   26.63
  -1  -6  -9  174.69   32.50
   1  -6   9  150.08   24.90
   1  -6   9  163.08   19.88
  -1  -6  -9  176.39   10.75
  -1   6 -10  743.83   54.61
   1   6  10  757.76   50.09
   1   6  10  750.55   59.92
  -1   6 -10  763.59   46.50
  -1   6 -10  722.19   27.14
   1  -6  10  673.11   42.34
  -1  -6 -10  682.17   40.46
   1  -6  10  713.42   52.21
   1  -6  10  685.22   50.37
  -1  -6 -10  762.99   36.51
   1   6  11    8.91    7.90
   1   6  11   -0.39    6.42
  -1   6 -11    2.60   13.10
  -1   6 -11    3.00    9.89
   1  -6  11    4.70   11.45
   1  -6  11    3.25   11.18
  -1  -6 -11    5.40   14.90
  -1  -6 -11    8.57   11.69
   1  -6  11    6.93    9.50
   1   6  12 1135.06   80.50
   1   6  12 1156.32   67.43
  -1   6 -12 1164.43   74.53
  -1   6 -12 1218.54   62.31
   1  -6  12 1077.25   64.67
  -1  -6 -12 1112.53   84.08
   1  -6  12 1029.62   62.21
  -1  -6 -12 1191.17   52.52
   1  -6  12 1073.52   71.43
   1   6  13  223.99   18.65
   1   6  13  206.19   40.06
  -1   6 -13  271.81   27.13
  -1   6 -13  224.60   36.01
   1  -6  13  225.87   16.99
   1  -6  13  219.27   28.36
   1  -6  13  218.00   32.99
  -1  -6 -13  240.65   25.29
   1   6  14 1707.68   89.18
   1   6  14 1688.53   72.37
   1   6  14 1587.95   75.47
  -1   6 -14 1754.08   79.04
  -1   6 -14 1735.82   95.48
   1  -6  14 1537.20   84.05
  -1  -6 -14 1617.84  103.47
   1  -6  14 1395.63   57.78
   1  -6  14 1547.22   91.24
   1   6  15    7.14    7.49
   1   6  15    2.73    6.38
  -1   6 -15    9.52    5.82
   1   6  15   13.02   14.45
  -1   6 -15    2.52    7.54
   1  -6  15    6.57   12.61
   1  -6  15    2.35    7.78
  -1  -6 -15    0.86   15.24
   1  -6  15    7.86    6.88
   1   6  16  244.78   33.19
   1   6  16  225.28   23.41
  -1   6 -16  248.43   21.80
  -1   6 -16  296.46   16.59
   1   6  16  211.28   29.73
  -1  -6 -16  237.19   23.84
   1  -6  16  225.01   32.80
   1  -6  16  250.38   20.13
   1   6  17  337.10   23.05
   1   6  17  352.54   42.13
  -1   6 -17  440.72   20.31
  -1   6 -17  417.55   25.77
   1   6  17  409.58   25.52
   1  -6  17  378.01   24.70
   1  -6  17  341.98   25.29
  -1  -6 -17  433.42   44.86
   1   6  18  137.60   29.10
   1   6  18  164.93   26.41
  -1   6 -18  167.17   24.57
   1   6  18  131.14   21.33
  -1   6 -18  176.76   18.07
   1  -6  18  172.32   25.91
   1  -6  18  155.73   16.47
  -1  -6 -18  169.41   18.42
   1   6  19   82.53   11.70
   1   6  19   82.56   21.58
  -1   6 -19   61.49   17.75
  -1   6 -19  103.52   12.25
   1   6  19   60.82   14.51
   1  -6  19   83.69   20.30
   1  -6  19   68.57   20.56
  -1  -6 -19   87.49   22.27
   1   6  20  458.37   24.50
   1   6  20  421.78   35.36
  -1   6 -20  501.31   22.47
   1  -6  20  462.39   23.99
  -1  -6 -20  527.42   25.47
   1  -6  20  430.17   37.25
   1   7 -20   17.10    6.28
   1   7 -20   10.75   12.17
  -1   7  20   16.02   13.88
  -1   7  20   11.78    7.04
  -1  -7  20   14.85   13.04
  -1  -7  20   13.38   11.62
   1  -7 -20   11.65    6.77
   1   7 -19   21.19    8.29
   1   7 -19   19.45   13.26
  -1   7  19   19.54    9.53
  -1   7  19   11.01   14.60
  -1  -7  19   20.49   14.92
  -1  -7  19   18.97    7.86
   1  -7 -19   14.64   14.05
   1   7 -18  181.49   25.12
   1   7 -18  157.69   16.22
  -1   7  18  130.13   29.83
  -1   7  18  145.97   16.94
  -1  -7  18  138.91   15.32
  -1  -7  18  134.09   16.83
   1  -7 -18  164.33   16.13
   1   7 -17  117.15   14.19
   1   7 -17  100.82   23.83
  -1   7  17   85.45   16.18
  -1   7  17   51.17   25.30
   1  -7 -17  101.22   25.57
  -1  -7  17   89.74   23.33
  -1  -7  17   91.56   15.11
   1   7 -16   25.24   16.60
  -1   7  16   19.97   11.60
   1   7 -16   27.82   10.20
  -1   7  16   29.99   10.80
  -1  -7  16   26.91   10.59
   1  -7 -16   19.92   11.02
  -1  -7  16   19.99   15.95
   1   7 -15  148.90   29.85
   1   7 -15  169.60   17.87
  -1   7  15  159.11   32.03
  -1   7  15  167.62   31.95
  -1  -7  15  170.63   31.63
  -1  -7  15  143.62   27.17
   1  -7 -15  164.75   34.31
   1   7 -14    2.61    5.95
   1   7 -14    2.04    5.81
   1   7 -14   -3.97    6.25
  -1   7  14   -1.10    6.17
  -1   7  14    0.03    5.63
  -1   7  14   -2.24    6.29
  -1  -7  14   -1.32   10.55
   1  -7 -14   -3.47    6.71
  -1  -7  14    1.64    8.70
   1   7 -13  136.00   16.08
   1   7 -13  114.49   11.13
   1   7 -13  119.72   15.78
  -1   7  13  122.46   28.29
  -1   7  13   95.38   17.09
  -1   7  13   77.60    9.97
  -1  -7  13  110.77   27.64
   1  -7 -13  129.09   30.16
  -1  -7  13  108.80   22.75
  -1  -7  13  103.58   10.47
   1   7 -12  308.09   23.60
   1   7 -12  293.13   22.62
   1   7 -12  286.60   17.96
  -1   7  12  211.77   22.52
  -1   7  12  271.24   39.32
  -1   7  12  243.68   39.15
  -1  -7  12  255.20   17.28
   1  -7 -12  288.77   42.02
  -1  -7  12  255.77   38.51
  -1  -7  12  253.25   30.32
   1   7 -11  138.07   16.26
   1   7 -11  148.89   18.24
  -1   7  11  148.94   18.56
   1   7 -11  128.99   14.07
  -1   7  11  122.10   29.57
  -1   7  11  124.96   12.00
   1  -7 -11  144.75   11.27
  -1  -7  11  153.15   23.20
  -1  -7  11  119.20   22.72
  -1  -7  11  124.37   17.98
   1  -7 -11  140.38   20.41
   1   7 -10  257.19   21.71
   1   7 -10  292.78   30.31
   1   7 -10  237.62   18.89
  -1   7  10  229.57   24.59
  -1   7  10  207.50   20.73
  -1   7  10  260.69   36.26
   1  -7 -10  250.62   20.84
   1  -7 -10  252.38   39.87
  -1  -7  10  217.11   26.98
  -1  -7  10  237.57   29.53
  -1  -7  10  218.41   21.79
   1   7  -9   75.96   14.37
   1   7  -9   79.32   20.04
   1   7  -9   71.45   11.70
  -1   7   9   67.85   13.07
  -1   7   9   62.97   14.01
  -1   7   9   58.84   10.22
   1  -7  -9   75.54   15.58
  -1  -7   9   51.50   20.72
   1  -7  -9   76.67    8.25
  -1  -7   9   64.45   13.69
  -1  -7   9   75.97   16.63
  -1   7   8 1453.34   79.79
   1   7  -8 1615.33   82.96
   1   7  -8 1641.23   78.57
   1   7  -8 1661.79   66.41
  -1   7   8 1620.28   87.59
  -1   7   8 1644.37   76.60
   1  -7  -8 1530.43   63.11
  -1  -7   8 1451.84   68.45
   1  -7  -8 1466.48   66.52
  -1  -7   8 1489.77   64.96
  -1  -7   8 1575.38   84.88
   1   7  -7   -2.66   11.87
   1   7  -7   26.86    8.57
   1   7  -7   48.92   10.61
  -1   7   7    1.62    6.87
  -1   7   7   -6.47    5.49
  -1   7   7    0.83    8.83
  -1   7   7    0.83    5.58
  -1  -7   7   -4.62   11.21
  -1  -7   7    4.18   11.79
   1  -7  -7    0.22    4.48
  -1  -7   7   -0.78    4.37
   1  -7  -7    6.68    3.85
   1  -7  -7    1.81   12.14
   1   7  -6  180.42   10.60
   1   7  -6  197.88   17.06
   1   7  -6  178.75   28.22
   1   7  -6  216.44   21.40
  -1   7   6  199.59   24.85
  -1   7   6  170.04   13.78
  -1   7   6  192.33   10.17
  -1   7   6  211.38   29.14
  -1   7   6  173.42   10.59
  -1  -7   6  165.98   17.85
  -1  -7   6  185.52   28.55
   1  -7  -6  178.29   16.27
   1  -7  -6  189.84   13.30
   1  -7  -6  175.27   18.09
   1  -7  -6  176.71   17.09
  -1   7   5 1138.04   46.45
   1   7  -5 1002.18   41.93
   1   7  -5 1158.03   47.89
   1   7  -5 1146.96   47.70
   1   7  -5 1200.87   42.00
  -1   7   5 1144.87   47.47
  -1   7   5 1146.17   47.15
  -1   7   5 1071.94   41.28
  -1   7   5 1160.22   48.53
  -1   7   5 1157.70   44.79
  -1  -7   5 1041.57   46.31
  -1  -7   5 1084.82   71.52
   1  -7  -5 1080.94   48.59
   1  -7  -5 1154.97   42.22
   1  -7  -5 1078.69   37.77
   1  -7  -5 1059.20   44.93
  -1  -7   5 1091.39   47.20
   1   7  -4  630.01   23.44
   1   7  -4  584.39   22.61
   1   7  -4  572.64   18.12
  -1   7   4  546.85   20.04
   1   7  -4  531.86   25.02
   1   7  -4  551.31   28.78
   1   7  -4  579.03   29.51
  -1   7   4  517.00   22.47
  -1   7   4  544.82   28.89
  -1   7   4  572.05   44.03
  -1   7   4  538.98   25.51
  -1   7   4  586.14   44.93
   1  -7  -4  581.03   20.11
  -1  -7   4  500.77   19.92
  -1  -7   4  555.96   50.17
   1  -7  -4  537.65   33.18
  -1  -7   4  549.71   44.11
   1  -7  -4  507.67   19.89
   1  -7  -4  530.58   44.92
   1   7  -3  451.07   16.54
   1   7  -3  544.75   22.39
  -1   7   3  464.29   22.44
   1   7  -3  476.46   40.73
   1   7  -3  493.18   37.19
   1   7  -3  479.64   25.96
   1   7  -3  479.26   26.22
   1   7  -3  502.72   16.95
  -1   7   3  471.55   40.01
  -1   7   3  488.67   19.59
  -1   7   3  489.11   40.53
  -1   7   3  440.05   26.33
  -1   7   3  469.92   24.60
   1  -7  -3  436.48   26.23
   1  -7  -3  505.80   24.33
  -1  -7   3  451.46   40.83
  -1  -7   3  408.76   23.04
   1  -7  -3  493.15   25.79
   1  -7  -3  496.97   27.74
   1  -7  -3  452.88   31.97
   1  -7  -3  452.12   22.06
   1  -7  -3  451.49   25.74
  -1  -7   3  464.72   29.83
   1   7  -2 4212.37  189.96
   1   7  -2 4221.69  144.02
   1   7  -2 4208.65  157.80
   1   7  -2 3904.03  145.14
   1   7  -2 4003.50  151.46
   1   7  -2 4231.95  160.18
   1   7  -2 3938.50  175.97
   1   7  -2 4120.66  142.29
   1   7  -2 4266.58  144.74
  -1   7   2 4254.03  164.95
  -1   7   2 4027.60  155.09
  -1   7   2 3977.83  153.50
  -1   7   2 4181.03  142.11
  -1   7   2 4010.58  152.20
  -1   7   2 4009.80  149.55
   1  -7  -2 4139.32  152.99
   1  -7  -2 4105.65  158.23
   1  -7  -2 3745.19  153.04
  -1  -7   2 3734.70  152.28
  -1  -7   2 3686.75  131.42
   1  -7  -2 3901.67  167.25
  -1  -7   2 3792.60  154.11
   1  -7  -2 4203.66  158.15
   1  -7  -2 3836.81  137.55
  -1  -7   2 3887.19  141.82
  -1  -7   2 3750.68  147.90
   1  -7  -2 3710.09  144.51
  -1   7   1   78.82   15.04
   1   7  -1   19.81   14.77
   1   7  -1   23.36   10.17
   1   7  -1    7.59    5.97
   1   7  -1   19.24    7.08
   1   7  -1   26.69    7.55
   1   7  -1   36.60   15.76
  -1   7   1   40.27   15.58
   1  -7  -1    0.19    8.74
   1  -7  -1   14.74    8.61
   1  -7  -1   61.62    6.43
   1  -7  -1   57.96    6.51
  -1  -7   1    4.56    4.81
  -1  -7   1   15.06   16.92
  -1  -7   1   12.79    3.62
  -1  -7   1   21.32    7.91
  -1  -7   1   34.60   17.49
   1  -7  -1   20.84    8.49
   1  -7  -1    2.31    7.51
   1   7   0 3129.99  116.65
   1   7   0 3439.15  123.30
   1   7   0 3103.61  137.19
   1   7   0 3155.61  119.84
   1   7   0 3226.03  110.11
   1   7   0 3558.34  146.02
  -1   7   0 3091.58  140.88
  -1   7   0 3201.56  115.23
  -1   7   0 3153.05  125.50
  -1   7   0 2989.95  110.34
  -1   7   0 3074.29  114.47
  -1   7   0 3054.94  117.92
   1  -7   0 2921.90  116.59
   1  -7   0 3247.42  126.20
  -1  -7   0 3494.82  110.82
  -1  -7   0 2990.37  115.08
   1  -7   0 2946.93  114.51
   1  -7   0 3063.87  119.79
  -1  -7   0 2819.11  101.89
  -1  -7   0 3006.84  114.86
  -1  -7   0 2924.66  142.35
   1   7   1  211.02   12.61
   1   7   1  275.51   19.67
   1   7   1  332.57   30.23
   1   7   1  204.62   13.69
  -1   7  -1  265.17   19.74
  -1   7  -1  263.00   14.11
  -1   7  -1  339.53   27.17
  -1   7  -1  242.02   16.05
  -1   7  -1  303.59   29.72
  -1   7  -1  266.41   16.41
  -1   7  -1  274.45   19.00
  -1  -7  -1  193.69   15.95
   1  -7   1  273.02   25.49
   1  -7   1  244.02   13.22
   1  -7   1  259.89   21.27
   1  -7   1  240.09   32.50
  -1  -7  -1  205.26   20.18
  -1  -7  -1  194.20   13.58
   1   7   2  133.46   24.53
   1   7   2  135.55   12.90
   1   7   2  178.84   20.70
   1   7   2  122.88   18.76
   1   7   2  164.92   16.79
  -1   7  -2  138.62   18.35
  -1   7  -2  136.90   23.65
  -1   7  -2  140.61   21.04
  -1   7  -2  166.58   13.32
  -1   7  -2  147.88   22.97
  -1   7  -2  147.00   14.91
  -1   7  -2  148.23   15.13
  -1  -7  -2  142.32   24.97
   1  -7   2  142.78   27.36
   1  -7   2  141.44   16.45
   1  -7   2  121.70   14.08
   1  -7   2  140.02   13.41
  -1  -7  -2  130.30   14.02
  -1  -7  -2  123.83   11.40
  -1  -7  -2  105.02   14.70
   1   7   3   -1.65    6.06
   1   7   3    3.11    8.23
   1   7   3    6.50    5.09
   1   7   3    3.38    8.31
   1   7   3    3.52    7.37
  -1   7  -3    2.49    7.03
  -1   7  -3    2.49    3.77
  -1   7  -3   15.22    8.58
  -1   7  -3    5.41    9.09
  -1   7  -3    6.57   10.32
  -1   7  -3    8.10    5.88
  -1  -7  -3    2.05    8.20
  -1  -7  -3    1.71    3.79
   1  -7   3    6.37    7.11
   1  -7   3    2.46    7.22
   1  -7   3   -0.64    5.53
   1  -7   3    1.57    9.41
  -1  -7  -3    9.42    9.99
  -1  -7  -3   -1.51   10.17
   1   7   4   18.77    7.35
   1   7   4   20.40   10.48
   1   7   4   23.13   14.05
  -1   7  -4   14.92    5.57
  -1   7  -4   22.18   13.90
  -1   7  -4   21.94    8.97
  -1   7  -4   21.32   13.37
  -1   7  -4   25.91    7.92
  -1  -7  -4   18.27    7.68
  -1  -7  -4   15.43    9.53
  -1  -7  -4   22.53   12.84
   1  -7   4   18.35    4.52
   1  -7   4   21.82    9.94
   1  -7   4   15.80    6.38
  -1  -7  -4   20.93    7.94
   1   7   5   70.05   10.91
   1   7   5   67.63   13.43
   1   7   5   57.98   10.67
  -1   7  -5   63.74   18.77
  -1   7  -5   62.10    7.27
  -1   7  -5   58.45   17.72
  -1   7  -5   54.06   17.70
   1  -7   5   58.47   14.62
  -1  -7  -5   68.16   18.14
  -1  -7  -5   61.21   18.63
  -1  -7  -5   66.31   16.34
   1  -7   5   57.27    9.36
   1  -7   5   57.16   13.56
   1   7   6  210.38   19.97
   1   7   6  241.75   28.45
   1   7   6  232.81   28.75
  -1   7  -6  246.36   29.74
  -1   7  -6  232.48   16.90
  -1   7  -6  233.03   26.84
   1  -7   6  240.79   21.02
   1  -7   6  213.70   14.81
  -1  -7  -6  222.40   15.22
  -1  -7  -6  223.81   18.78
  -1  -7  -6  220.38   17.74
   1  -7   6  181.81   14.36
   1   7   7  234.81   20.32
   1   7   7  221.24   19.08
   1   7   7  251.10   18.96
  -1   7  -7  239.39   31.23
  -1   7  -7  230.56   25.33
  -1   7  -7  252.72   17.54
   1  -7   7  226.64   21.68
  -1  -7  -7  220.89   32.97
   1  -7   7  198.49   15.89
  -1  -7  -7  228.10   21.83
  -1  -7  -7  238.05   29.33
   1   7   8 2123.14   87.92
   1   7   8 2140.92  103.22
  -1   7  -8 2051.69   89.81
  -1   7  -8 2081.92   82.34
  -1   7  -8 2065.75   94.87
   1  -7   8 1895.26   91.78
  -1  -7  -8 2003.62  111.18
   1  -7   8 1943.95   83.59
  -1  -7  -8 2140.24   83.36
  -1  -7  -8 2027.79   84.24
   1   7   9    5.35    6.51
   1   7   9    5.55   12.92
  -1   7  -9    3.38    7.83
  -1   7  -9    5.33   10.05
  -1   7  -9    3.44    7.46
   1  -7   9   -0.27    7.56
  -1  -7  -9    6.54    8.27
   1  -7   9    8.26    9.60
   1  -7   9    1.34    6.81
  -1  -7  -9    7.13   11.22
   1   7  10   12.20   14.26
   1   7  10   17.66   10.08
  -1   7 -10    7.08    9.19
  -1   7 -10   16.06   13.06
  -1   7 -10   24.26    9.69
   1  -7  10    9.46    9.52
  -1  -7 -10   13.22    8.34
   1  -7  10   21.44    9.18
   1  -7  10    4.40   12.87
  -1  -7 -10   21.45   10.50
   1   7  11  388.01   24.85
   1   7  11  383.85   30.14
  -1   7 -11  395.15   27.79
  -1   7 -11  406.61   35.01
  -1   7 -11  365.46   24.06
   1  -7  11  370.08   25.30
  -1  -7 -11  374.48   47.39
   1  -7  11  332.87   28.50
   1  -7  11  337.13   36.33
  -1  -7 -11  404.61   38.40
   1   7  12   28.15   14.78
   1   7  12   13.51   19.26
  -1   7 -12   22.62   10.29
  -1   7 -12   19.72   13.04
   1  -7  12   13.31   11.37
  -1  -7 -12   21.17    9.14
   1  -7  12   14.56   14.56
  -1  -7 -12   21.74   19.79
   1  -7  12   15.58   14.12
   1   7  13   96.89   13.23
  -1   7 -13   98.89   15.46
   1   7  13   86.24   17.02
  -1   7 -13  111.80   19.21
   1  -7  13   84.46   22.51
  -1  -7 -13   98.71   17.92
   1  -7  13   68.28   19.83
   1  -7  13   74.98   17.73
   1   7  14 1747.50  108.05
   1   7  14 1869.47   96.87
  -1   7 -14 1996.25  103.94
   1   7  14 1905.00   79.85
  -1   7 -14 2004.52   89.02
   1  -7  14 1719.07   83.97
  -1  -7 -14 1810.16  110.46
   1  -7  14 1606.14   80.38
   1  -7  14 1657.86   94.62
   1   7  15    6.12    6.26
   1   7  15   14.62   14.38
   1   7  15   -4.41    7.03
  -1   7 -15   11.12    8.87
  -1   7 -15    9.25   12.54
   1  -7  15   16.42    9.84
  -1  -7 -15   11.00    8.57
   1  -7  15   -2.09   11.64
   1  -7  15    3.85    4.83
   1   7  16    0.23    9.05
   1   7  16    3.05    9.98
   1   7  16    3.90    7.30
  -1   7 -16   -2.30   10.67
  -1   7 -16    1.83    4.46
  -1  -7 -16    5.58    7.32
   1  -7  16    3.15    5.18
   1  -7  16    3.06   10.01
   1   7  17    1.69    5.11
   1   7  17   -0.27    4.52
   1   7  17   -3.53   10.43
  -1   7 -17    4.46    9.08
  -1   7 -17    1.28    3.67
  -1  -7 -17   -0.33   11.18
   1  -7  17    3.37    4.69
   1  -7  17    0.93    5.18
   1   7  18  570.24   31.87
   1   7  18  590.25   40.93
   1   7  18  438.26   35.94
  -1   7 -18  639.26   31.34
  -1   7 -18  640.51   30.21
  -1  -7 -18  632.59   32.67
   1  -7  18  585.20   38.51
   1  -7  18  560.69   30.41
   1   7  19   16.50   12.93
   1   7  19   13.15    9.90
   1   7  19    6.74    7.33
  -1   7 -19    5.89   11.02
   1  -7  19   10.95   10.89
  -1  -7 -19   12.58   13.21
   1  -7  19   16.01    9.59
   1   8 -19   32.95   12.62
   1   8 -19   30.17    8.07
  -1   8  19   25.43   15.90
  -1   8  19   22.03   14.62
   1  -8 -19   32.42   14.60
  -1  -8  19   31.68    6.98
  -1  -8  19   28.67    8.61
   1   8 -18    3.14    6.13
   1   8 -18   11.72   11.04
  -1   8  18    3.61    7.29
  -1   8  18    6.29    6.80
   1  -8 -18   11.88    6.98
  -1  -8  18    7.07    9.07
  -1  -8  18    6.28    6.84
   1   8 -17    3.58    9.43
   1   8 -17    1.87    5.30
  -1   8  17   -4.87   10.44
  -1   8  17    5.59   10.75
  -1  -8  17   -1.27    9.94
  -1  -8  17    0.96    7.90
   1  -8 -17    6.30   10.79
   1   8 -16  211.19   17.39
   1   8 -16  175.85   17.36
  -1   8  16  174.66   19.21
  -1   8  16  187.91   18.82
  -1  -8  16  178.12   24.68
  -1  -8  16  174.00   29.40
   1  -8 -16  179.91   19.73
   1   8 -15   96.57   14.60
   1   8 -15  120.38   15.07
   1   8 -15  139.86   24.68
  -1   8  15  115.17   27.30
  -1   8  15  130.63   27.15
  -1  -8  15  115.74   26.21
  -1  -8  15  114.96   13.04
   1  -8 -15  115.20   29.67
  -1   8  14  332.08   25.21
   1   8 -14  355.64   36.64
   1   8 -14  341.39   23.26
   1   8 -14  318.77   16.83
  -1   8  14  277.14   38.36
   1  -8 -14  305.91   42.94
  -1  -8  14  301.57   20.34
  -1  -8  14  296.26   16.19
  -1  -8  14  290.13   38.25
   1   8 -13   -1.59   10.48
   1   8 -13    0.35    4.31
  -1   8  13   -5.43    6.73
  -1   8  13   -3.09    6.35
  -1  -8  13    2.64    6.76
  -1  -8  13   10.98   11.21
   1  -8 -13   -2.76    7.48
  -1  -8  13   -4.41    4.90
   1   8 -12   94.37   13.06
   1   8 -12   88.76   23.75
   1   8 -12   85.75   18.21
  -1   8  12   84.49   13.66
  -1   8  12   35.77   13.93
  -1   8  12   89.77   25.46
   1  -8 -12   80.28   28.34
  -1  -8  12   91.87   17.80
  -1  -8  12   74.10   10.74
  -1  -8  12   79.44   24.85
  -1   8  11    0.52    4.57
   1   8 -11    2.89   11.86
   1   8 -11   -2.11    9.50
   1   8 -11    4.69    6.20
  -1   8  11    1.69    7.39
  -1   8  11    4.71   10.96
   1  -8 -11    7.19    8.13
  -1  -8  11    5.33    5.74
  -1  -8  11    1.38    4.85
  -1  -8  11   -0.71   12.16
  -1   8  10  892.92   65.92
   1   8 -10  909.19   41.09
   1   8 -10  918.32   62.83
  -1   8  10  843.04   49.26
  -1   8  10  780.11   56.29
  -1  -8  10  855.77   41.24
  -1  -8  10  807.13   46.57
  -1  -8  10  801.84   62.77
   1  -8 -10  828.21   47.16
   1   8  -9   18.91    7.31
   1   8  -9   11.32   14.03
   1   8  -9   12.15    9.52
  -1   8   9   23.73    7.82
  -1   8   9    7.50    9.82
  -1   8   9    5.75    7.05
  -1  -8   9   13.65    8.84
   1  -8  -9   15.01   18.05
  -1  -8   9    8.55   15.49
  -1  -8   9    7.92    9.83
  -1   8   8    0.93    6.78
   1   8  -8    9.82    6.22
   1   8  -8   10.56   13.27
   1   8  -8    4.71    8.43
  -1   8   8    3.38   10.67
  -1   8   8    7.34   14.61
  -1  -8   8   12.18    8.08
  -1  -8   8    9.68    8.12
   1  -8  -8    2.30    9.02
  -1  -8   8   14.04    8.40
   1   8  -7  208.89   20.31
  -1   8   7  170.63   24.79
   1   8  -7  169.41   30.63
   1   8  -7  184.60   23.78
  -1   8   7  176.49   17.20
  -1   8   7  208.37   21.00
   1  -8  -7  208.16   12.00
   1  -8  -7  181.76   21.52
  -1  -8   7  183.02   19.33
  -1  -8   7  181.97   21.24
   1   8  -6  114.04   17.77
   1   8  -6  124.38   25.88
   1   8  -6  115.80   26.50
  -1   8   6   97.82   18.12
  -1   8   6  120.16   23.25
  -1   8   6  133.93   16.49
   1  -8  -6  100.04    9.44
   1  -8  -6  110.95   27.98
  -1  -8   6  116.43   17.07
   1  -8  -6  109.04   14.52
  -1  -8   6  130.24   25.56
  -1   8   5  111.04   24.88
   1   8  -5   84.25   24.41
   1   8  -5  126.26   24.61
   1   8  -5   96.30   15.35
  -1   8   5   82.11   14.86
  -1   8   5  107.67   13.68
   1  -8  -5   94.03    8.54
  -1  -8   5   90.65   23.25
   1  -8  -5   85.35   15.75
   1  -8  -5  109.54   24.80
  -1  -8   5   94.82   16.54
   1   8  -4 1426.01   49.00
   1   8  -4 1320.77   75.85
   1   8  -4 1361.81   56.07
  -1   8   4 1158.32   52.39
  -1   8   4 1344.83   56.63
  -1   8   4 1351.56   46.38
  -1   8   4 1363.62   57.62
   1  -8  -4 1252.65   54.61
   1  -8  -4 1331.74   55.01
   1  -8  -4 1265.30   48.28
  -1  -8   4 1219.83   53.38
  -1  -8   4 1293.39   60.21
   1   8  -3  907.42   41.95
   1   8  -3  911.85   40.27
   1   8  -3  854.05   41.12
  -1   8   3  988.98   44.04
  -1   8   3  895.72   59.29
  -1   8   3  927.24   59.77
   1  -8  -3  853.46   31.81
   1  -8  -3  846.51   48.89
   1  -8  -3  866.15   56.77
  -1  -8   3  836.28   65.96
  -1  -8   3  837.33   56.13
  -1   8   2  762.65   28.28
  -1   8   2  765.99   36.16
   1   8  -2  758.43   35.72
   1   8  -2  762.92   26.85
   1   8  -2  766.68   53.48
  -1   8   2  739.89   36.71
   1  -8  -2  716.08   48.55
  -1  -8   2  732.00   55.29
   1  -8  -2  727.67   33.47
   1  -8  -2  705.19   36.52
   1   8  -1  219.00   29.80
  -1   8   1  235.44   19.72
   1   8  -1  225.84   19.02
   1   8  -1  235.03   17.07
  -1   8   1  226.45   21.14
  -1   8   1  228.34   19.19
   1  -8  -1  227.89   13.45
  -1  -8   1  182.82   21.12
   1  -8  -1  222.06   29.91
   1  -8  -1  218.32   16.75
  -1  -8   1  321.74   21.16
   1   8   0   60.22   11.38
  -1   8   0   57.59    8.41
  -1   8   0   58.83   18.80
   1   8   0   49.16   11.08
   1  -8   0   34.12   11.97
   1  -8   0   41.83    8.78
  -1  -8   0   51.80    6.57
  -1  -8   0   54.28    5.12
  -1  -8   0   24.43   18.96
  -1  -8   0   45.62   12.58
   1  -8   0   61.09   19.06
   1   8   1    4.17    7.71
   1   8   1   18.47    6.93
  -1   8  -1   21.89    7.45
   1   8   1   11.24   12.31
  -1   8  -1   18.84    9.51
  -1   8  -1   13.59   13.27
   1  -8   1   13.22    7.92
   1  -8   1   -3.78    4.87
   1  -8   1    3.22    5.42
  -1  -8  -1   19.08   13.51
  -1  -8  -1    2.95    7.71
   1   8   2 1562.42   61.74
   1   8   2 1509.03   54.08
   1   8   2 1481.47   73.94
  -1   8  -2 1507.04   59.71
  -1   8  -2 1565.30   56.11
  -1   8  -2 1479.32   81.73
   1  -8   2 1420.20   62.73
  -1  -8  -2 1402.88   75.51
   1  -8   2 1320.26   59.73
  -1  -8  -2 1380.28   78.73
  -1  -8  -2 1365.64   62.52
   1   8   3   18.81   11.52
   1   8   3   14.84    6.12
  -1   8  -3   15.70    8.24
   1   8   3   22.82   13.99
  -1   8  -3   31.76   13.44
  -1   8  -3   11.76    7.18
   1  -8   3   12.83    5.55
   1  -8   3   16.20    9.13
   1  -8   3   -0.64    5.07
  -1  -8  -3   22.78   13.20
  -1  -8  -3   15.24   10.65
  -1  -8  -3   12.43    7.92
   1   8   4   52.50    8.97
  -1   8  -4   45.02   11.13
   1   8   4   48.30   15.67
   1   8   4   56.49   11.76
  -1   8  -4   53.94   17.62
  -1   8  -4   55.61    7.20
  -1   8  -4   58.62   11.53
   1  -8   4   45.32   22.36
  -1  -8  -4   46.44   10.73
   1  -8   4   41.14   13.00
  -1  -8  -4   53.22   10.04
  -1  -8  -4   39.25   17.65
   1   8   5  455.52   33.17
  -1   8  -5  501.01   39.36
   1   8   5  444.39   42.05
   1   8   5  480.86   38.50
  -1   8  -5  487.91   26.48
  -1   8  -5  432.63   26.14
   1  -8   5  426.31   48.10
  -1  -8  -5  436.97   25.68
   1  -8   5  411.07   31.64
  -1  -8  -5  458.81   39.75
  -1  -8  -5  424.37   23.76
   1   8   6 1317.71   50.62
   1   8   6 1442.36   60.88
   1   8   6 1486.88   61.87
  -1   8  -6 1429.72   59.15
  -1   8  -6 1464.39   58.88
  -1   8  -6 1462.42   58.36
   1  -8   6 1353.42   91.22
  -1  -8  -6 1451.44   59.66
   1  -8   6 1349.44   54.20
  -1  -8  -6 1350.64   68.12
  -1  -8  -6 1335.41   77.32
   1   8   7  115.82   16.90
   1   8   7  149.43   16.23
  -1   8  -7  138.59   24.55
   1   8   7  140.02   16.31
  -1   8  -7  173.51   16.46
  -1   8  -7  144.45   14.22
   1  -8   7  139.03   32.07
  -1  -8  -7  136.74   19.36
   1  -8   7  121.95   13.46
  -1  -8  -7  127.08   28.23
  -1  -8  -7  122.75   25.00
   1   8   8 1447.52   86.71
   1   8   8 1421.76   79.65
  -1   8  -8 1422.50   74.95
  -1   8  -8 1418.02   55.66
  -1   8  -8 1398.24   59.88
   1  -8   8 1298.93   70.06
  -1  -8  -8 1351.06   62.38
   1  -8   8 1364.08   87.12
  -1  -8  -8 1399.47   58.41
  -1  -8  -8 1352.20   61.67
   1   8   9   -1.26    7.77
   1   8   9   -0.28    6.81
  -1   8  -9    7.87   10.68
  -1   8  -9    6.96    5.15
  -1   8  -9   -1.32    7.41
  -1  -8  -9    1.97   10.93
   1  -8   9    8.52    9.81
   1  -8   9    8.80   13.69
  -1  -8  -9   12.24    8.08
   1   8  10  519.85   44.19
   1   8  10  501.67   33.71
  -1   8 -10  501.17   46.66
  -1   8 -10  481.21   22.73
  -1   8 -10  520.32   39.85
  -1  -8 -10  505.13   27.99
   1  -8  10  482.38   47.34
   1  -8  10  434.57   39.33
  -1  -8 -10  477.42   50.62
   1   8  11  213.14   18.87
   1   8  11  175.35   34.47
  -1   8 -11  236.23   33.55
  -1   8 -11  194.40   18.78
  -1   8 -11  217.25   26.40
  -1  -8 -11  222.36   27.88
   1  -8  11  195.65   19.24
   1  -8  11  192.49   26.81
  -1  -8 -11  207.85   37.21
   1   8  12  768.89   45.30
   1   8  12  842.01   56.49
  -1   8 -12  828.75   49.33
  -1   8 -12  848.26   60.73
   1  -8  12  784.74   38.45
  -1  -8 -12  778.12   43.99
  -1  -8 -12  845.26   38.23
   1  -8  12  701.36   48.76
   1   8  13    2.17   10.48
   1   8  13   62.10   10.90
   1   8  13   58.54   13.66
  -1   8 -13   63.13   15.49
  -1   8 -13   67.06   12.55
  -1  -8 -13   59.18   23.96
   1  -8  13   64.68   10.17
   1  -8  13   49.21   16.60
   1   8  14  376.11   35.23
   1   8  14  359.33   23.48
   1   8  14  351.64   44.67
  -1   8 -14  419.45   26.49
  -1   8 -14  415.33   30.68
   1  -8  14  321.92   30.62
   1  -8  14  308.74   33.09
  -1  -8 -14  378.56   45.22
  -1   8 -15  584.92   30.77
   1   8  15  497.75   33.23
   1   8  15  501.35   26.88
   1   8  15  511.77   40.19
  -1   8 -15  627.73   35.29
   1  -8  15  454.28   30.17
   1  -8  15  453.59   38.33
  -1  -8 -15  553.25   32.91
   1  -8  15  468.42   23.12
   1   8  16  157.49   14.15
   1   8  16  155.20   22.22
   1   8  16  148.02   28.68
  -1   8 -16  189.63   18.37
  -1   8 -16  177.37   16.17
   1  -8  16  120.62   15.38
   1  -8  16  136.63   10.59
  -1  -8 -16  174.09   29.61
   1  -8  16  140.32   22.29
   1   8  17   66.83   15.87
   1   8  17   67.83   16.23
  -1   8 -17  112.14   20.61
   1   8  17   85.26   24.14
  -1   8 -17   99.63    7.87
   1  -8  17   71.01    8.05
   1  -8  17   73.62   17.56
  -1  -8 -17  104.98   14.37
   1   8  18   19.95   14.16
   1   8  18   12.81    4.61
   1   8  18   11.20    5.29
  -1   8 -18   14.62   11.77
  -1  -8 -18   22.89   14.56
   1  -8  18   19.46    6.10
   1   9 -17   21.43    6.68
   1   9 -17    6.94   11.44
  -1   9  17    8.33    7.44
  -1   9  17   11.77    7.51
   1  -9 -17   16.29    7.94
  -1  -9  17    6.42    6.64
  -1  -9  17   15.15   12.00
  -1   9  16    0.09   10.13
   1   9 -16    2.37    9.37
   1   9 -16    3.01    5.17
  -1   9  16    2.47    9.83
   1  -9 -16    5.86   11.05
  -1  -9  16    1.13    6.00
  -1  -9  16   -1.23    9.70
  -1   9  15  210.42   17.89
   1   9 -15  267.09   29.42
   1   9 -15  210.21   11.67
   1   9 -15  227.52   17.56
  -1   9  15  218.90   19.49
   1  -9 -15  235.71   20.86
  -1  -9  15  209.04   30.23
  -1  -9  15  185.96   19.11
  -1   9  14    3.11   12.02
   1   9 -14    4.32    4.22
   1   9 -14    5.95    5.92
   1   9 -14    4.60   10.90
  -1   9  14    1.41    6.74
   1  -9 -14    3.90   13.43
  -1  -9  14    3.92    4.22
  -1  -9  14    3.02    6.82
  -1  -9  14    0.98   11.40
  -1   9  13  380.12   38.60
   1   9 -13  459.10   38.04
   1   9 -13  468.12   40.85
   1   9 -13  435.73   30.97
  -1   9  13  434.13   28.10
  -1  -9  13  352.09   18.71
  -1  -9  13  381.38   20.54
  -1  -9  13  381.09   41.08
   1  -9 -13  414.55   47.02
   1   9 -12  130.90   25.72
   1   9 -12  111.56   21.93
  -1   9  12  124.76   26.80
  -1   9  12  109.01   22.49
   1  -9 -12  117.60   18.11
  -1  -9  12   94.82   12.50
  -1  -9  12  109.32   25.33
  -1   9  11   23.98    8.11
   1   9 -11   17.14   13.66
   1   9 -11   21.62   13.49
   1   9 -11   24.98   16.88
  -1   9  11   14.68    6.64
  -1   9  11   21.54   10.42
  -1  -9  11   22.48   13.86
  -1  -9  11   15.70   16.09
   1  -9 -11   33.65   19.35
  -1   9  10   69.05   11.75
   1   9 -10   96.25   18.71
   1   9 -10   85.13   24.18
   1   9 -10   77.56   12.42
  -1   9  10  113.74   25.18
  -1   9  10   85.24   17.87
   1  -9 -10   89.29   16.21
  -1  -9  10   76.84   23.51
  -1  -9  10   70.40   22.16
  -1   9   9    2.98    4.39
   1   9  -9   -2.61    4.40
   1   9  -9   -3.07    9.89
   1   9  -9    1.71    5.14
  -1   9   9   -1.60   10.14
  -1   9   9   -0.20    7.03
  -1  -9   9    2.05    9.61
  -1  -9   9   -2.04    9.19
   1  -9  -9    2.29    6.17
  -1   9   8  204.85   26.80
   1   9  -8  207.29   15.35
   1   9  -8  204.89   19.63
   1   9  -8  208.59   32.63
  -1   9   8  206.81   21.00
  -1   9   8  175.42   22.24
   1  -9  -8  189.54   35.55
  -1  -9   8  190.79   31.13
  -1  -9   8  233.96   35.42
  -1   9   7  118.63   18.97
   1   9  -7  146.63   18.27
   1   9  -7  153.11   17.31
   1   9  -7  146.52   12.30
  -1   9   7  144.43   25.06
  -1   9   7  162.55   31.11
   1  -9  -7  139.40   30.53
  -1  -9   7  134.34   16.87
  -1   9   6  342.33   26.71
   1   9  -6  325.96   24.99
   1   9  -6  318.86   26.14
   1   9  -6  327.81   25.66
  -1   9   6  309.17   23.11
   1  -9  -6  306.64   24.55
  -1  -9   6  299.18   22.89
  -1   9   5  824.99   62.04
   1   9  -5  818.96   60.64
   1   9  -5  750.37   59.39
   1   9  -5  801.56   40.14
  -1   9   5  768.10   57.50
   1  -9  -5  726.34   31.41
  -1  -9   5  721.23   54.52
  -1  -9   5  745.55   64.85
  -1   9   4  548.61   33.44
   1   9  -4  555.41   50.93
   1   9  -4  613.83   53.39
  -1   9   4  651.20   53.37
   1  -9  -4  555.60   47.87
   1  -9  -4  537.17   37.50
  -1  -9   4  547.83   47.42
  -1  -9   4  532.26   57.94
  -1   9   3 1994.92   83.33
   1   9  -3 2004.35  107.57
   1   9  -3 2072.72  108.25
  -1   9   3 2013.98   82.98
   1  -9  -3 1886.11   74.66
  -1  -9   3 1738.75   76.12
   1  -9  -3 1829.85   94.51
  -1  -9   3 1853.55   83.87
  -1   9   2  414.00   44.37
   1   9  -2  439.47   28.38
   1   9  -2  432.08   42.72
  -1   9   2  436.24   42.96
  -1   9   2  439.72   27.18
   1  -9  -2  405.22   23.29
  -1  -9   2  406.91   30.13
  -1  -9   2  197.90   29.91
   1   9  -1  201.83   19.65
  -1   9   1  184.34   33.38
  -1   9   1  211.99   31.90
   1   9  -1  206.10   33.50
  -1   9   1  192.33   13.33
   1  -9  -1  178.91   16.13
   1  -9  -1  172.77   19.94
   1  -9  -1  190.34   29.83
  -1  -9   1  390.22   34.35
   1   9   0  655.14   34.94
  -1   9   0  698.04   38.22
  -1   9   0  673.31   37.37
   1   9   0  700.15   54.89
  -1   9   0  683.09   35.40
   1  -9   0  641.23   35.39
   1  -9   0  591.02   26.50
  -1  -9   0  761.58   36.40
  -1  -9   0  616.06   56.29
   1  -9   0  636.61   40.62
  -1   9  -1  295.72   35.27
   1   9   1  257.17   20.58
   1   9   1  267.74   22.33
  -1   9  -1  274.83   16.89
   1   9   1  249.61   32.37
  -1   9  -1  262.08   23.25
   1  -9   1  253.82   24.35
   1  -9   1  222.81   22.11
   1  -9   1  268.23   23.16
  -1  -9  -1  254.35   37.24
  -1  -9  -1  287.89   34.92
   1   9   2   36.25   10.06
   1   9   2   40.48   19.26
  -1   9  -2   40.16    8.91
   1   9   2   25.72   11.48
  -1   9  -2   55.22   19.02
  -1   9  -2   44.35   11.68
   1  -9   2   23.56   11.43
   1  -9   2   28.70   20.76
  -1  -9  -2   31.42   11.14
   1  -9   2   25.78   11.93
  -1  -9  -2   27.57    7.15
  -1  -9  -2   29.88   17.76
   1   9   3 3538.28  149.16
  -1   9  -3 3633.20  146.21
   1   9   3 3594.08  145.58
   1   9   3 3517.34  139.57
  -1   9  -3 3480.63  169.84
  -1   9  -3 3640.73  155.77
   1  -9   3 3259.71  125.19
  -1  -9  -3 3295.57  128.69
  -1  -9  -3 3255.78  130.46
   1  -9   3 3260.31  170.54
  -1  -9  -3 3338.89  160.72
   1   9   4  665.05   44.27
  -1   9  -4  667.46   44.99
   1   9   4  639.15   30.92
   1   9   4  629.55   35.95
  -1   9  -4  667.56   53.98
  -1   9  -4  675.11   35.54
   1  -9   4  605.65   58.59
  -1  -9  -4  609.10   41.91
   1  -9   4  549.91   37.59
  -1  -9  -4  596.56   46.13
  -1  -9  -4  634.16   46.95
   1   9   5 1100.91   70.33
  -1   9  -5 1092.60   66.09
   1   9   5 1095.49   61.08
   1   9   5 1031.43   44.10
  -1   9  -5 1125.23   46.62
  -1   9  -5 1155.09   70.88
   1  -9   5  923.42   51.97
   1  -9   5 1005.96   77.25
  -1  -9  -5 1045.53   60.94
  -1  -9  -5 1042.23   45.10
  -1  -9  -5 1018.91   44.95
   1   9   6  221.38   27.96
   1   9   6  194.17   22.56
  -1   9  -6  246.49   31.02
   1   9   6  246.57   20.89
  -1   9  -6  286.30   31.71
  -1   9  -6  265.44   19.29
   1  -9   6  203.75   23.84
   1  -9   6  187.29   14.88
  -1  -9  -6  221.61   29.35
  -1  -9  -6  228.23   25.66
  -1  -9  -6  219.91   28.53
   1   9   7   36.19   18.49
  -1   9  -7   31.02   16.56
   1   9   7   25.48    6.63
   1   9   7   30.11   16.76
  -1   9  -7   42.97   16.00
  -1   9  -7   40.21   17.12
   1  -9   7   31.08   12.58
   1  -9   7   42.85   12.98
  -1  -9  -7   43.25   10.43
  -1  -9  -7   38.52    9.41
  -1  -9  -7   32.27    7.60
  -1   9  -8  182.79   24.83
  -1   9  -8  217.21   17.91
   1   9   8  193.35   19.38
   1   9   8  221.05   19.24
  -1   9  -8  221.06   30.12
   1  -9   8  176.92   23.32
   1  -9   8  192.71   21.63
  -1  -9  -8  208.59   26.79
  -1  -9  -8  210.73   19.53
  -1   9  -9   98.54   23.33
  -1   9  -9   88.91   17.44
   1   9   9   81.70   22.57
   1   9   9   66.18   22.60
  -1   9  -9   87.59   12.49
   1  -9   9   80.08   17.57
  -1  -9  -9  105.06   24.65
  -1  -9  -9   81.70   11.95
   1  -9   9  109.26   26.23
  -1   9 -10  447.09   24.98
  -1   9 -10  473.42   42.92
   1   9  10  451.08   27.81
   1   9  10  457.09   45.61
  -1   9 -10  404.24   29.37
   1  -9  10  440.56   44.92
   1  -9  10  371.26   33.58
  -1  -9 -10  452.02   44.97
  -1  -9 -10  434.34   35.59
   1   9  11  149.54   25.47
   1   9  11  129.40   17.61
  -1   9 -11  145.92   14.19
  -1   9 -11  167.64   27.20
  -1   9 -11  133.74   10.49
   1  -9  11  121.12   26.82
   1  -9  11  117.52   21.03
  -1  -9 -11  153.23   18.07
  -1  -9 -11  144.69   22.32
  -1   9 -12  109.48   11.98
   1   9  12   95.64   22.53
   1   9  12   88.92   16.32
  -1   9 -12  112.83   24.47
   1  -9  12   98.60   19.11
   1  -9  12  104.90   23.78
  -1  -9 -12  119.43   12.92
  -1  -9 -12  100.44   27.97
   1   9  13  308.65   31.86
  -1   9 -13  346.71   35.95
   1   9  13  277.69   19.80
   1   9  13  326.77   39.60
  -1   9 -13  336.44   18.73
   1  -9  13  270.07   28.37
   1  -9  13  322.11   20.88
  -1  -9 -13  333.67   39.52
   1   9  14   -0.38    5.55
  -1   9 -14    3.41    6.41
   1   9  14    2.78    7.10
   1   9  14   -4.68    4.41
  -1   9 -14    3.91    8.95
   1  -9  14   -3.61    6.85
   1  -9  14   -1.65    4.23
  -1  -9 -14    3.00    5.66
   1   9  15   46.21   18.64
  -1   9 -15   42.34   17.13
   1   9  15   39.08    8.18
   1   9  15   41.15   13.86
  -1   9 -15   41.48   11.69
   1  -9  15   44.80   12.98
  -1  -9 -15   48.18   19.05
   1  -9  15   32.16   11.62
   1   9  16  508.43   43.62
   1   9  16  345.61   29.96
   1   9  16  419.10   22.90
  -1   9 -16  510.32   25.44
  -1   9 -16  551.77   27.02
   1  -9  16  387.73   30.55
  -1  -9 -16  540.84   43.32
   1   9  17  238.78   31.50
  -1   9 -17  238.64   17.89
  -1  -9 -17  261.51   19.53
  -1  10  15  104.27   13.47
   1  10 -15  123.42   20.25
   1  10 -15  118.20   11.23
  -1  10  15   83.01   11.07
   1 -10 -15   83.95   23.85
  -1 -10  15   69.35   19.01
  -1  10  14    4.50    6.77
   1  10 -14    0.29    6.84
   1  10 -14   -0.31    5.20
   1  10 -14   -2.37    7.93
  -1  10  14   -5.98    9.15
   1 -10 -14    2.43    5.74
  -1 -10  14    2.65    4.64
  -1 -10  14   -3.77    7.67
  -1  10  13    1.35    4.57
   1  10 -13    1.93    7.88
   1  10 -13    4.55    9.55
   1  10 -13    4.88    7.01
  -1  10  13   -1.53    6.03
   1 -10 -13   -1.98   11.51
  -1 -10  13    2.09    5.45
  -1 -10  13    2.79    4.12
  -1  10  12   11.07    6.69
   1  10 -12   19.44    6.74
   1  10 -12   22.96   14.22
   1  10 -12   17.85   11.03
  -1  10  12   17.83    9.06
   1 -10 -12   34.45   16.22
  -1 -10  12    9.71    8.04
  -1 -10  12   18.39   11.69
  -1  10  11   43.84   19.56
   1  10 -11   42.75   18.65
   1  10 -11   49.13    9.52
   1  10 -11   43.17   14.20
  -1  10  11   40.33   13.44
  -1  10  11   28.50   11.77
   1 -10 -11   45.19   12.32
  -1 -10  11   32.35   10.36
  -1 -10  11   35.12   16.36
  -1  10  10  520.34   27.41
   1  10 -10  575.17   37.50
   1  10 -10  636.71   31.71
   1  10 -10  655.81   50.17
  -1  10  10  505.58   35.10
  -1  10  10  595.66   34.67
   1 -10 -10  598.33   54.02
  -1 -10  10  530.21   45.12
  -1 -10  10  589.54   45.27
  -1  10   9  182.04   20.94
   1  10  -9  226.65   22.68
   1  10  -9  263.06   33.14
   1  10  -9  225.53   19.01
  -1  10   9  205.23   25.59
  -1  10   9  238.07   34.46
   1 -10  -9  197.07   34.49
  -1 -10   9  234.48   20.35
  -1 -10   9  211.23   29.26
  -1  10   8   16.74    9.26
   1  10  -8   12.41    5.83
   1  10  -8   17.52    8.56
   1  10  -8   17.58   15.30
  -1  10   8   14.98    7.14
   1 -10  -8    8.05    9.23
  -1 -10   8    6.63   14.07
  -1 -10   8    7.47    9.37
  -1  10   7  124.52   16.67
   1  10  -7  158.60   27.51
   1  10  -7  120.60   16.13
   1  10  -7  116.40   10.37
  -1  10   7  113.81   23.55
   1 -10  -7  114.13   16.22
  -1 -10   7  118.16   24.84
  -1 -10   7  120.68   17.48
  -1  10   6   63.72   22.91
   1  10  -6   67.34   13.54
   1  10  -6   60.16   13.04
  -1  10   6   53.23   20.12
   1 -10  -6   60.07   21.07
  -1 -10   6   51.48   11.99
  -1 -10   6   56.66   14.39
  -1  10   5   86.29   15.27
   1  10  -5   83.92   15.13
   1  10  -5   80.36   14.62
  -1  10   5   78.46   13.84
   1 -10  -5   84.99   15.33
  -1 -10   5   77.90   13.31
  -1 -10   5   85.61   16.39
  -1  10   4    8.02   16.16
  -1  10   4   48.55   15.87
   1  10  -4   12.34    9.59
   1  10  -4   20.54    9.63
   1 -10  -4   13.89    6.57
   1 -10  -4   14.03    7.82
  -1 -10   4   14.59   18.16
  -1 -10   4    3.67   14.13
  -1  10   3   34.53   19.24
  -1  10   3   26.05   19.07
   1  10  -3   39.40   11.57
   1  10  -3   31.80   19.92
   1 -10  -3   25.16   14.72
   1 -10  -3   20.52    9.19
  -1 -10   3   19.84   17.19
  -1 -10   3  171.48   23.05
  -1  10   2  382.08   27.60
   1  10  -2  367.33   42.36
   1  10  -2  376.01   43.76
  -1  10   2  359.29   28.28
   1 -10  -2  357.30   32.76
  -1 -10   2  577.64   30.64
  -1  10   1 1242.31   56.99
  -1  10   1 1306.10   60.37
   1  10  -1 1282.03   58.18
   1  10  -1 1274.22   78.73
   1 -10  -1 1167.23   52.40
   1 -10  -1 1129.32   58.83
  -1 -10   1 1266.20   84.56
  -1 -10   1 1155.74   53.46
  -1  10   0  184.36   18.99
  -1  10   0  183.22   34.42
   1  10   0  153.78   32.26
   1  10   0  159.26   18.71
  -1  10   0  201.86   30.87
   1 -10   0  161.61   20.91
   1 -10   0  169.44   30.71
  -1 -10   0  159.61   20.82
  -1 -10   0  379.26   29.88
  -1  10  -1   17.43    7.76
   1  10   1   10.60    7.27
   1  10   1   -4.28   13.43
  -1  10  -1    4.92    5.01
   1 -10   1    1.14   13.59
  -1 -10  -1   10.09    8.36
  -1 -10  -1   -4.12    7.71
  -1  10  -2  235.82   20.88
   1  10   2  227.43   31.87
   1  10   2  232.45   21.52
  -1  10  -2  226.45   35.62
  -1  10  -2  278.35   25.51
   1 -10   2  249.91   37.03
  -1 -10  -2  232.85   34.59
  -1 -10  -2  233.67   28.70
  -1  10  -3    3.70    7.47
   1  10   3    5.72   10.63
   1  10   3   17.71   12.87
  -1  10  -3    5.99    9.14
  -1  10  -3    6.44   12.20
   1 -10   3   -0.71    8.49
  -1 -10  -3    1.75    7.12
  -1 -10  -3   11.15   10.43
  -1  10  -4  145.26   26.54
   1  10   4  164.23   29.22
   1  10   4  128.84   18.67
   1  10   4  130.23   13.65
  -1  10  -4  163.27   14.28
  -1  10  -4  123.04   17.35
   1 -10   4  141.80   19.47
  -1 -10  -4  145.36   12.49
  -1 -10  -4  142.58   15.30
  -1 -10  -4  151.01   14.45
   1  10   5  204.45   19.25
  -1  10  -5  206.52   28.88
  -1  10  -5  202.89   15.71
   1  10   5  162.35   13.44
   1  10   5  180.98   23.56
  -1  10  -5  191.14   18.75
   1 -10   5  203.61   21.94
   1 -10   5  158.38   12.40
  -1 -10  -5  198.98   25.44
  -1 -10  -5  176.57   14.68
  -1 -10  -5  213.35   24.69
   1  10   6  180.32   14.31
  -1  10  -6  212.73   18.68
   1  10   6  176.85   15.21
   1  10   6  221.87   31.60
  -1  10  -6  213.73   17.99
  -1  10  -6  240.25   26.71
   1 -10   6  214.65   22.41
   1 -10   6  172.68   13.17
  -1 -10  -6  201.00   15.79
  -1 -10  -6  218.04   14.90
  -1 -10  -6  224.26   16.93
   1  10   7   26.84    9.99
   1  10   7   23.24    9.57
  -1  10  -7   23.43   14.84
   1  10   7   24.81   13.23
  -1  10  -7   25.56    9.02
  -1  10  -7   25.06    8.78
   1 -10   7   25.47   11.84
   1 -10   7   15.16   10.51
  -1 -10  -7   25.34   11.04
  -1 -10  -7   35.40   14.01
  -1 -10  -7   25.51   13.74
  -1  10  -8    9.37    6.40
   1  10   8   10.43   11.50
   1  10   8    9.26   12.74
  -1  10  -8    6.53    7.13
  -1  10  -8   14.42   12.36
   1 -10   8    4.29    8.41
  -1 -10  -8   12.77   10.56
  -1 -10  -8    5.62   11.97
   1 -10   8    7.73    9.09
  -1  10  -9  641.39   46.00
  -1  10  -9  608.57   39.49
   1  10   9  621.41   47.57
   1  10   9  571.26   32.44
  -1  10  -9  644.52   31.47
   1 -10   9  589.19   35.79
  -1 -10  -9  615.66   32.45
  -1 -10  -9  634.41   28.38
   1 -10   9  471.33   34.48
  -1  10 -10   82.56   11.20
  -1  10 -10   76.55   14.16
   1  10  10   69.57   12.85
   1  10  10   73.42   12.54
  -1  10 -10   75.35   12.13
   1 -10  10   87.62   14.11
   1 -10  10   48.80   14.63
  -1 -10 -10   82.23   13.33
  -1 -10 -10   84.97   17.28
  -1  10 -11  150.59   14.95
   1  10  11  132.73   23.85
   1  10  11  124.09   25.28
  -1  10 -11  145.26   13.20
  -1  10 -11  112.56   15.21
   1 -10  11  136.56   15.74
  -1 -10 -11  122.80   25.45
  -1 -10 -11  144.30   12.43
   1 -10  11  102.52   17.44
   1  10  12   60.76   10.17
  -1  10 -12   58.86   18.15
   1  10  12   43.61    8.64
   1  10  12   39.01   10.70
  -1  10 -12   66.23    8.59
   1 -10  12   38.93   11.91
   1 -10  12   53.43   17.00
  -1 -10 -12   44.97   18.74
   1  10  13    2.97    7.96
  -1  10 -13    0.02    3.70
   1  10  13    4.03    6.24
   1  10  13    1.78    5.51
  -1  10 -13   -0.13    8.92
   1 -10  13   -0.70    7.84
   1 -10  13    0.51    5.57
  -1 -10 -13    3.25    5.68
  -1  10 -14  273.17   19.92
  -1  10 -14  297.19   28.84
   1  10  14  237.60   16.31
   1  10  14  251.68   30.50
   1 -10  14  165.44   17.68
   1 -10  14  243.80   14.84
  -1 -10 -14  268.12   30.80
   1  10  15  114.71   13.65
  -1  10 -15  126.64   22.33
  -1 -10 -15  141.02   14.09
  -1  11  13  122.39   23.87
   1  11 -13  137.33   21.02
   1  11 -13  107.25    8.24
   1  11 -13   96.63   12.19
   1 -11 -13  124.45   23.93
  -1 -11  13  112.94   18.85
  -1  11  12   13.50   12.59
   1  11 -12    9.20    5.29
   1  11 -12    6.65    4.34
   1  11 -12    8.43    6.64
   1 -11 -12    8.79    7.65
  -1 -11  12    8.27    5.99
  -1 -11  12   11.60    9.43
  -1  11  11    0.46    4.06
   1  11 -11    2.04    5.51
   1  11 -11    3.22    3.34
   1  11 -11    0.35    4.57
  -1  11  11    4.43    6.02
  -1  11  11    0.68    2.97
   1 -11 -11    4.25   10.43
  -1 -11  11    0.12    4.99
  -1 -11  11    4.29    4.94
  -1  11  10    5.30    7.02
   1  11 -10    2.00    9.51
   1  11 -10    3.94    6.36
   1  11 -10    4.21    3.78
  -1  11  10    6.59   11.37
   1 -11 -10    6.42   11.19
  -1 -11  10    0.14    5.66
  -1 -11  10    7.16    6.02
  -1  11   9    6.03    4.79
   1  11  -9   -1.20    6.25
   1  11  -9    1.60    3.40
   1  11  -9    7.03    9.63
  -1  11   9   -0.19    6.43
   1 -11  -9    3.14    6.10
  -1 -11   9    4.87    6.25
  -1 -11   9   -1.00    9.10
  -1  11   8  118.09   20.96
   1  11  -8  132.39   24.09
   1  11  -8  120.03   26.06
  -1  11   8  148.62   26.84
   1 -11  -8  126.39   25.33
  -1 -11   8  119.76   22.04
  -1 -11   8  110.29   16.68
  -1  11   7  972.17   47.56
   1  11  -7  976.98   65.69
   1  11  -7  962.81   64.83
  -1  11   7  955.48   42.28
   1 -11  -7  947.44   60.14
  -1 -11   7  881.28   55.61
  -1  11   6  112.59   24.24
   1  11  -6  128.04   26.62
   1  11  -6  140.80   26.45
  -1  11   6  134.39   16.83
   1 -11  -6  117.68   23.34
  -1 -11   6  118.86   22.39
  -1  11   5   72.44   23.95
   1  11  -5   90.15   23.68
   1  11  -5   88.40   23.12
  -1  11   5   77.59   21.33
   1 -11  -5   75.74   11.78
  -1 -11   5   76.06   11.82
  -1 -11   5   86.86   15.83
  -1  11   4   48.97   11.24
  -1  11   4   49.00   12.19
   1  11  -4   53.93   11.65
   1  11  -4   43.32   11.74
   1 -11  -4   38.48    9.08
   1 -11  -4   31.58   13.08
  -1 -11   4   49.04    9.95
  -1 -11   4   38.34   13.18
  -1  11   3   15.09    6.98
  -1  11   3   -2.10    7.22
   1  11  -3    3.89    7.05
   1  11  -3    6.69    6.93
   1 -11  -3    1.50    8.30
   1 -11  -3   -2.89    8.84
  -1 -11   3    0.93    7.87
  -1 -11   3    2.87    9.73
  -1  11   2   14.62   15.18
  -1  11   2   18.01   15.25
   1  11  -2   25.01    8.69
   1  11  -2   25.87   15.34
   1 -11  -2   10.53   10.07
   1 -11  -2   16.77    7.38
  -1 -11   2  -24.60   12.39
  -1  11   1  747.15   60.74
   1  11  -1  784.40   58.73
   1  11  -1  843.51   60.27
  -1  11   1  812.30   58.06
   1 -11  -1  725.29   39.84
  -1 -11   1  774.29   35.36
  -1  11   0   17.79    8.21
   1  11   0    1.25    8.19
   1 -11   0    9.25   13.05
  -1 -11   0   -2.70   14.81
  -1  11  -1  109.92   16.37
   1  11   1  108.81   15.89
   1  11   1  110.28   23.69
  -1  11  -1  125.92   15.57
   1 -11   1  121.23   25.15
  -1 -11  -1  124.21   22.65
  -1 -11  -1  101.00   25.79
  -1  11  -2  111.38   23.71
   1  11   2   92.53   13.29
   1  11   2  101.16   24.43
  -1  11  -2   87.97   15.60
  -1  11  -2  111.89   15.40
   1 -11   2  101.96   15.04
  -1 -11  -2   95.43   14.61
  -1 -11  -2   78.58   12.19
  -1  11  -3  539.76   32.83
   1  11   3  462.89   40.73
   1  11   3  552.38   32.51
  -1  11  -3  530.24   45.77
  -1  11  -3  574.34   25.50
   1 -11   3  528.74   32.63
  -1 -11  -3  512.14   42.79
  -1 -11  -3  554.09   38.77
  -1  11  -4  112.52   11.41
   1  11   4  113.27   15.91
   1  11   4  190.11   21.77
  -1  11  -4  117.05   24.37
  -1  11  -4  167.92   27.33
   1 -11   4  112.98   16.92
  -1 -11  -4  117.33   22.44
  -1 -11  -4  102.87   19.85
  -1  11  -5   17.87   10.21
   1  11   5    7.46    5.90
   1  11   5    8.61   14.01
  -1  11  -5   10.09    7.70
   1 -11   5   11.75   15.74
  -1 -11  -5   16.14    6.34
  -1 -11  -5   11.50    6.39
  -1  11  -6  246.97   32.07
   1  11   6  235.20   15.20
   1  11   6  256.94   23.80
   1  11   6  301.10   21.86
  -1  11  -6  292.32   19.94
  -1  11  -6  305.88   27.56
   1 -11   6  292.03   38.28
  -1 -11  -6  283.10   24.54
  -1 -11  -6  299.81   26.34
  -1 -11  -6  288.17   16.41
  -1  11  -7   39.98   12.80
   1  11   7   23.75   11.23
   1  11   7   10.40    5.84
   1  11   7   35.38   16.25
  -1  11  -7   35.23   14.76
  -1  11  -7   38.16    8.74
   1 -11   7   35.71   18.90
  -1 -11  -7   31.56    7.22
  -1 -11  -7   41.48    7.31
  -1  11  -8  182.71   15.96
   1  11   8  153.20   20.51
   1  11   8  171.92   27.35
  -1  11  -8  196.55   14.62
  -1  11  -8  178.74   14.88
   1 -11   8  174.44   30.90
  -1 -11  -8  188.51   20.04
  -1 -11  -8  183.74   22.13
  -1  11  -9   -2.69    4.55
   1  11   9    1.30    7.77
   1  11   9    0.97    5.69
  -1  11  -9    6.15    5.03
  -1  11  -9    1.72    5.11
   1 -11   9    3.88    6.40
  -1 -11  -9    6.43    4.12
  -1 -11  -9   -0.54    8.25
  -1  11 -10   92.28   10.45
  -1  11 -10   77.00    9.44
   1  11  10   74.15   19.39
   1  11  10   62.48    9.03
  -1  11 -10   67.82   12.49
   1 -11  10   80.99   12.80
   1 -11  10   39.10    9.75
  -1 -11 -10   69.22    9.73
  -1  11 -11  255.92   15.87
   1  11  11  239.24   17.01
   1  11  11  202.54   23.70
  -1  11 -11  166.06   13.26
  -1  11 -11  243.89   13.96
   1 -11  11  232.85   18.02
  -1 -11 -11  235.90   15.34
  -1  11 -12  138.27   12.19
   1  11  12  109.42   19.48
   1  11  12  124.58   20.27
  -1  11 -12  131.07    9.43
   1 -11  12  137.33   20.40
  -1 -11 -12  129.50   20.27
   1  12 -10   62.11   10.01
  -1  12  10   65.82   10.93
   1  12 -10   50.80    8.30
   1 -12 -10   32.71   14.69
  -1 -12  10   55.17    8.94
  -1 -12  10   34.55   11.67
  -1  12   9   33.92    5.79
   1  12  -9   31.41   15.01
   1  12  -9   39.13    9.29
  -1  12   9   33.50   17.04
   1 -12  -9   54.95    8.31
  -1 -12   9   38.41   16.45
  -1 -12   9   35.12   12.20
  -1  12   8    6.11    7.16
   1  12  -8   11.81    6.80
   1  12  -8    3.21   10.78
  -1  12   8   11.17    8.92
   1 -12  -8    7.75    9.62
  -1 -12   8    5.34    8.96
  -1 -12   8    4.04   12.29
  -1  12   7    3.11    5.63
   1  12  -7    7.92   11.59
   1  12  -7    7.07   11.01
  -1  12   7    8.63    7.03
   1 -12  -7    6.83    8.97
  -1 -12   7    7.73    8.40
  -1  12   6  201.58   29.08
   1  12  -6  197.19   28.71
   1  12  -6  195.66   27.66
  -1  12   6  191.80   25.01
   1 -12  -6  184.65   13.51
  -1 -12   6  173.28   20.94
  -1  12   5   16.90    8.35
   1  12  -5   21.20   13.86
   1  12  -5    7.04   14.11
  -1  12   5   17.52    7.50
   1 -12  -5   14.40    5.69
  -1 -12   5   16.93    6.55
  -1 -12   5    7.15   15.76
  -1  12   4   38.35    9.80
  -1  12   4   24.69   15.68
   1  12  -4   44.60   16.18
   1  12  -4   43.96   16.24
   1 -12  -4   21.28    9.13
   1 -12  -4   22.54    6.28
  -1 -12   4   26.93    7.40
  -1 -12   4   34.24   18.57
  -1  12   3   23.65   15.31
  -1  12   3   29.28   15.13
   1  12  -3   16.38   14.83
   1  12  -3   23.55    9.09
   1 -12  -3    9.92    8.75
   1 -12  -3   21.80   10.02
  -1 -12   3   30.18   16.77
  -1 -12   3   18.54   11.55
  -1  12   2   82.94   22.10
   1  12  -2   76.71   13.02
   1  12  -2   72.20   13.59
  -1  12   2   85.48   21.98
   1 -12  -2   95.38   10.35
  -1 -12   2   70.40   17.12
  -1 -12   2   93.77   14.14
   1  12  -1  453.79   41.73
   1  12  -1  463.09   27.52
  -1  12   1  464.59   26.94
  -1  12   1  428.05   27.71
  -1 -12   1  403.93   32.55
  -1  12   0  110.63   14.77
   1  12   0  113.71   24.53
   1  12   0  104.17   13.80
  -1  12   0  123.51   14.86
   1 -12   0  113.04   21.51
  -1 -12   0  101.63   12.01
  -1 -12   0  109.20   14.71
  -1  12  -1   10.46   13.72
   1  12   1    5.61    8.06
   1  12   1   10.43   11.48
  -1  12  -1   17.52   13.17
   1 -12   1   12.79    7.52
  -1 -12  -1    7.95   10.09
  -1 -12  -1   17.76   13.15
  -1  12  -2  610.43   45.77
   1  12   2  637.07   42.69
   1  12   2  616.92   32.55
  -1  12  -2  600.48   49.59
   1 -12   2  595.12   31.70
  -1 -12  -2  576.13   35.49
  -1 -12  -2  614.22   43.96
  -1  12  -3   44.02   10.92
   1  12   3   49.99   19.87
   1  12   3   52.67    9.03
  -1  12  -3   35.92   19.46
   1 -12   3   51.22   20.59
  -1 -12  -3   68.64    9.65
  -1 -12  -3   61.39    8.11
  -1  12  -4  110.99    8.52
   1  12   4  115.74   14.70
   1  12   4   97.19   17.68
  -1  12  -4  112.49   22.90
  -1  12  -4  121.34   13.27
   1 -12   4  135.27   25.94
  -1 -12  -4  129.66   18.48
  -1 -12  -4  120.55   15.45
   1  12   5   17.95    7.99
   1  12   5    9.74    5.25
  -1  12  -5   18.50    7.31
  -1  12  -5   15.77    4.77
   1 -12   5   20.17   15.31
  -1 -12  -5   13.68    5.29
  -1 -12  -5   15.59    5.01
  -1  12  -6  108.03   13.55
   1  12   6  135.44   21.77
   1  12   6   49.39   12.59
  -1  12  -6  119.06   11.71
  -1  12  -6   34.14   20.86
   1 -12   6  104.45   24.65
  -1 -12  -6  110.03   13.40
  -1 -12  -6   98.66   11.99
  -1  12  -7  356.30   19.12
   1  12   7  351.84   21.27
  -1  12  -7  293.59   29.07
  -1  12  -7  362.19   23.22
   1 -12   7  338.60   37.28
  -1 -12  -7  311.64   14.28
  -1  12  -8   13.55   10.68
   1  12   8   24.64   12.49
  -1  12  -8   20.98    6.81
  -1  12  -8   23.23    9.03
   1 -12   8   22.62   15.14
  -1  12  -9  222.10   12.73
   1  12   9  208.63   15.19
   1 -12   9  220.73   29.55
   1  13  -3   -1.42    4.91
   1  13  -3   -2.33    8.05
  -1  13   3    4.69    7.94
  -1  13   3   -1.83    7.55
  -1 -13   3   -0.69    8.97
   1  13  -2    5.56    7.25
   1  13  -2   12.92    6.78
  -1  13   2    8.98    6.86
  -1  13   2   12.92    7.02
  -1 -13   2   10.37   12.49
   1  13  -1   14.67    7.83
   1  13  -1   13.99    6.72
  -1  13   1   16.32    7.66
  -1  13   1   11.84    7.28
  -1  13   0   15.61   14.31
   1  13   0   19.41    6.81
   1  13   0   24.94   14.12
  -1  13   0   15.50   12.71
   1 -13   0   16.84   10.28
  -1 -13   0   17.84    7.08
  -1  13  -1    2.64    8.02
   1  13   1    0.09    8.93
   1  13   1    0.11    7.51
  -1  13  -1   -2.80    9.28
   1 -13   1    2.73    4.32
  -1 -13  -1   -0.10    7.57
  -1  13  -2  407.30   32.55
   1  13   2  427.49   23.61
   1  13   2  325.93   28.22
  -1  13  -2  330.91   36.80
   1 -13   2  387.04   20.44
  -1 -13  -2  396.22   27.51
  -1  13  -3   99.90   10.91
   1  13   3  120.20   20.18
  -1  13  -3   67.80   20.49
   1 -13   3  105.52   11.59
   2   0 -24  100.50   15.83
  -2   0  24  537.55   23.14
   2   0 -23    1.61    2.93
  -2   0  23   -3.92    3.77
  -2   0  23   -1.32    4.77
   2   0 -22    2.14    8.21
  -2   0  22    6.83    4.42
  -2   0  22    2.94    9.47
  -2   0  22    6.48    4.62
   2   0 -21    1.45    3.68
  -2   0  21   -0.16    6.08
  -2   0  21    3.62    5.98
  -2   0  21   -2.73    3.92
   2   0 -20  105.64   19.89
  -2   0  20   77.29   11.20
  -2   0  20   79.89   17.18
  -2   0  20   79.33   11.59
   2   0 -19    2.24    5.63
  -2   0  19    3.16    4.63
  -2   0  19   -9.35    8.27
   2   0 -18 2087.58  113.81
  -2   0  18 1991.34   83.07
  -2   0  18 2013.14   98.15
  -2   0  18 1951.30  102.02
   2   0 -17   -1.64    8.28
  -2   0  17   13.61    6.05
  -2   0  17    1.29   10.12
  -2   0  17   -0.95    6.42
   2   0 -16 1473.50   85.19
  -2   0  16 1419.65   73.54
  -2   0  16 1359.53   74.48
  -2   0  16 1389.57   59.82
   2   0 -15   -0.97   10.85
  -2   0  15   -1.60    6.23
  -2   0  15    6.67    5.32
  -2   0  15   -1.44    8.64
  -2   0  15    0.69    9.97
   2   0 -14 1938.60   78.35
   2   0 -14 2006.29   62.59
  -2   0  14 1807.68   70.22
  -2   0  14 2004.11   69.71
  -2   0  14 1856.89   87.94
  -2   0  14 1922.03   79.23
  -2   0  14 1767.02   92.88
   2   0 -13    0.64    4.51
   2   0 -13   -0.41    5.26
   2   0 -13    1.74    5.11
   2   0 -13   -0.69    3.89
   2   0 -13   -2.44    7.07
  -2   0  13   -0.88    4.59
  -2   0  13   -2.48    6.34
  -2   0  13    1.11    5.54
  -2   0  13   -0.86    4.18
  -2   0  13   -6.94    5.61
  -2   0  13   -2.73    5.08
  -2   0  13    1.66    3.46
   2   0 -12 3120.63  132.61
   2   0 -12 3287.90  120.83
   2   0 -12 3362.25  122.52
   2   0 -12 3211.28  114.41
   2   0 -12 3314.34  110.92
  -2   0  12 3151.24  140.55
  -2   0  12 3277.54  120.41
  -2   0  12 3071.27  120.76
  -2   0  12 3446.74  161.31
  -2   0  12 2859.08  118.20
  -2   0  12 3387.96  120.13
  -2   0  12 3049.26  120.23
   2   0 -11    1.44    4.11
   2   0 -11    0.68    4.84
   2   0 -11   -0.16    3.61
   2   0 -11   -0.50    8.12
   2   0 -11    7.21   10.13
  -2   0  11    2.85    3.84
  -2   0  11    0.62    4.63
  -2   0  11    4.47    3.57
  -2   0  11    6.91    9.22
  -2   0  11  -29.21   10.53
  -2   0  11    2.97    5.84
  -2   0  11    3.35    6.30
   2   0 -10  902.49   43.02
   2   0 -10  918.29   36.91
   2   0 -10  857.06   38.76
   2   0 -10  844.65   32.09
   2   0 -10  957.11   60.02
  -2   0  10  903.21   43.40
  -2   0  10  874.66   58.60
  -2   0  10  878.93   43.33
  -2   0  10  906.90   42.05
  -2   0  10  942.35   64.20
  -2   0  10  902.94   52.09
  -2   0  10  963.68   37.86
   2   0  -9    0.19   10.19
   2   0  -9   -1.89    5.09
   2   0  -9   21.38    5.71
   2   0  -9    0.49   11.30
   2   0  -9    2.64    6.19
   2   0  -9    4.31    8.21
  -2   0   9   -4.13    7.00
  -2   0   9   -1.70   11.06
  -2   0   9    1.87    7.09
  -2   0   9    2.72    6.06
  -2   0   9   -1.93    6.72
  -2   0   9   -3.25    8.70
  -2   0   9    4.53    7.06
   2   0  -811731.31  558.25
   2   0  -812435.94  544.77
   2   0  -812189.10  551.54
   2   0  -812271.70  546.66
   2   0  -812495.92  539.24
   2   0  -812367.19  552.17
  -2   0   812390.28  556.71
  -2   0   812611.71  570.28
  -2   0   812000.75  555.37
  -2   0   812274.84  553.68
  -2   0   812426.92  570.45
  -2   0   812200.72  553.95
  -2   0   811195.63  487.41
   2   0  -7   -0.09    4.75
   2   0  -7    0.07    5.70
   2   0  -7    1.49    2.39
   2   0  -7    3.41    4.85
   2   0  -7    1.91    5.35
   2   0  -7    2.68    9.65
  -2   0   7    1.84    6.36
  -2   0   7    1.09    4.02
  -2   0   7    1.98    5.69
  -2   0   7   -0.23   10.73
  -2   0   7    7.75   10.31
  -2   0   7   -0.99    5.04
  -2   0   7   -1.46    9.89
   2   0  -6  438.65   22.89
   2   0  -6  438.79   23.06
   2   0  -6  465.48   37.51
   2   0  -6  437.15   25.47
   2   0  -6  486.24   26.25
   2   0  -6  428.50   13.99
  -2   0   6  447.52   29.31
  -2   0   6  434.93   36.53
  -2   0   6  445.93   27.85
  -2   0   6  442.95   39.68
  -2   0   6  444.93   26.03
  -2   0   6  442.62   42.36
  -2   0   6  430.80   17.07
   2   0  -5    1.08    8.24
   2   0  -5    1.43    3.36
   2   0  -5    1.42   10.83
   2   0  -5   -3.24    8.39
   2   0  -5   -2.50    9.55
   2   0  -5    7.58    9.96
   2   0  -5    0.67    1.55
   2   0  -5    0.53    2.33
  -2   0   5    0.05    6.11
  -2   0   5    0.34    8.82
  -2   0   5   -2.96    5.91
  -2   0   5    0.54    4.55
  -2   0   5    2.73    9.69
  -2   0   5    1.07    5.80
  -2   0   5    1.16    1.66
   2   0  -4 1157.28   51.36
   2   0  -4 1123.50   69.47
   2   0  -4 1215.53   33.37
   2   0  -4 1159.51   64.23
   2   0  -4 1164.85   47.59
   2   0  -4 1142.29   74.24
   2   0  -4 1137.15   59.32
  -2   0   4 1102.62   46.20
  -2   0   4 1081.95   60.26
  -2   0   4 1149.27   35.38
  -2   0   4 1197.32   34.18
  -2   0   4 1129.31   78.38
  -2   0   4 1113.60   49.85
  -2   0   4 1121.83   62.35
  -2   0   4 1132.09   46.16
   2   0  -3   -0.45    6.27
   2   0  -3    3.96    6.20
   2   0  -3    1.80    9.08
   2   0  -3    3.56    8.34
   2   0  -3    3.97   13.98
   2   0  -3    3.20    6.11
  -2   0   3    2.97   14.47
  -2   0   3    2.48    6.04
  -2   0   3    0.28    8.21
  -2   0   3    9.93    9.59
  -2   0   3    3.25    3.88
  -2   0   3    5.55   11.50
  -2   0   3    6.86    7.16
  -2   0   3    0.03    6.77
   2   0  -2 4138.70  197.78
   2   0  -2 4257.74  211.12
   2   0  -2 4263.86  194.57
   2   0  -2 4435.46  150.48
   2   0  -2 4281.36  155.81
   2   0  -2 4437.93  172.15
   2   0  -2 4230.16  142.21
  -2   0   2 4236.54  191.20
  -2   0   2 4216.34  142.69
  -2   0   2 4161.20  161.58
  -2   0   2 4044.83  131.81
  -2   0   2 4345.72  178.58
  -2   0   2 4081.85  201.40
  -2   0   2 4255.73  154.90
  -2   0   2 4279.69  142.21
   2   0  -1    2.10    8.40
   2   0  -1    6.58   16.15
   2   0  -1    5.27   11.37
   2   0  -1    1.84    4.46
   2   0  -1    6.51    6.47
   2   0  -1   23.84   14.36
   2   0  -1    2.31   12.43
   2   0  -1    9.38    6.45
  -2   0   1    4.43   15.39
  -2   0   1    4.41   13.29
  -2   0   1    1.84    6.28
  -2   0   1   23.73   14.75
  -2   0   1   16.91    8.62
  -2   0   1    6.84    8.71
  -2   0   1   15.88   12.80
  -2   0   1   11.51    7.65
   2   0   0   75.81   17.39
   2   0   0   85.23   16.77
   2   0   0   84.08   14.89
   2   0   0   76.93   18.52
   2   0   0   88.48   28.10
   2   0   0   85.21   13.78
  -2   0   0   67.31   18.33
  -2   0   0   78.13   31.34
  -2   0   0   71.96   13.59
  -2   0   0   71.79   14.59
  -2   0   0   67.69   19.92
  -2   0   0   71.09   28.17
  -2   0   0   74.41   24.41
   2   0   1   16.44    6.67
   2   0   1    2.16    7.62
   2   0   1    4.74    8.81
   2   0   1  -14.47   17.87
  -2   0  -1    9.90    9.00
  -2   0  -1   -0.67   16.02
  -2   0  -1    5.10    5.87
  -2   0  -1    2.95    7.04
  -2   0  -1   -0.39    7.97
  -2   0  -1    4.69    8.18
   2   0   267653.29 5146.01
   2   0   264408.03 4675.08
   2   0   264382.07 4746.22
   2   0   268530.68 5252.36
   2   0   268011.55 5210.80
  -2   0  -268979.90 5142.08
  -2   0  -266302.24 4930.49
  -2   0  -267211.28 5042.54
  -2   0  -267467.63 5149.51
  -2   0  -266003.25 4822.27
  -2   0  -268464.87 5124.82
  -2   0  -263390.81 4681.65
  -2   0  -265485.70 4716.62
   2   0   3    0.03    7.11
   2   0   3    2.70    6.34
   2   0   3    7.03   11.39
   2   0   3    0.98    4.86
  -2   0  -3    0.61    4.85
  -2   0  -3    2.73   10.92
  -2   0  -3    4.19   12.04
  -2   0  -3    3.67    6.57
  -2   0  -3    0.84    4.62
   2   0   4 6030.93  264.65
   2   0   4 5916.82  267.34
   2   0   4 6075.07  222.62
   2   0   4 5762.76  207.96
   2   0   4 5648.38  246.80
  -2   0  -4 6180.51  268.59
  -2   0  -4 5896.76  210.19
  -2   0  -4 6002.60  259.22
  -2   0  -4 6080.61  247.67
  -2   0  -4 5842.73  227.54
  -2   0  -4 5881.88  198.28
   2   0   5    6.12    6.18
   2   0   5    1.47    5.33
   2   0   5   -1.83   10.82
   2   0   5   -0.66    2.80
   2   0   5    1.43    9.01
  -2   0  -5    8.33    5.11
  -2   0  -5    0.62    3.63
  -2   0  -5    1.56    4.70
  -2   0  -5    1.89    5.89
  -2   0  -5    1.19    6.41
  -2   0  -5    2.26    5.78
   2   0   6   58.03   20.27
   2   0   6   73.76   10.09
   2   0   6   55.07   12.05
   2   0   6    1.93   10.34
   2   0   6   44.79   16.21
  -2   0  -6   50.27    8.53
  -2   0  -6   40.68   12.52
  -2   0  -6   50.37   20.75
  -2   0  -6   42.08    9.29
  -2   0  -6   50.68    7.57
  -2   0  -6   54.46   10.73
   2   0   7    5.61    6.12
   2   0   7    4.23    3.19
   2   0   7    0.48    6.06
   2   0   7   -3.99    6.45
   2   0   7    1.83    4.76
  -2   0  -7   -0.46    6.66
  -2   0  -7   -2.69    4.35
  -2   0  -7    2.56    3.02
  -2   0  -7    0.77    6.71
  -2   0  -7    3.14    4.52
  -2   0  -7    2.31    9.61
   2   0   8   45.42    7.92
   2   0   8   65.08   18.64
   2   0   8    7.65   12.18
   2   0   8   55.02   11.39
   2   0   8   51.45   12.11
   2   0   8   57.28   10.94
   2   0   8   44.41   10.67
  -2   0  -8   52.95    8.63
  -2   0  -8   51.97   10.31
  -2   0  -8   59.15   12.42
  -2   0  -8   61.37    9.73
  -2   0  -8   50.49    5.01
   2   0   9    1.72    6.19
   2   0   9   -3.39    6.21
   2   0   9    5.09    5.27
   2   0   9    2.24    3.15
   2   0   9    4.63    9.84
   2   0   9    0.34    4.93
   2   0   9    1.93    5.99
  -2   0  -9   -0.17    3.69
  -2   0  -9    2.69    4.43
  -2   0  -9   -0.33    7.37
  -2   0  -9    0.64    5.87
  -2   0  -9    0.43    5.04
   2   0  10  245.54   19.50
   2   0  10  261.49   32.96
   2   0  10  243.01   19.56
   2   0  10  331.28   20.46
   2   0  10  270.77   35.02
   2   0  10  256.69   16.85
   2   0  10  216.90   17.69
  -2   0 -10  254.98   17.03
  -2   0 -10  232.34    9.41
  -2   0 -10  274.75   31.93
  -2   0 -10  287.26   23.13
  -2   0 -10  271.05   10.36
   2   0  11    2.57    4.70
   2   0  11    8.66    7.92
   2   0  11    1.09    6.01
   2   0  11    3.59    5.53
   2   0  11   -2.93    5.12
   2   0  11    1.27    3.05
   2   0  11    3.82   11.14
  -2   0 -11    2.82    2.77
  -2   0 -11    1.72    6.44
  -2   0 -11   -0.91    3.58
  -2   0 -11    2.33    9.61
  -2   0 -11    1.15    4.22
   2   0  12  194.39   19.31
   2   0  12  142.12    9.23
   2   0  12  156.92   14.10
   2   0  12  140.19   16.73
   2   0  12  186.66   17.97
  -2   0 -12  167.87    7.68
  -2   0 -12  173.40    8.86
  -2   0 -12  202.76   16.75
  -2   0 -12  203.95   26.46
   2   0  13    2.53    9.37
   2   0  13    5.09    3.62
   2   0  13   -2.43    2.85
   2   0  13    4.67    8.52
  -2   0 -13   -2.96    2.70
  -2   0 -13    3.62    4.61
   2   0  14   37.24   12.98
   2   0  14   38.73   13.23
   2   0  14   44.71   11.95
  -2   0 -14   41.06   10.51
   2   0  15    4.05    7.33
   2   0  15    1.22    7.00
  -2   0 -15   -0.63    9.34
   2   0  16  243.02   37.14
   2   0  16  204.70   37.74
  -2   0 -16  225.43   28.75
   2   0  17  -12.86    7.74
   2   0  17   -2.56    7.72
  -2   0 -17    1.28    5.58
   2   0  18  138.90   19.61
   2   0  18  161.39   31.94
  -2   0 -18  175.09   21.80
   2   0  19   10.73   10.89
   2   0  19   -2.92   10.68
  -2   0 -19    0.14    4.13
   2   0  20   28.21   11.57
   2   0  20   42.31   10.98
  -2   0 -20   38.07   11.01
   2   0  21    0.34   10.39
   2   0  21    5.34   11.22
   2   0  22  132.19   26.00
   2   0  22  139.68   14.27
   2   1 -24   29.57    7.70
  -2  -1  24    8.56    5.09
   2   1 -23  253.77   13.09
  -2   1  23  187.04   12.75
  -2   1  23  168.32   12.84
  -2  -1  23  229.49   21.28
  -2  -1  23  196.97   23.29
   2  -1 -23  237.37    9.96
   2   1 -22  403.37   29.93
  -2   1  22  315.44   29.81
  -2   1  22  394.81   25.89
  -2   1  22  275.66   27.08
  -2  -1  22  329.05   21.58
   2  -1 -22  397.60   24.13
  -2  -1  22  367.54   20.24
  -2   1  21   43.98    9.30
   2   1 -21   64.42   10.06
  -2   1  21   65.47   10.66
  -2  -1  21   63.51   17.41
   2  -1 -21   59.39   14.36
  -2  -1  21   44.27   17.83
  -2   1  20    5.55    6.85
   2   1 -20    4.98   11.03
  -2   1  20    2.88   10.14
  -2   1  20    7.22    8.48
   2  -1 -20    0.64    5.56
  -2  -1  20    3.26   10.02
  -2  -1  20    5.01   10.16
  -2  -1  20   -0.27    7.40
   2   1 -19  117.88   24.34
  -2   1  19   86.13   12.07
  -2   1  19  118.06   14.44
  -2   1  19   98.47   10.31
   2  -1 -19  118.66   24.15
  -2  -1  19  131.21   16.94
  -2  -1  19  110.11   14.09
  -2  -1  19  106.50   14.14
  -2  -1  19   96.55   17.64
   2   1 -18  315.26   25.60
  -2   1  18  298.33   20.98
  -2   1  18  298.19   23.82
  -2   1  18  316.57   26.18
  -2  -1  18  310.90   19.80
   2  -1 -18  321.29   25.23
  -2  -1  18  321.40   23.12
  -2  -1  18  285.98   34.88
  -2   1  17    5.83    8.33
   2   1 -17   -1.38   11.85
  -2   1  17   -2.69    7.07
  -2   1  17    4.26   10.62
  -2  -1  17    2.21   10.18
   2  -1 -17    1.81   10.33
  -2  -1  17   -2.66    8.14
  -2  -1  17    6.41    9.56
   2   1 -16  386.25   45.02
  -2   1  16  319.08   39.82
  -2   1  16  384.29   28.18
  -2   1  16  328.69   27.96
  -2   1  16  309.87   30.92
  -2  -1  16  350.42   37.76
  -2  -1  16  365.58   25.42
  -2  -1  16  328.09   36.02
  -2  -1  16  330.72   32.07
   2  -1 -16  360.87   39.86
   2   1 -15  263.71   23.42
  -2   1  15  236.80   15.53
  -2   1  15  268.54   21.19
  -2   1  15  237.58   20.84
  -2   1  15  244.50   17.19
  -2  -1  15  222.80   28.14
  -2  -1  15  251.48   19.81
  -2  -1  15  256.83   22.19
  -2  -1  15  267.91   15.06
   2  -1 -15  259.97   19.60
  -2  -1  15  246.82   20.52
   2   1 -14 2227.21   70.70
  -2   1  14 2732.14  123.30
   2   1 -14 2104.66  108.13
  -2   1  14 2023.21   91.24
  -2   1  14 1836.99   65.01
  -2   1  14 2008.58   73.86
  -2   1  14 2158.76   76.11
  -2   1  14 2007.50   81.88
  -2  -1  14 2237.13   77.73
   2  -1 -14 2222.87   68.78
  -2  -1  14 2063.39   83.34
  -2  -1  14 2166.50   88.12
  -2  -1  14 2054.84   81.46
  -2  -1  14 2038.78   79.80
   2   1 -13 2348.08   84.03
   2   1 -13 2254.21   83.69
   2   1 -13 2390.16  110.47
  -2   1  13 2392.08   90.11
  -2   1  13 2370.27   96.73
  -2   1  13 2223.36   97.10
   2   1 -13 2319.78  114.30
   2   1 -13 2272.28   91.19
  -2   1  13 2326.58   91.93
  -2   1  13 2269.26  115.07
  -2   1  13 2015.25   79.11
  -2   1  13 2143.93   92.87
  -2   1  13 2064.38   83.04
  -2  -1  13 2432.33   99.34
  -2  -1  13 2021.72   73.85
   2  -1 -13 2174.66   91.83
   2  -1 -13 2407.60   83.50
  -2  -1  13 2160.58   84.21
  -2  -1  13 2020.97   91.42
  -2  -1  13 2227.54   87.45
   2  -1 -13 2304.77   85.16
   2  -1 -13 2287.09   83.33
   2  -1 -13 2303.61   99.61
  -2  -1  13 2454.88  118.43
  -2  -1  13 2280.87   87.46
   2   1 -12  797.59   41.31
   2   1 -12  776.54   38.05
   2   1 -12  788.20   36.07
  -2   1  12  783.20   42.66
  -2   1  12  705.02   34.68
  -2   1  12  776.20   37.40
   2   1 -12  753.07   49.38
   2   1 -12  797.24   35.44
  -2   1  12  679.05   32.80
  -2   1  12  778.44   52.87
  -2   1  12  745.52   42.90
  -2   1  12  777.60   57.51
  -2   1  12  813.33   43.47
   2  -1 -12  782.48   46.16
  -2  -1  12  819.75   31.65
  -2  -1  12  701.16   39.62
   2  -1 -12  790.32   33.65
  -2  -1  12  736.29   34.38
  -2  -1  12  768.74   49.06
   2  -1 -12  735.84   30.26
   2  -1 -12  771.63   34.01
  -2  -1  12  789.35   38.00
   2  -1 -12  787.24   34.98
  -2  -1  12  700.03   30.58
   2   1 -11   71.32   18.97
   2   1 -11   79.91   11.69
   2   1 -11   68.39    7.65
   2   1 -11   69.27   12.48
  -2   1  11   50.78    6.47
  -2   1  11   61.42    9.30
   2   1 -11   61.02    8.71
   2   1 -11    0.19   10.44
  -2   1  11   50.70    6.67
  -2   1  11   73.62   20.75
  -2   1  11   64.98   12.99
  -2   1  11   69.62   19.63
  -2   1  11   66.27   15.70
  -2   1  11   75.67    8.47
  -2  -1  11   57.01   17.10
  -2  -1  11   62.42   12.36
   2  -1 -11   65.36   19.55
   2  -1 -11   59.27    9.18
   2  -1 -11   64.44   11.42
  -2  -1  11   67.79    9.72
  -2  -1  11   59.74   10.95
   2  -1 -11   65.95    7.19
   2  -1 -11   62.58   10.29
  -2  -1  11   65.91   20.97
  -2  -1  11   52.04    8.13
   2   1 -10 1160.61   68.59
   2   1 -10 1142.60   47.90
   2   1 -10 1213.74   58.69
  -2   1  10 1225.26   43.17
  -2   1  10 1217.33   49.41
  -2   1  10 1189.81   61.59
  -2   1  10 1187.18   53.87
   2   1 -10 1209.82   53.13
   2   1 -10 1164.96   69.79
   2   1 -10 1107.72   32.95
  -2   1  10 1149.63   37.88
  -2   1  10 1178.09   60.42
  -2   1  10 1063.61   45.10
  -2   1  10 1184.95   50.20
  -2  -1  10 1185.71   52.55
   2  -1 -10 1183.64   65.95
  -2  -1  10 1193.50   61.71
  -2  -1  10 1077.51   53.75
  -2  -1  10 1187.78   68.25
  -2  -1  10 1202.42   50.75
   2  -1 -10 1295.58   68.99
   2  -1 -10 1145.47   37.38
   2  -1 -10 1127.39   43.21
   2  -1 -10 1169.23   38.24
  -2  -1  10 1173.56   63.55
   2   1  -9  230.86   32.47
   2   1  -9  274.86   20.49
   2   1  -9  267.33   26.25
   2   1  -9  261.53   10.67
   2   1  -9  256.79   21.14
  -2   1   9  271.02   20.93
  -2   1   9  277.92   18.83
   2   1  -9  272.75   17.52
  -2   1   9  256.92   27.39
  -2   1   9  275.18   24.21
  -2   1   9  228.19   13.02
  -2   1   9  265.69   23.35
  -2   1   9  247.04   19.36
  -2   1   9  259.35   34.33
   2  -1  -9  298.60   34.27
  -2  -1   9  273.89   22.03
  -2  -1   9  238.80    7.46
  -2  -1   9  266.07   23.12
  -2  -1   9  270.46   32.74
  -2  -1   9  269.80   21.17
  -2  -1   9  242.15    6.98
  -2  -1   9  247.09   15.85
   2  -1  -9  268.08   24.16
  -2  -1   9  302.21   30.62
  -2  -1   9  276.38   23.63
   2  -1  -9  271.54   33.08
   2  -1  -9  235.96   17.58
   2  -1  -9  258.54   20.78
   2   1  -8 1487.52   60.61
   2   1  -8 1483.28   52.98
   2   1  -8 1454.92   39.13
   2   1  -8 1595.73   77.13
   2   1  -8 1430.85   59.73
  -2   1   8 1513.32   63.37
  -2   1   8 1493.80   59.49
  -2   1   8 1563.41   67.02
  -2   1   8 1537.55   67.79
  -2   1   8 1514.28   82.95
  -2   1   8 1447.30   55.33
  -2   1   8 1521.09   79.12
   2  -1  -8 1499.21   68.63
  -2  -1   8 1372.01   34.76
  -2  -1   8 1508.47   58.46
  -2  -1   8 1508.03   63.03
  -2  -1   8 1515.75   60.49
   2  -1  -8 1533.11   80.11
  -2  -1   8 1480.57   61.78
  -2  -1   8 1495.18   55.46
  -2  -1   8 1342.94   35.48
  -2  -1   8 1506.86   63.50
   2  -1  -8 1461.08   57.52
   2  -1  -8 1390.12   58.16
   2  -1  -8 1492.03   56.66
   2   1  -7 7076.86  300.25
   2   1  -7 6800.59  229.89
   2   1  -7 6904.90  310.18
   2   1  -7 6654.14  253.88
  -2   1   7 6495.48  288.43
  -2   1   7 6583.03  290.12
   2   1  -7 6644.30  282.95
  -2   1   7 7247.82  268.11
   2   1  -7 6688.47  269.69
  -2   1   7 7059.64  309.42
  -2   1   7 6670.98  265.18
  -2   1   7 6584.67  252.48
  -2   1   7 7034.18  287.50
   2  -1  -7 7022.06  260.07
   2  -1  -7 7031.54  277.91
  -2  -1   7 6669.94  258.95
  -2  -1   7 6840.37  308.13
  -2  -1   7 6823.47  314.74
  -2  -1   7 6667.11  229.45
   2  -1  -7 6984.60  288.48
  -2  -1   7 6784.63  235.91
   2  -1  -7 6815.52  304.63
   2  -1  -7 6780.35  264.44
  -2  -1   7 6673.39  271.60
  -2  -1   7 6717.42  267.11
  -2  -1   7 6561.43  262.34
   2  -1  -7 6827.38  293.08
   2   1  -6 3233.18  112.57
   2   1  -6 3105.27  133.72
   2   1  -6 3133.44  116.62
   2   1  -6 3251.35  148.15
  -2   1   6 3147.03  111.81
  -2   1   6 3226.47  124.20
   2   1  -6 3215.51  130.11
  -2   1   6 3232.30  143.09
   2   1  -6 3307.21   89.52
  -2   1   6 3217.20  114.95
  -2   1   6 3368.57  122.80
  -2   1   6 3096.39  112.51
  -2   1   6 3180.61  105.23
   2  -1  -6 3177.99  131.68
   2  -1  -6 3208.59  120.09
  -2  -1   6 3144.87   94.99
  -2  -1   6 3260.78  148.49
   2  -1  -6 3314.04  107.72
  -2  -1   6 3120.74  145.00
  -2  -1   6 3101.31  112.47
  -2  -1   6 3223.06  132.94
   2  -1  -6 3216.60  147.19
   2  -1  -6 3139.84  132.96
  -2  -1   6 3345.55  102.75
   2  -1  -6 3245.43  138.92
  -2  -1   6 3192.43  119.95
  -2  -1   6 3125.59  115.25
   2   1  -5 2106.40   87.97
   2   1  -5 2141.99   99.30
   2   1  -5 2102.97   79.03
   2   1  -5 1990.50   72.13
   2   1  -5 2195.91   69.54
  -2   1   5 2073.13   63.86
  -2   1   5 2074.11   75.15
  -2   1   5 2078.17   67.82
  -2   1   5 2035.25   78.85
  -2   1   5 2068.69   94.30
  -2   1   5 2081.79   75.53
  -2   1   5 2012.59   68.63
  -2   1   5 2018.98  101.04
   2  -1  -5 2072.58   77.85
  -2  -1   5 2000.58   93.78
  -2  -1   5 2088.24   67.41
   2  -1  -5 2014.94   96.36
   2  -1  -5 2032.14   88.66
  -2  -1   5 2090.76   78.74
  -2  -1   5 2011.35   73.91
  -2  -1   5 2028.09  106.34
  -2  -1   5 2001.43   76.82
   2  -1  -5 1977.37   73.64
   2  -1  -5 2021.32   92.84
  -2  -1   5 2058.00   69.03
   2   1  -4 2625.67  123.88
   2   1  -4 2410.69   91.81
   2   1  -4 2512.65  102.28
   2   1  -4 2693.34   92.33
  -2   1   4 2485.03   73.02
  -2   1   4 2387.75  102.51
  -2   1   4 2424.67  117.16
  -2   1   4 2471.71  122.92
  -2   1   4 2391.35   89.57
   2   1  -4 2576.88   96.72
  -2   1   4 2526.83   88.46
  -2   1   4 2601.65   71.13
  -2   1   4 2620.48  106.28
  -2   1   4 2499.74   77.15
   2  -1  -4 2455.68   80.42
  -2  -1   4 2455.93   93.91
  -2  -1   4 2564.84   90.33
  -2  -1   4 2450.18  114.17
  -2  -1   4 2452.16  119.94
  -2  -1   4 2357.69  105.24
  -2  -1   4 2332.92   90.34
   2  -1  -4 2573.71  124.97
   2  -1  -4 2746.94   73.15
  -2  -1   4 2557.30  104.90
   2  -1  -4 2588.80   91.21
   2  -1  -4 2507.64  119.22
   2  -1  -4 2467.71   88.98
   2   1  -3 1656.26   97.62
   2   1  -3 1772.75  101.81
  -2   1   3 1809.40   47.39
   2   1  -3 1840.40   48.28
   2   1  -3 1807.62   73.18
   2   1  -3 1809.98   71.11
   2   1  -3 1784.97   78.74
  -2   1   3 1699.80   92.69
  -2   1   3 1798.94   85.19
  -2   1   3 1695.82   93.62
  -2   1   3 1760.06   98.31
  -2   1   3 1718.42   59.50
  -2   1   3 1672.22   62.98
  -2   1   3 1940.11   52.96
  -2   1   3 1715.98   74.75
   2  -1  -3 1735.77   94.43
  -2  -1   3 1741.84   86.72
  -2  -1   3 1656.30   68.14
  -2  -1   3 1769.40   75.83
   2  -1  -3 1680.75   71.00
  -2  -1   3 1932.32   53.88
  -2  -1   3 1715.85   77.85
  -2  -1   3 1768.04   78.33
  -2  -1   3 1737.37   97.93
   2  -1  -3 1779.53   61.62
  -2  -1   3 1668.09  102.51
   2  -1  -3 1712.74   65.73
   2  -1  -3 1874.23   62.01
   2  -1  -3 1752.75   65.88
   2   1  -2    4.98   12.38
   2   1  -2    6.08    5.91
   2   1  -2   29.30    8.91
   2   1  -2   13.38    9.75
  -2   1   2    9.02   13.07
  -2   1   2    5.19    7.37
  -2   1   2    7.90   14.70
  -2   1   2   14.02    8.63
  -2   1   2    7.18   15.13
  -2   1   2    7.41    9.90
   2  -1  -2    4.53   12.51
   2  -1  -2    4.07    7.87
   2  -1  -2    5.63   14.20
  -2  -1   2    4.40    6.93
  -2  -1   2    4.96    5.82
  -2  -1   2    5.95    6.19
  -2  -1   2    9.04    5.64
  -2  -1   2    3.02    9.55
  -2  -1   2    6.04    8.46
  -2  -1   2  -38.65   17.07
  -2  -1   2    7.27   17.03
   2  -1  -2    4.74    8.18
   2   1  -1 8835.73  424.69
   2   1  -1 8317.09  308.28
   2   1  -1 9838.30  417.49
   2   1  -1 8711.19  365.66
   2   1  -1 8932.78  365.64
   2   1  -1 8847.48  357.94
  -2   1   1 8614.16  345.86
  -2   1   1 8508.17  389.13
  -2   1   1 8649.73  370.68
  -2   1   1 8747.68  332.69
  -2   1   1 8688.00  337.52
  -2   1   1 8674.02  354.82
  -2   1   1 8708.55  351.13
   2  -1  -1 8395.88  371.55
   2  -1  -1 8654.05  364.26
  -2  -1   1 8796.09  409.68
  -2  -1   1 8548.81  352.31
  -2  -1   1 8870.23  420.81
   2  -1  -1 8359.21  381.23
  -2  -1   1 9513.24  402.75
  -2  -1   1 9090.11  432.50
  -2  -1   1 8787.67  359.10
  -2  -1   1 8549.57  389.46
   2  -1  -1 8567.56  329.80
   2  -1  -1 8922.04  362.69
   2   1   012236.82  606.34
   2   1   012301.16  559.05
   2   1   012349.74  545.56
   2   1   012025.48  493.75
   2   1   011671.07  477.09
   2   1   012130.19  535.92
   2   1   012119.17  514.23
  -2   1   011867.75  523.53
  -2   1   011829.67  539.31
  -2   1   011603.45  481.94
  -2   1   011956.40  490.24
  -2   1   012135.08  584.12
  -2   1   011911.45  554.64
  -2   1   012337.14  548.56
   2  -1   011798.61  516.05
   2  -1   011664.05  575.71
  -2  -1   011774.42  568.93
  -2  -1   011557.12  496.71
  -2  -1   012345.05  524.55
  -2  -1   012127.00  537.36
   2  -1   011581.42  468.70
  -2  -1   011745.42  495.39
  -2  -1   012212.58  596.65
  -2  -1   012243.77  555.21
   2  -1   012146.52  492.15
   2  -1   012184.97  529.06
   2  -1   011699.31  502.42
   2   1   1  750.88   19.82
  -2   1  -1  739.86   25.10
   2   1   1  746.66   23.87
   2   1   1  774.93   40.42
   2   1   1  751.16   35.22
   2   1   1  755.31   63.46
  -2   1  -1  762.60   47.49
  -2   1  -1  720.61   47.23
  -2   1  -1  719.15   36.49
  -2   1  -1  748.80   26.04
  -2   1  -1  756.94   38.92
  -2   1  -1  750.24   64.03
  -2   1  -1  766.66   29.35
   2  -1   1  759.01   66.34
   2  -1   1  730.10   31.67
  -2  -1  -1  694.67   16.66
   2  -1   1  733.92   30.61
  -2  -1  -1  748.05   55.69
  -2  -1  -1  749.89   48.96
  -2  -1  -1  735.37   39.91
  -2  -1  -1  728.99   54.68
  -2  -1  -1  699.05   32.56
  -2  -1  -1  770.31   65.58
  -2  -1  -1  746.94   25.58
   2  -1   1  753.83   30.75
   2  -1   1  736.10   29.34
   2  -1   1  781.05   66.27
   2   1   235923.51 2125.72
   2   1   237656.20 2214.10
  -2   1  -239663.16 2459.74
   2   1   239884.79 2545.02
   2   1   238370.45 2448.75
   2   1   238561.17 2315.90
  -2   1  -236863.78 2199.57
  -2   1  -237200.61 2218.94
  -2   1  -237783.72 2345.73
   2   1   239896.71 2537.87
  -2   1  -238364.87 2444.96
  -2   1  -237822.02 2273.46
  -2   1  -239421.27 2459.61
  -2   1  -237652.89 2274.79
   2  -1   237443.19 2327.45
  -2  -1  -238497.42 2356.73
  -2  -1  -239448.30 2437.00
  -2  -1  -238404.51 2380.45
   2  -1   239569.81 2465.38
   2  -1   239903.11 2563.38
  -2  -1  -237220.50 2225.92
  -2  -1  -238278.00 2242.39
  -2  -1  -239998.95 2502.91
  -2  -1  -240187.25 2494.60
   2  -1   237777.04 2332.97
   2  -1   238108.19 2284.10
   2   1   3 8664.35  303.32
   2   1   3 8813.37  364.97
   2   1   3 8843.69  338.91
   2   1   3 9129.60  407.13
  -2   1  -3 8491.25  317.73
   2   1   3 9216.21  373.40
  -2   1  -3 9148.27  376.28
  -2   1  -3 8459.89  314.78
  -2   1  -3 9115.81  362.95
  -2   1  -3 8892.87  368.67
  -2   1  -3 8853.94  364.59
   2  -1   3 9136.34  375.97
   2  -1   3 8940.40  327.05
  -2  -1  -3 8530.66  303.64
  -2  -1  -3 9047.05  367.23
  -2  -1  -3 8649.63  324.08
   2  -1   3 8545.85  356.19
  -2  -1  -3 8884.74  348.84
   2  -1   3 8951.76  327.65
  -2  -1  -3 9225.66  418.92
  -2  -1  -3 8653.76  308.87
   2  -1   3 8592.60  361.20
  -2  -1  -3 8833.92  365.90
   2  -1   3 9022.03  374.08
  -2  -1  -3 9004.80  390.20
   2   1   4   23.58   15.12
   2   1   4   17.98    6.63
   2   1   4   22.79    9.84
  -2   1  -4   15.43   16.80
  -2   1  -4   16.42   14.90
  -2   1  -4   13.94    5.51
  -2   1  -4   34.27    9.63
  -2   1  -4   20.29    3.22
  -2   1  -4   16.67    3.87
  -2   1  -4   16.17   10.40
  -2  -1  -4   18.99   15.90
   2  -1   4   22.53    8.87
   2  -1   4   26.22    6.31
   2  -1   4   23.01   12.14
   2  -1   4   15.77   14.99
  -2  -1  -4   20.55    4.42
  -2  -1  -4   22.36    9.95
  -2  -1  -4   14.75    3.96
   2   1   5 2848.54  137.58
   2   1   5 2637.93  103.91
   2   1   5 3009.09  104.71
   2   1   5 3018.70  101.43
  -2   1  -5 2709.91   96.95
  -2   1  -5 2686.32   76.59
  -2   1  -5 2768.79  127.48
  -2   1  -5 2834.99   71.99
  -2   1  -5 2666.60  127.93
  -2   1  -5 2687.93   67.82
  -2   1  -5 2563.90   98.51
   2  -1   5 2678.32  115.27
   2  -1   5 2716.77   98.13
  -2  -1  -5 2802.47  122.60
  -2  -1  -5 2753.81  125.43
  -2  -1  -5 2597.65   72.42
   2  -1   5 2781.63   83.09
  -2  -1  -5 3163.04  134.59
  -2  -1  -5 2871.40  108.42
  -2  -1  -5 2847.27   89.32
  -2  -1  -5 2743.97   77.02
   2  -1   5 2752.84   98.92
   2  -1   5 2648.58  102.26
   2   1   6   26.31    8.99
   2   1   6   14.00    7.76
   2   1   6   19.62   11.49
   2   1   6   23.85   18.11
  -2   1  -6   26.36    6.53
  -2   1  -6   25.67   16.36
  -2   1  -6   23.54    9.66
  -2   1  -6   18.64   10.56
   2  -1   6   23.47   14.24
   2  -1   6   20.02    5.96
   2  -1   6   18.49    5.45
   2  -1   6   22.49   14.41
   2  -1   6    1.79    9.53
  -2  -1  -6   26.32    6.46
   2  -1   6   27.51   15.21
  -2  -1  -6   22.30    9.43
  -2  -1  -6   18.51    4.68
  -2  -1  -6   20.11    8.68
  -2  -1  -6   25.60    8.29
  -2  -1  -6   22.10    3.85
  -2  -1  -6   28.45   10.98
   2   1   7  355.57   29.22
   2   1   7  352.73   15.15
   2   1   7  346.41   17.29
   2   1   7  334.91   36.83
   2   1   7  350.27   24.37
  -2   1  -7  372.87   23.08
  -2   1  -7  334.54   17.70
  -2   1  -7  337.24   26.18
  -2   1  -7  352.39   16.41
  -2   1  -7  390.82   24.68
   2  -1   7  373.82   25.42
   2  -1   7  342.35   32.73
   2  -1   7  357.68   41.06
  -2  -1  -7  372.64   38.37
  -2  -1  -7  352.10   32.62
  -2  -1  -7  363.08   26.65
  -2  -1  -7  333.68   15.11
   2  -1   7  346.42   22.29
   2  -1   7  350.96   16.88
  -2  -1  -7  415.93   40.98
  -2  -1  -7  345.13   12.16
  -2  -1  -7  325.59   13.01
   2  -1   7  344.49   21.59
   2   1   8  550.58   33.33
   2   1   8  545.34   46.12
   2   1   8  568.59   43.69
   2   1   8  519.86   29.10
   2   1   8  547.48   32.40
  -2   1  -8  628.99   29.46
  -2   1  -8  509.97   21.70
  -2   1  -8  531.35   29.13
  -2   1  -8  545.97   23.18
  -2   1  -8  565.94   26.30
   2  -1   8  519.82   21.02
   2  -1   8  545.52   31.37
  -2  -1  -8  524.80   16.41
  -2  -1  -8  554.69   49.57
  -2  -1  -8  548.51   29.59
  -2  -1  -8  497.85   20.60
   2  -1   8  532.47   28.02
   2  -1   8  514.65   23.54
   2  -1   8  555.92   40.01
  -2  -1  -8  509.36   17.35
  -2  -1  -8  532.25   28.54
  -2  -1  -8  585.49   24.89
   2  -1   8  540.66   49.93
   2  -1   8  539.69   28.85
   2   1   9 2201.33   99.89
   2   1   9 2127.58   85.07
   2   1   9 2168.25   82.34
   2   1   9 2113.03   81.55
   2   1   9 2200.15  102.84
  -2   1  -9 2170.38   73.51
  -2   1  -9 2388.84   98.13
  -2   1  -9 2275.05   81.96
  -2   1  -9 2310.78   75.83
  -2   1  -9 2170.82   78.37
   2  -1   9 2201.36   90.20
   2  -1   9 2161.93   80.96
   2  -1   9 2117.57  111.38
  -2  -1  -9 2130.43   70.00
  -2  -1  -9 2284.14   89.73
  -2  -1  -9 2194.58   65.35
   2  -1   9 2227.40   77.78
   2  -1   9 2202.72  111.25
   2  -1   9 2225.88  106.75
  -2  -1  -9 2017.03   60.66
  -2  -1  -9 2238.66  111.97
   2   1  10 1001.59   55.35
   2   1  10 1017.25   37.11
   2   1  10 1010.21   39.98
   2   1  10 1016.66   43.79
   2   1  10  991.89   43.99
   2   1  10 1008.20   35.13
   2   1  10  964.04   32.60
  -2   1 -10 1092.20   50.60
  -2   1 -10 1043.86   57.27
  -2   1 -10 1067.78   30.49
  -2   1 -10 1015.71   32.90
  -2   1 -10 1013.62   35.14
   2  -1  10 1014.48   46.57
   2  -1  10  963.03   45.81
   2  -1  10  964.03   60.69
  -2  -1 -10 1025.26   30.03
  -2  -1 -10 1103.39   36.55
   2  -1  10  968.63   42.20
   2  -1  10  991.55   49.66
   2  -1  10  946.73   65.47
  -2  -1 -10  985.31   33.60
  -2  -1 -10 1022.02   65.46
  -2  -1 -10  774.37   27.06
   2   1  11  321.60   35.75
   2   1  11  282.75   23.87
   2   1  11  315.65   13.45
   2   1  11  320.15   31.01
   2   1  11  330.03   19.87
   2   1  11  329.23   23.18
  -2   1 -11  378.30   17.89
   2   1  11  333.64   36.95
   2   1  11  305.94   22.07
  -2   1 -11  350.17   12.53
  -2   1 -11  357.46   32.46
  -2   1 -11  323.04   15.88
  -2   1 -11  317.79   19.25
   2  -1  11  294.40   15.06
  -2  -1 -11  367.78   23.07
   2  -1  11  335.00   17.38
   2  -1  11  341.19   25.12
   2  -1  11  318.00   23.14
   2  -1  11  310.84   21.81
  -2  -1 -11  349.67   23.91
  -2  -1 -11  347.81   17.68
   2  -1  11  307.79   38.73
   2   1  12  669.32   52.58
   2   1  12  632.89   28.87
   2   1  12  631.87   33.14
   2   1  12  673.34   51.95
  -2   1 -12  705.53   27.36
  -2   1 -12  711.64   35.55
  -2   1 -12  593.61   20.99
   2   1  12  549.85   24.13
  -2   1 -12  689.26   43.16
  -2   1 -12  628.32   31.35
   2  -1  12  667.40   56.82
  -2  -1 -12  686.50   35.26
  -2  -1 -12  744.68   24.72
   2  -1  12  646.64   35.23
   2  -1  12  640.54   31.22
  -2  -1 -12  633.13   26.29
   2  -1  12  603.46   33.22
   2  -1  12  682.73   37.95
   2   1  13  278.16   22.64
   2   1  13  230.67   21.26
   2   1  13  235.37   11.35
   2   1  13  301.78   22.75
   2   1  13  250.83   14.33
  -2   1 -13  320.74   14.84
  -2   1 -13  249.54   19.01
  -2   1 -13  259.28   16.20
  -2   1 -13  319.13   28.42
   2  -1  13  284.62   35.49
   2  -1  13  277.67   24.26
   2  -1  13  236.50   14.13
  -2  -1 -13  283.57   34.49
   2   1  14  649.00   36.80
   2   1  14  673.39   56.88
   2   1  14  559.69   24.49
   2   1  14  580.58   34.26
  -2   1 -14  628.33   30.19
  -2   1 -14  698.74   30.08
   2  -1  14  620.83   55.17
  -2  -1 -14  692.94   52.87
   2  -1  14  664.37   40.23
   2  -1  14  561.31   25.03
   2   1  15  139.41   19.35
   2   1  15  152.64   32.04
   2   1  15  127.21   11.13
  -2   1 -15  172.14   14.33
   2  -1  15  168.07   34.27
  -2  -1 -15  158.10   17.28
   2  -1  15  129.28   18.97
   2   1  16  749.95   63.83
   2   1  16  783.98   44.89
  -2   1 -16  816.91   47.27
   2  -1  16  749.91   46.73
  -2  -1 -16  765.40   38.67
   2  -1  16  761.46   45.11
   2   1  17   32.64   20.96
   2   1  17   35.95   19.64
  -2   1 -17   32.70    8.07
   2  -1  17   45.66   21.04
  -2  -1 -17   39.13   16.53
   2  -1  17   32.62   12.85
   2   1  18  194.73   34.64
  -2   1 -18  190.45   13.45
   2   1  18  169.33   19.33
   2  -1  18  155.53   33.44
  -2  -1 -18  186.29   16.76
   2  -1  18  184.02   33.93
   2   1  19    7.82   12.84
   2   1  19    9.63    8.71
   2  -1  19    8.49    8.62
   2  -1  19    4.41    8.42
  -2  -1 -19    9.95   10.34
   2   1  20  816.55   38.96
   2   1  20  857.95   63.11
   2  -1  20  776.05   60.69
   2  -1  20  850.66   61.78
  -2  -1 -20  935.35   47.65
   2   1  21  198.97   19.07
   2   1  21  202.19   26.78
   2  -1  21  185.42   30.06
   2  -1  21  201.43   18.49
  -2  -1 -21  219.50   18.56
   2   1  22  103.61   10.87
   2   1  22   64.65   22.85
   2  -1  22   92.58   13.65
   2  -1  22  115.93   21.37
   2   2 -24  494.44   32.03
   2   2 -24  387.33   14.72
  -2   2  24  355.79   34.36
  -2  -2  24  366.66   18.09
  -2  -2  24  270.76   26.09
   2   2 -23   10.86    6.90
   2   2 -23   11.43    9.14
  -2   2  23    4.38    5.92
  -2   2  23   12.61    7.45
  -2   2  23   11.72    9.53
  -2  -2  23    6.76    5.94
  -2  -2  23   11.77   10.44
   2   2 -22  251.99   16.62
   2   2 -22  283.72   19.24
  -2   2  22  225.31   31.93
  -2   2  22  218.38   16.71
  -2   2  22  159.65   12.93
  -2  -2  22  232.13   17.20
  -2  -2  22  225.97   28.53
   2   2 -21  351.74   32.31
  -2   2  21  236.38   25.08
  -2   2  21  337.28   34.44
  -2   2  21  331.21   24.98
  -2  -2  21  323.54   22.14
   2  -2 -21  357.17   23.69
  -2  -2  21  307.28   22.78
   2   2 -20 1023.73   44.06
  -2   2  20  693.18   35.75
  -2   2  20  967.57   46.00
  -2   2  20 1051.54   50.63
  -2  -2  20  965.76   63.03
   2  -2 -20 1005.48   38.52
  -2  -2  20 1051.64   51.08
  -2  -2  20  988.61   64.18
   2   2 -19    9.65   11.80
  -2   2  19   -1.45   12.91
  -2   2  19    3.96    4.65
  -2   2  19    3.80   12.03
  -2  -2  19    5.71   10.46
   2  -2 -19    0.70    9.68
  -2  -2  19   -0.58    6.87
  -2  -2  19    3.67   12.73
   2   2 -18   99.46   25.55
  -2   2  18   75.33   16.63
  -2   2  18  155.25   25.64
  -2   2  18   93.94   16.02
  -2  -2  18   74.90   13.52
   2  -2 -18   94.40   13.84
  -2  -2  18   86.64   14.71
  -2  -2  18   86.52   26.91
  -2  -2  18   72.48    9.44
   2   2 -17  207.23   21.52
  -2   2  17  190.50   20.61
  -2   2  17  233.30   35.88
  -2   2  17  172.23   14.90
   2  -2 -17  206.69   30.21
  -2  -2  17  168.98   21.79
  -2  -2  17  188.88   19.01
  -2  -2  17  220.22   22.21
  -2  -2  17  207.59   20.64
   2   2 -16  659.84   37.77
  -2   2  16  663.11   57.74
  -2   2  16  587.88   36.47
  -2   2  16  589.45   29.37
  -2  -2  16  617.02   33.92
   2  -2 -16  630.77   31.42
  -2  -2  16  682.76   38.67
  -2  -2  16  628.04   54.19
  -2  -2  16  557.14   37.55
   2   2 -15   32.85   21.01
  -2   2  15   43.84   21.17
  -2   2  15   50.50   12.34
  -2   2  15   35.57    6.87
  -2   2  15   41.61   12.90
  -2   2  15   43.84    6.41
  -2  -2  15   50.00   12.34
  -2  -2  15   48.91   20.72
  -2  -2  15   49.13   17.90
   2  -2 -15   12.03    9.55
   2  -2 -15   40.99    7.16
  -2  -2  15   47.72    7.28
  -2  -2  15   39.88    8.19
  -2   2  14   -8.30   10.73
   2   2 -14    3.04   10.98
  -2   2  14    1.08    2.50
  -2   2  14    1.23    5.04
  -2   2  14    3.44    6.08
  -2   2  14   -2.49   10.44
  -2   2  14   -2.08    3.28
  -2   2  14    2.24    6.51
  -2  -2  14    4.31    6.75
   2  -2 -14    5.24    6.17
  -2  -2  14    0.79    4.38
  -2  -2  14    3.03    9.22
  -2  -2  14    1.96   10.74
  -2  -2  14   17.33   10.60
   2   2 -13  450.66   26.05
   2   2 -13  451.60   29.00
   2   2 -13  454.55   17.83
  -2   2  13  453.38   44.04
  -2   2  13  410.38   24.55
  -2   2  13  441.10   20.81
  -2   2  13  404.70   17.75
  -2   2  13  425.62   28.76
  -2   2  13  446.33   21.04
  -2   2  13  465.97   37.52
  -2   2  13  357.50   19.28
   2  -2 -13  480.81   22.98
   2  -2 -13  440.64   19.20
   2  -2 -13  417.33   27.84
  -2  -2  13  458.38   44.03
  -2  -2  13  465.23   43.64
  -2  -2  13  394.79   21.33
  -2  -2  13  432.84   38.45
  -2  -2  13  470.05   31.13
   2   2 -12  669.61   49.10
   2   2 -12  650.79   32.30
   2   2 -12  684.31   33.08
   2   2 -12  641.82   24.90
   2   2 -12  668.78   35.21
  -2   2  12  663.14   33.72
  -2   2  12  538.34   24.18
  -2   2  12  598.01   30.08
  -2   2  12  648.33   37.61
  -2   2  12  592.93   30.89
  -2   2  12  652.12   36.13
  -2   2  12  663.64   30.39
  -2   2  12  627.59   35.84
   2  -2 -12  644.96   31.30
   2  -2 -12  672.03   31.48
  -2  -2  12  670.01   27.88
  -2  -2  12  667.00   52.06
   2  -2 -12  673.46   36.13
  -2  -2  12  611.54   28.08
  -2  -2  12  623.94   46.79
  -2  -2  12  623.08   34.61
  -2  -2  12  566.17   37.55
   2  -2 -12  613.72   25.13
   2  -2 -12  661.42   29.58
   2   2 -11  989.45   41.42
   2   2 -11  961.41   33.13
   2   2 -11  952.16   63.56
   2   2 -11 1013.13   46.86
   2   2 -11  952.68   42.66
   2   2 -11  933.13   43.25
  -2   2  11  877.24   39.73
  -2   2  11  982.85   37.50
  -2   2  11  935.85   38.71
  -2   2  11  810.63   25.66
  -2   2  11 1000.45   46.36
  -2   2  11  977.88   62.06
  -2   2  11  946.64   66.82
  -2   2  11  981.06   55.50
   2  -2 -11  956.35   34.99
  -2  -2  11  893.42   56.76
  -2  -2  11  883.73   48.32
   2  -2 -11 1012.22   41.74
   2  -2 -11  906.37   34.00
  -2  -2  11  969.18   63.18
  -2  -2  11  914.40   52.58
  -2  -2  11 1003.40   38.24
  -2  -2  11  919.98   44.58
   2  -2 -11  970.75   58.39
   2  -2 -11  980.09   57.51
   2   2 -10  448.86   41.26
   2   2 -10  428.72   19.72
   2   2 -10  423.33   26.58
   2   2 -10  450.93   42.86
   2   2 -10  409.90   40.19
   2   2 -10  442.78   29.63
  -2   2  10  393.29   24.62
  -2   2  10  441.01   23.56
  -2   2  10  365.72   18.36
  -2   2  10  412.92   22.28
  -2   2  10  436.34   40.64
  -2   2  10  443.79   33.12
  -2   2  10  426.36   46.28
  -2   2  10  445.41   19.07
   2  -2 -10  415.04   29.41
  -2  -2  10  451.37   35.48
  -2  -2  10  404.16   37.56
  -2  -2  10  400.66   14.93
   2  -2 -10  441.76   38.18
  -2  -2  10  420.30   23.85
  -2  -2  10  520.58   43.53
  -2  -2  10  374.77   13.95
  -2  -2  10  408.23   44.87
   2  -2 -10  417.52   20.17
   2  -2 -10  427.50   17.58
   2  -2 -10  420.87   40.04
   2   2  -9 9831.73  422.41
   2   2  -9 9681.74  425.73
   2   2  -9 9867.03  450.23
   2   2  -9 9320.14  447.23
   2   2  -9 9869.50  407.57
   2   2  -9 8445.14  404.10
   2   2  -9 9178.82  389.73
  -2   2   9 9432.71  391.76
  -2   2   9 9200.73  389.83
  -2   2   9 9297.00  447.26
  -2   2   9 9221.68  398.38
  -2   2   9 9604.21  393.80
  -2   2   9 9684.93  404.77
  -2   2   9 8318.77  344.59
  -2   2   910182.59  462.62
   2  -2  -9 9485.51  404.61
   2  -2  -9 9198.50  408.75
  -2  -2   9 9290.20  374.92
  -2  -2   9 9259.73  439.43
  -2  -2   9 8959.40  433.61
  -2  -2   9 9570.07  437.22
  -2  -2   9 9193.43  393.54
  -2  -2   9 8682.03  407.17
  -2  -2   9 8921.59  369.23
   2  -2  -9 9591.88  389.52
   2  -2  -9 9489.27  430.25
   2  -2  -9 9575.12  397.55
   2   2  -8 1730.99   62.03
  -2   2   8 1696.06   49.19
   2   2  -8 1783.83   74.05
   2   2  -8 1825.39   73.22
   2   2  -8 1492.51   85.55
   2   2  -8 1765.98   86.16
   2   2  -8 1899.43   83.38
  -2   2   8 1878.02   55.65
  -2   2   8 1848.22   70.47
  -2   2   8 1895.58   94.97
  -2   2   8 1868.49   71.52
  -2   2   8 1833.02   63.03
  -2   2   8 1847.68   91.37
  -2   2   8 1854.39  105.50
   2  -2  -8 1819.44   81.10
   2  -2  -8 1780.38   59.83
  -2  -2   8 1871.41   95.87
  -2  -2   8 1813.38   69.79
   2  -2  -8 1808.75   64.70
  -2  -2   8 1814.25   69.42
  -2  -2   8 1745.78  103.03
  -2  -2   8 1783.93   95.69
  -2  -2   8 1698.54   53.79
  -2  -2   8 1832.13   53.46
   2  -2  -8 1851.98   89.49
   2  -2  -8 1761.09   67.79
   2   2  -7    8.40   10.29
   2   2  -7    1.64    5.23
   2   2  -7    1.75    5.97
   2   2  -7    4.12    6.53
   2   2  -7    6.56    7.27
  -2   2   7    3.12   10.79
  -2   2   7   -0.13    4.69
  -2   2   7   -1.25    6.06
  -2   2   7    2.84    7.11
  -2   2   7    1.14    5.71
  -2   2   7    4.28    4.46
  -2   2   7    6.07    6.08
  -2   2   7    5.21    3.79
   2  -2  -7    2.10    9.14
  -2  -2   7    7.11   11.86
  -2  -2   7    5.37   11.23
   2  -2  -7    4.16    9.19
   2  -2  -7    1.05    5.06
  -2  -2   7    1.63    5.48
  -2  -2   7    2.29    4.31
  -2  -2   7   -0.21    6.04
  -2  -2   7   -1.33   12.65
   2  -2  -7    3.82    5.84
   2  -2  -7    6.12    6.58
  -2  -2   7   -0.60    5.88
   2   2  -6 4110.46  183.51
   2   2  -6 3385.45  125.11
   2   2  -6 3456.32  125.07
   2   2  -6 3514.54  149.17
   2   2  -6 3606.54  123.51
  -2   2   6 3449.01  147.84
  -2   2   6 3495.68  156.88
  -2   2   6 3232.67  101.94
  -2   2   6 3434.33  107.20
  -2   2   6 3537.80  111.73
  -2   2   6 3577.03  106.86
  -2   2   6 3481.58  125.19
  -2   2   6 3510.14  134.91
   2  -2  -6 3665.53  124.19
  -2  -2   6 3381.67  150.62
  -2  -2   6 3648.49  131.17
   2  -2  -6 3411.83  150.89
  -2  -2   6 3517.36  120.16
  -2  -2   6 3502.66  134.78
  -2  -2   6 3487.46  157.04
  -2  -2   6 3424.62  148.77
  -2  -2   6 3423.04  157.95
   2  -2  -6 3473.19  144.56
   2  -2  -6 3448.69  120.38
   2   2  -5   35.82   14.85
   2   2  -5   26.39    8.82
   2   2  -5   32.06   10.09
   2   2  -5   26.83    6.21
   2   2  -5   73.65   11.05
  -2   2   5   28.02    9.73
  -2   2   5   22.23   10.33
  -2   2   5   35.70    7.15
  -2   2   5   33.57    5.35
   2   2  -5   28.29   15.18
  -2   2   5   31.02    8.34
  -2   2   5   28.22    4.11
  -2   2   5   28.98    9.45
  -2   2   5   27.77   15.25
  -2  -2   5   41.77   18.73
   2  -2  -5   30.00    8.49
   2  -2  -5   26.54    3.52
  -2  -2   5   31.61    9.48
   2  -2  -5   35.17    8.21
  -2  -2   5   28.76    8.85
  -2  -2   5   24.80   11.04
  -2  -2   5   31.84    8.94
   2  -2  -5   27.92   14.06
   2  -2  -5   27.47   16.14
   2   2  -4 2630.23  113.64
   2   2  -4 2695.64   99.86
   2   2  -4 2716.39  116.77
   2   2  -4 2776.80   89.88
   2   2  -4 2566.51  125.78
  -2   2   4 2524.11  119.86
  -2   2   4 2531.35  104.91
  -2   2   4 2525.60  116.17
  -2   2   4 2719.61   95.88
  -2   2   4 2663.64   72.72
  -2   2   4 2518.70  116.22
  -2   2   4 2622.70   72.30
   2  -2  -4 2624.29   91.11
   2  -2  -4 2563.60   88.28
  -2  -2   4 2483.13  121.71
  -2  -2   4 2648.01  117.06
   2  -2  -4 2688.60   79.81
   2  -2  -4 2537.88  110.14
   2  -2  -4 2626.89   85.60
  -2  -2   4 2550.91   97.74
  -2  -2   4 2569.88  121.18
  -2  -2   4 2659.42  106.11
   2  -2  -4 2546.32   70.70
  -2  -2   4 2541.03  110.68
   2   2  -3 4126.81  151.71
   2   2  -3 3902.37  146.33
   2   2  -3 4176.93  173.81
   2   2  -3 3559.76  123.82
   2   2  -3 4290.83  152.15
   2   2  -3 4224.19  146.27
  -2   2   3 3907.82  132.98
  -2   2   3 4025.63  167.68
  -2   2   3 4090.69  116.87
  -2   2   3 4164.01  143.26
  -2   2   3 3863.64  171.48
  -2   2   3 4174.26  151.54
  -2   2   3 4468.83  124.78
  -2   2   3 3855.82  169.83
   2  -2  -3 4072.96  138.77
  -2  -2   3 4099.35  151.34
   2  -2  -3 4231.99  180.05
   2  -2  -3 4155.21  122.24
   2  -2  -3 3896.72  151.20
  -2  -2   3 4055.27  187.01
  -2  -2   3 3824.04  174.20
  -2  -2   3 4235.22  171.90
  -2  -2   3 4088.13  173.18
   2  -2  -3 4017.36  143.36
   2   2  -2  464.57   10.95
   2   2  -2  426.59   19.15
   2   2  -2  452.50   39.53
   2   2  -2  469.61   27.59
   2   2  -2  515.03   40.93
   2   2  -2  444.42   25.75
   2   2  -2  406.61   17.04
  -2   2   2  422.09   15.24
  -2   2   2  418.49   25.62
  -2   2   2  427.33   18.87
  -2   2   2  423.68   24.87
  -2   2   2  425.95   19.17
  -2   2   2  422.49   40.53
  -2   2   2  419.78   18.02
   2  -2  -2  442.70   25.21
   2  -2  -2  461.22   16.19
  -2  -2   2  445.62   15.06
   2  -2  -2  421.80   26.73
  -2  -2   2  431.17   46.43
   2  -2  -2  428.19   26.88
   2  -2  -2  431.88   28.31
  -2  -2   2  456.43   40.36
  -2  -2   2  424.11   24.91
  -2  -2   2  439.69   44.56
   2  -2  -2  436.63   23.95
   2   2  -1 2082.34   94.23
   2   2  -1 2045.04   66.63
   2   2  -1 1997.28   99.67
   2   2  -1 1965.19   72.22
   2   2  -1 2024.38   73.57
  -2   2   1 2038.99   56.52
  -2   2   1 1823.38   87.13
  -2   2   1 1890.94   86.87
  -2   2   1 1834.25   55.50
  -2   2   1 1812.23   66.49
   2   2  -1 1842.36   60.98
  -2   2   1 1873.89   69.43
   2   2  -1 1772.98   69.93
  -2   2   1 1827.00   65.54
  -2   2   1 1833.42   41.70
  -2  -2   1 1930.80   72.55
  -2  -2   1 1828.96   87.54
  -2  -2   1 1871.34   63.28
  -2  -2   1 1818.79   95.47
   2  -2  -1 1920.36   61.12
  -2  -2   1 2044.97   94.24
  -2  -2   1 1897.58  102.75
   2  -2  -1 1935.66  104.48
   2  -2  -1 1913.19   86.50
   2  -2  -1 1916.62   94.36
   2  -2  -1 2025.88   56.20
   2  -2  -1 1848.56   68.83
   2   2   0 1077.26   28.99
  -2   2   0 1113.13   34.74
   2   2   0 1306.95   67.03
   2   2   0 1138.98   48.23
   2   2   0 1134.17   48.06
   2   2   0 1116.16   65.33
   2   2   0 1174.03   48.54
   2   2   0 1036.41   42.20
  -2   2   0 1100.12   37.63
  -2   2   0 1051.55   38.36
  -2   2   0 1061.97   42.32
  -2   2   0 1080.94   43.98
  -2   2   0 1092.50   45.56
  -2   2   0 1065.86   40.96
   2  -2   0 1107.61   37.63
   2  -2   0 1082.20   63.33
   2  -2   0 1107.49   34.55
   2  -2   0 1060.37   41.95
  -2  -2   0 1095.35   67.96
   2  -2   0 1068.51   37.09
   2  -2   0 1099.74   73.65
  -2  -2   0 1108.13   61.88
  -2  -2   0 1096.23   50.18
  -2  -2   0 1076.16   70.01
  -2  -2   0 1088.99   70.63
  -2  -2   0 1044.06   36.56
   2   2   1 1801.29   63.95
   2   2   1 1890.67   98.42
   2   2   1 1901.30   80.45
   2   2   1 1969.26  100.48
   2   2   1 1907.48   91.60
   2   2   1 1733.07   51.57
   2   2   1 1955.74   92.14
  -2   2  -1 1791.64   60.40
  -2   2  -1 1886.40   61.12
  -2   2  -1 1855.45   98.06
  -2   2  -1 1822.12   65.11
  -2   2  -1 1827.72   65.93
  -2   2  -1 1901.31   45.15
  -2   2  -1 1831.75   95.31
  -2   2  -1 1756.71   72.41
   2  -2   1 1953.24   45.71
  -2  -2  -1 1827.47   62.93
   2  -2   1 1837.83   87.69
   2  -2   1 1869.90   58.44
   2  -2   1 1846.56   70.42
  -2  -2  -1 1796.87   91.85
  -2  -2  -1 1928.19   99.24
  -2  -2  -1 1825.91   61.49
  -2  -2  -1 1814.14   70.50
   2  -2   1 1817.94   55.56
  -2  -2  -1 1877.48   90.54
   2   2   2 7661.84  330.04
   2   2   2 7886.96  337.05
   2   2   2 7609.35  285.54
   2   2   2 7902.54  311.87
   2   2   2 8031.78  346.79
   2   2   2 7719.78  279.29
   2   2   2 7997.50  316.04
  -2   2  -2 7715.80  304.99
  -2   2  -2 7598.12  325.86
  -2   2  -2 7886.84  293.26
  -2   2  -2 7689.08  288.02
  -2   2  -2 7729.47  351.12
  -2   2  -2 7649.19  289.32
  -2   2  -2 7636.34  281.61
   2  -2   2 7685.81  280.06
   2  -2   2 7641.30  326.19
  -2  -2  -2 7786.30  337.32
  -2  -2  -2 7725.59  302.77
   2  -2   2 7577.46  305.25
   2  -2   2 7759.76  302.01
  -2  -2  -2 7776.25  342.89
  -2  -2  -2 7874.34  355.36
  -2  -2  -2 7911.35  314.26
  -2  -2  -2 7257.23  276.40
   2  -2   2 7326.45  342.62
  -2   2  -314410.71  651.61
   2   2   314499.60  660.24
   2   2   314200.28  637.77
   2   2   313749.21  594.81
   2   2   314031.07  685.33
   2   2   314736.24  673.90
  -2   2  -314577.20  709.74
  -2   2  -314337.34  640.92
  -2   2  -314701.44  727.75
  -2   2  -313779.55  614.93
  -2   2  -314252.95  631.34
   2  -2   313644.17  689.06
  -2  -2  -314607.18  676.26
   2  -2   314798.05  680.25
  -2  -2  -314384.51  642.29
   2  -2   313461.19  645.94
   2  -2   313979.46  622.43
   2  -2   314159.82  654.91
  -2  -2  -314680.81  708.14
  -2  -2  -314846.64  690.79
  -2  -2  -314684.44  669.41
  -2  -2  -314349.10  652.82
   2   2   4 8431.42  381.72
   2   2   4 8262.84  330.29
   2   2   4 8466.38  365.86
   2   2   4 8375.85  332.11
   2   2   4 8521.27  304.89
   2   2   4 8438.70  338.72
  -2   2  -4 8151.15  320.23
  -2   2  -4 8130.48  350.02
  -2   2  -4 8412.05  325.57
  -2   2  -4 8495.20  324.61
  -2   2  -4 8687.81  349.72
  -2   2  -4 8709.27  396.46
   2  -2   4 7994.15  344.41
   2  -2   4 8728.67  346.36
  -2  -2  -4 8363.44  324.93
  -2  -2  -4 8680.93  347.42
   2  -2   4 8316.50  371.70
   2  -2   4 8167.19  351.35
   2  -2   4 8042.15  335.79
  -2  -2  -4 8446.85  340.74
  -2  -2  -4 8785.07  390.80
  -2  -2  -4 8780.96  364.90
   2   2   5 1962.77   71.04
   2   2   5 1926.46  100.38
   2   2   5 1853.80   66.67
   2   2   5 1910.87   84.76
   2   2   5 1880.18   87.16
   2   2   5 1825.05   45.74
   2   2   5 1987.52   68.28
  -2   2  -5 1803.51   62.12
  -2   2  -5 1794.39   52.62
  -2   2  -5 1926.85   94.00
  -2   2  -5 1962.82  101.44
  -2   2  -5 1937.27   58.38
  -2   2  -5 1888.85   53.43
  -2   2  -5 1906.84   55.45
   2  -2   5 1971.51   69.90
   2  -2   5 1866.39   70.50
  -2  -2  -5 1963.39   94.02
   2  -2   5 1897.85   64.70
   2  -2   5 1890.38   83.87
   2  -2   5 1942.75   69.19
  -2  -2  -5 1938.02   91.61
  -2  -2  -5 1920.65   62.96
  -2  -2  -5 2062.48   94.74
  -2  -2  -5 1989.73   78.68
   2   2   6   93.89    8.05
   2   2   6   93.52   18.63
   2   2   6   81.55   14.98
   2   2   6   89.90   12.25
   2   2   6   93.12   13.57
  -2   2  -6   85.25    6.38
   2   2   6   85.13   12.26
  -2   2  -6   81.70   19.19
  -2   2  -6   86.66    7.26
  -2   2  -6   94.69   10.82
  -2   2  -6  100.71   25.89
  -2   2  -6   93.38   23.37
   2  -2   6  150.72   13.15
   2  -2   6   77.22   19.50
   2  -2   6   84.68   21.22
  -2  -2  -6   95.38   23.88
   2  -2   6  130.04   11.95
   2  -2   6   92.18   23.94
  -2  -2  -6   98.00   23.25
  -2  -2  -6   89.17   10.88
  -2  -2  -6   99.12   12.65
  -2  -2  -6   85.61   16.44
   2   2   7  382.19   28.04
   2   2   7  413.82   33.96
   2   2   7  383.31   24.11
   2   2   7  425.88   34.40
   2   2   7  408.19   26.75
   2   2   7  418.34   40.02
  -2   2  -7  413.84   20.45
  -2   2  -7  426.01   38.52
  -2   2  -7  427.41   24.87
  -2   2  -7  407.52   16.15
  -2   2  -7  393.37   31.89
  -2   2  -7  438.72   13.12
   2  -2   7  401.03   35.63
   2  -2   7  428.38   40.95
   2  -2   7  400.00   35.52
  -2  -2  -7  413.43   20.20
  -2  -2  -7  347.02    9.23
   2  -2   7  408.74   34.41
   2  -2   7  388.57   16.69
  -2  -2  -7  441.92   46.66
  -2  -2  -7  428.83   24.01
  -2  -2  -7  445.45   34.41
  -2  -2  -7  366.05    8.31
  -2  -2  -7  395.37   24.37
   2   2   8  823.61   29.11
   2   2   8  829.68   46.44
   2   2   8  788.68   45.53
   2   2   8  825.04   40.02
  -2   2  -8  834.01   24.93
  -2   2  -8  841.84   32.43
   2   2   8  812.35   39.14
  -2   2  -8  849.37   35.87
   2   2   8  823.90   55.24
  -2   2  -8  822.86   48.99
  -2   2  -8  794.12   45.92
   2  -2   8  793.99   50.71
   2  -2   8  777.54   33.98
  -2  -2  -8  884.75   32.79
   2  -2   8  836.96   32.61
  -2  -2  -8  837.78   52.65
   2  -2   8  823.80   38.84
   2  -2   8  798.54   37.76
  -2  -2  -8  841.81   63.25
  -2  -2  -8  829.92   55.63
  -2  -2  -8  837.28   31.38
   2   2   9  172.37   21.74
   2   2   9  179.10   27.37
   2   2   9  165.37   14.35
   2   2   9  145.59   16.33
   2   2   9  120.19    9.86
   2   2   9  121.08   27.00
  -2   2  -9  125.40   17.91
  -2   2  -9  148.13   22.63
  -2   2  -9  132.11   20.63
  -2   2  -9  235.93   24.74
  -2   2  -9  128.00   12.54
   2  -2   9  134.16   16.92
   2  -2   9  106.56   15.04
   2  -2   9  228.62   24.30
  -2  -2  -9  218.51   15.78
  -2  -2  -9  126.98   12.64
   2  -2   9  226.12   20.42
  -2  -2  -9  158.46   28.22
   2  -2   9  120.67   19.82
  -2  -2  -9  115.77   17.51
  -2  -2  -9  147.89   17.70
   2   2  10   18.38   12.91
   2   2  10   33.16   16.34
   2   2  10   26.65   13.16
   2   2  10   33.11    6.04
   2   2  10   21.38   10.07
   2   2  10   26.56    5.24
   2   2  10    1.82   17.08
  -2   2 -10   37.33   12.37
  -2   2 -10   33.57   13.95
  -2   2 -10   28.40   13.59
  -2   2 -10   32.03    6.07
  -2   2 -10   36.20    4.57
  -2  -2 -10   49.12    6.52
  -2  -2 -10   34.47   11.01
  -2  -2 -10   46.07   10.27
   2  -2  10   28.98    7.10
   2  -2  10   27.28   15.38
   2  -2  10   35.47    9.49
   2  -2  10   33.55   18.15
   2  -2  10   23.65    6.70
  -2  -2 -10   24.32    7.87
   2   2  11 2828.61  107.46
   2   2  11 2767.78  117.53
   2   2  11 2814.72  104.63
   2   2  11 2674.57  106.51
   2   2  11 2663.13  128.30
   2   2  11 2653.76   97.75
   2   2  11 2790.79  108.69
   2   2  11 2700.10   98.68
  -2   2 -11 2845.82  100.12
  -2   2 -11 2792.29   96.87
  -2   2 -11 2884.81  117.03
  -2   2 -11 2691.17  108.70
  -2   2 -11 2773.30  104.71
  -2  -2 -11 2744.96   96.30
  -2  -2 -11 2904.86  107.68
  -2  -2 -11 2845.71  113.04
   2  -2  11 2787.05  137.82
   2  -2  11 2629.76  102.85
   2  -2  11 2828.27  132.71
   2  -2  11 2935.02  115.84
   2  -2  11 2559.65   92.83
   2   2  12 1084.88   64.85
   2   2  12 1028.10   38.85
   2   2  12 1071.90   48.21
   2   2  12 1055.21   54.62
   2   2  12  968.04   41.10
  -2   2 -12 1126.96   40.42
  -2   2 -12 1083.45   46.75
  -2   2 -12 1093.33   50.72
  -2   2 -12 1164.53   54.99
  -2   2 -12 1138.73   53.35
  -2  -2 -12 1092.01   71.33
  -2  -2 -12 1183.88   37.88
  -2  -2 -12 1091.01   40.61
   2  -2  12  995.51   46.40
   2  -2  12 1121.70   51.55
   2  -2  12  956.50   45.87
   2  -2  12 1059.00   51.26
   2   2  13   90.78   10.71
   2   2  13   77.53   14.46
  -2   2 -13  115.81   17.98
   2   2  13  114.42   26.13
  -2   2 -13   94.28   15.01
  -2   2 -13  109.68   16.14
   2   2  13  105.39   14.23
   2  -2  13  111.50   26.71
   2  -2  13   80.66    8.82
  -2  -2 -13  116.88   26.22
   2  -2  13  101.42   14.80
   2   2  14  133.99   17.73
   2   2  14  135.64   20.09
   2   2  14  155.59   31.56
  -2   2 -14  181.71   13.05
   2   2  14  142.31   27.97
  -2   2 -14  155.24   11.79
  -2   2 -14  146.95   11.30
   2  -2  14  124.32   10.87
  -2  -2 -14  155.80   18.62
   2  -2  14  156.50   29.93
   2  -2  14  159.49   33.31
   2   2  15   30.92   11.01
   2   2  15   27.25    6.77
   2   2  15   20.29   16.37
   2   2  15   18.62    6.00
  -2   2 -15   23.24    6.68
  -2   2 -15    2.29    5.17
  -2   2 -15   24.56    5.76
  -2  -2 -15   27.65   16.87
   2  -2  15   10.48   17.20
   2  -2  15   27.45   11.48
   2   2  16  382.31   30.75
   2   2  16  509.09   51.95
  -2   2 -16  516.06   32.42
  -2   2 -16  447.26   27.08
   2   2  16  472.82   30.56
  -2  -2 -16  495.90   45.32
   2  -2  16  448.95   33.89
   2  -2  16  462.18   49.27
   2   2  17 1324.93   65.65
   2   2  17 1259.13   75.16
   2  -2  17 1246.02   63.47
   2  -2  17 1218.22   88.57
  -2  -2 -17 1354.15   59.13
   2   2  18  390.28   44.70
   2   2  18  346.74   24.21
   2  -2  18  347.99   42.88
   2  -2  18  357.00   28.50
  -2  -2 -18  409.78   37.92
   2   2  19    4.55   10.70
   2   2  19   -0.82    8.44
   2  -2  19    9.79   10.18
   2  -2  19    1.76   10.77
  -2  -2 -19   -1.62    4.75
   2   2  20   -0.98    5.43
   2   2  20    4.96    7.20
   2  -2  20    8.10    6.89
   2  -2  20    5.02   12.76
  -2  -2 -20    8.12    9.21
   2   2  21   10.62   15.12
   2   2  21   14.47   10.33
   2  -2  21   20.59    9.02
   2  -2  21   19.50   14.36
  -2  -2 -21   16.29    6.01
   2   2  22   21.35    9.22
   2   2  22   22.88    8.92
   2  -2  22   28.55   14.50
   2  -2  22   27.86   15.24
   2   3 -23   26.88    6.78
   2   3 -23   24.64   13.47
  -2   3  23   19.57    8.63
  -2   3  23   17.21    7.19
  -2  -3  23   20.57   12.37
  -2  -3  23   20.76    8.34
   2   3 -22   60.58   15.91
   2   3 -22   48.00   13.85
  -2   3  22   17.20    4.69
  -2   3  22   38.76   16.63
  -2   3  22   40.47   15.73
  -2  -3  22   41.69   15.93
  -2  -3  22   39.82    8.53
   2   3 -21  368.03   22.95
   2   3 -21  320.99   20.93
  -2   3  21  321.30   23.79
  -2   3  21  195.82   21.23
  -2   3  21  313.66   22.15
  -2  -3  21  312.42   23.01
  -2  -3  21  266.15   33.10
   2   3 -20  412.41   25.15
   2   3 -20  360.94   36.46
  -2   3  20  230.28   16.26
  -2   3  20  373.17   40.73
  -2   3  20  341.89   24.69
  -2  -3  20  323.15   24.11
  -2  -3  20  368.30   39.68
   2   3 -19  249.03   20.71
  -2   3  19  165.79   21.82
  -2   3  19  249.09   23.32
  -2   3  19  245.21   36.23
  -2  -3  19  259.55   35.93
   2  -3 -19  266.90   25.55
  -2  -3  19  235.63   21.59
   2   3 -18    6.29    7.42
  -2   3  18    6.95   14.00
  -2   3  18    6.94    4.69
  -2   3  18    5.03    8.22
  -2  -3  18    1.89    7.37
   2  -3 -18    2.79    9.73
  -2  -3  18   -0.93    7.99
  -2  -3  18    2.24   13.39
   2   3 -17   46.19   22.41
  -2   3  17   47.67    8.13
  -2   3  17   48.50   14.00
  -2   3  17   40.08   23.64
   2  -3 -17   44.62   13.34
  -2  -3  17   60.04   13.75
   2  -3 -17   55.56   16.85
  -2  -3  17   48.30   13.78
  -2  -3  17   49.11   20.80
   2   3 -16    3.58   11.68
  -2   3  16   -0.20   12.41
  -2   3  16   -0.01    7.25
   2   3 -16    2.59    3.67
  -2   3  16    3.95    6.82
   2  -3 -16   -1.46    4.57
  -2  -3  16   -1.48   12.43
  -2  -3  16    6.62    7.25
  -2  -3  16    4.50   11.04
   2  -3 -16    0.33    4.97
   2   3 -15  779.08   42.34
   2   3 -15  788.41   29.64
  -2   3  15  693.74   30.46
  -2   3  15  752.93   60.92
  -2   3  15  771.66   34.13
  -2   3  15  710.84   38.63
  -2   3  15  682.65   40.59
   2  -3 -15  725.64   42.02
  -2  -3  15  701.67   41.53
  -2  -3  15  659.05   29.21
  -2  -3  15  765.49   60.96
  -2  -3  15  744.00   57.50
   2   3 -14 1319.21   59.24
  -2   3  14 1294.51   59.34
  -2   3  14 1242.70   60.00
  -2   3  14 1230.07   56.64
  -2   3  14 1365.93   67.69
  -2   3  14 1321.72   59.60
  -2  -3  14 1238.20   75.06
  -2  -3  14 1192.09   46.10
  -2  -3  14 1230.61   81.66
   2  -3 -14 1271.53   47.75
  -2  -3  14 1312.13   81.68
   2   3 -13  386.75   40.76
   2   3 -13  381.50   15.94
  -2   3  13  399.26   31.85
  -2   3  13  410.61   26.27
  -2   3  13  365.04   25.96
  -2   3  13  367.63   16.11
  -2   3  13  374.41   43.59
  -2   3  13  390.40   27.96
  -2  -3  13  360.02   18.70
  -2  -3  13  374.71   43.71
   2  -3 -13  427.70   21.46
   2  -3 -13  398.80   31.46
  -2  -3  13  412.42   42.63
  -2  -3  13  364.01   38.41
   2   3 -12   23.48    8.43
   2   3 -12   21.71   16.75
   2   3 -12   23.99    6.01
  -2   3  12   26.49    5.56
  -2   3  12   15.38   12.62
  -2   3  12   13.61   18.06
  -2   3  12   20.77    7.01
  -2   3  12   31.86   11.01
  -2  -3  12   16.64    6.45
  -2  -3  12   22.96    7.54
  -2  -3  12   22.55    9.22
   2  -3 -12   24.53    8.47
   2  -3 -12   27.82    7.38
   2  -3 -12   22.60    5.79
  -2  -3  12   21.09    7.50
  -2  -3  12   17.31   18.12
   2   3 -11 2206.99   89.41
   2   3 -11 2210.21  108.83
   2   3 -11 2319.93  114.60
   2   3 -11 2151.53   71.41
   2   3 -11 2330.35  111.15
  -2   3  11 2233.74  117.36
   2   3 -11 2249.56   91.16
  -2   3  11 2380.44   90.69
  -2   3  11 2450.98   87.50
  -2   3  11 2315.97   97.91
  -2   3  11 2321.41   89.69
  -2   3  11 2344.50   81.74
  -2  -3  11 2372.04  117.20
   2  -3 -11 2264.58   76.89
   2  -3 -11 2375.76  109.77
   2  -3 -11 2253.57   97.06
   2  -3 -11 2345.63   87.62
   2  -3 -11 2270.99  111.09
  -2  -3  11 2137.45  116.78
  -2  -3  11 2326.34   83.83
  -2  -3  11 2216.16   81.29
  -2  -3  11 2157.13  107.75
   2   3 -10    5.88    6.76
   2   3 -10    7.88    7.14
   2   3 -10    6.15    7.40
   2   3 -10    5.23    6.86
   2   3 -10    9.75   13.14
   2   3 -10    5.93    7.27
  -2   3  10   -2.88   10.32
  -2   3  10    4.73    7.86
  -2   3  10    5.88    5.16
  -2   3  10   10.43    6.75
   2   3 -10    4.81    5.17
  -2   3  10    3.21    9.71
  -2   3  10   -3.37   12.25
   2  -3 -10   13.10   12.06
   2  -3 -10    4.41    4.41
  -2  -3  10   11.68   10.91
   2  -3 -10    6.79    5.99
  -2  -3  10   13.12   12.65
  -2  -3  10    6.19    5.33
   2  -3 -10    2.60   11.63
  -2  -3  10    5.78    3.96
  -2  -3  10    8.31   14.01
  -2  -3  10   10.02    5.10
   2  -3 -10    6.82    4.54
  -2  -3  10    5.64   11.94
   2   3  -913346.45  636.13
   2   3  -913159.48  644.91
   2   3  -912835.87  610.37
   2   3  -913938.52  647.52
   2   3  -914039.33  651.24
   2   3  -913510.94  658.34
  -2   3   913036.57  642.87
  -2   3   911663.33  564.03
  -2   3   913409.21  612.95
  -2   3   913091.04  630.23
  -2   3   913629.75  641.96
  -2   3   913300.43  596.45
  -2   3   913694.72  606.81
  -2   3   912463.01  587.05
  -2  -3   912187.54  553.41
  -2  -3   913587.33  660.25
  -2  -3   913090.57  602.41
   2  -3  -913236.96  621.67
   2  -3  -913633.95  626.46
  -2  -3   912541.61  581.90
  -2  -3   912328.01  588.23
  -2  -3   912147.95  608.36
  -2  -3   913039.83  651.41
   2  -3  -912693.54  615.73
   2  -3  -913707.09  634.44
   2  -3  -913726.64  614.68
   2   3  -8 5632.70  219.52
   2   3  -8 5576.59  202.59
   2   3  -8 5429.16  206.04
   2   3  -8 5340.82  248.28
  -2   3   8 6007.83  214.51
  -2   3   8 5484.58  212.20
  -2   3   8 5414.91  218.67
  -2   3   8 5403.68  207.92
  -2   3   8 5638.08  239.96
   2   3  -8 5496.34  214.17
  -2   3   8 4885.15  182.66
  -2   3   8 5109.87  184.33
  -2   3   8 5756.76  203.35
   2  -3  -8 5505.50  210.92
  -2  -3   8 5526.04  231.59
  -2  -3   8 5276.50  187.11
  -2  -3   8 5289.38  237.62
  -2  -3   8 5386.12  216.51
  -2  -3   8 5380.96  244.38
  -2  -3   8 5139.41  209.68
  -2  -3   8 5532.37  244.94
   2  -3  -8 5707.34  206.46
   2  -3  -8 5541.22  209.42
   2  -3  -8 5169.57  227.97
   2  -3  -8 5511.79  222.96
   2   3  -7  148.50   25.46
   2   3  -7  134.67   15.21
   2   3  -7  172.06   20.06
   2   3  -7  133.94   24.95
   2   3  -7  159.12   17.07
  -2   3   7  136.51   25.46
  -2   3   7  133.98   10.43
  -2   3   7  117.70    5.94
  -2   3   7  146.39   14.35
  -2   3   7  118.87    5.25
  -2   3   7  147.94   29.55
  -2   3   7  136.52   25.66
   2  -3  -7  134.06   13.85
   2  -3  -7  128.85   19.79
  -2  -3   7  132.13   26.45
  -2  -3   7  120.52    8.59
  -2  -3   7  114.40   17.30
   2  -3  -7  135.71   12.32
  -2  -3   7  120.82   15.95
  -2  -3   7  126.21   18.89
  -2  -3   7  120.21   22.65
  -2  -3   7  145.92   27.99
   2  -3  -7  136.23   14.21
   2  -3  -7  121.51   15.31
   2   3  -6  402.09   41.88
   2   3  -6  398.79   42.65
   2   3  -6  410.81   23.72
   2   3  -6  457.23   27.44
  -2   3   6  418.70   25.12
  -2   3   6  437.51   43.91
  -2   3   6  413.06   23.71
  -2   3   6  434.98   17.62
  -2   3   6  416.40   23.81
   2  -3  -6  411.58   21.49
   2  -3  -6  427.83   22.40
   2  -3  -6  380.86   13.02
   2  -3  -6  424.86   37.02
  -2  -3   6  417.11   22.36
  -2  -3   6  427.64   44.93
   2  -3  -6  411.10   37.33
  -2  -3   6  740.72   47.95
  -2  -3   6  402.63   27.21
  -2  -3   6  401.94   25.64
  -2  -3   6  390.36   46.20
  -2  -3   6  418.39   24.03
   2   3  -5  946.03   41.65
   2   3  -5  974.32   42.16
   2   3  -5  864.54   34.78
   2   3  -5  914.75   42.48
   2   3  -5 1017.62   37.25
   2   3  -5  895.46   35.09
  -2   3   5  883.14   59.24
  -2   3   5  919.06   60.29
  -2   3   5  927.92   53.93
  -2   3   5  880.85   54.52
  -2   3   5  949.49   23.90
  -2   3   5  886.98   60.51
   2  -3  -5  890.17   49.66
   2  -3  -5  907.05   50.82
  -2  -3   5  886.98   62.97
  -2  -3   5  894.79   38.43
   2  -3  -5  913.78   51.55
   2  -3  -5  858.00   28.58
   2  -3  -5  938.16   54.20
  -2  -3   5  863.21   43.17
  -2  -3   5  926.66   37.26
  -2  -3   5  980.40   62.34
   2   3  -4 1526.91   54.72
   2   3  -4 1524.81   67.34
   2   3  -4 1664.66   77.70
   2   3  -4 1664.44   84.90
   2   3  -4 1558.66   87.50
   2   3  -4 1655.71   56.01
   2   3  -4 1657.87   60.78
  -2   3   4 1535.36   56.75
  -2   3   4 1537.29   71.29
  -2   3   4 1606.53   63.06
  -2   3   4 1650.08   45.18
  -2   3   4 1561.86   59.18
  -2   3   4 1609.48   78.41
   2  -3  -4 1590.91   78.02
   2  -3  -4 1541.07   65.53
   2  -3  -4 1494.42   83.54
  -2  -3   4 1593.41   80.24
  -2  -3   4 1616.56   79.47
   2  -3  -4 1595.20   53.77
   2  -3  -4 1545.30   52.78
   2  -3  -4 1580.32   54.78
  -2  -3   4 1546.43   60.44
  -2  -3   4 1594.81   82.67
  -2  -3   4 1507.32   85.37
   2   3  -3  110.03   15.84
   2   3  -3  111.02   13.42
   2   3  -3  116.91   26.75
   2   3  -3  144.33   24.21
   2   3  -3  128.88   21.02
   2   3  -3  126.52   21.32
  -2   3   3  144.71   24.73
  -2   3   3  113.61   13.85
   2   3  -3  226.13   26.23
  -2   3   3  121.89   26.08
  -2   3   3  116.18   11.51
  -2   3   3  113.31   18.99
  -2   3   3  123.62    6.94
   2  -3  -3  141.25   15.69
   2  -3  -3  123.26   10.88
  -2  -3   3  114.68   14.82
   2  -3  -3  106.01   15.24
  -2  -3   3  118.91   15.86
   2  -3  -3  124.75   16.37
   2  -3  -3  116.02   20.81
  -2  -3   3  119.13   14.05
  -2  -3   3  112.47   23.94
  -2  -3   3   93.10   14.42
   2  -3  -3  124.08   14.05
   2   3  -2 1182.14   57.07
   2   3  -2 1285.82   71.37
   2   3  -2 1277.66   64.32
   2   3  -2 1370.93   68.45
   2   3  -2 1168.47   34.74
   2   3  -2 1496.33   77.01
  -2   3   2 1216.87   46.83
  -2   3   2 1207.18   56.24
  -2   3   2 1219.83   73.08
  -2   3   2 1196.23   38.14
  -2   3   2 1228.82   68.40
  -2   3   2 1358.28   36.21
   2  -3  -2 1225.22   35.54
   2  -3  -2 1226.11   66.07
   2  -3  -2 1252.46   76.53
  -2  -3   2 1195.15   46.91
  -2  -3   2 1187.40   35.45
   2  -3  -2 1205.86   45.44
   2  -3  -2 1208.25   56.42
  -2  -3   2 1279.19   51.48
  -2  -3   2 1404.75   74.54
  -2  -3   2 1313.21   73.07
  -2  -3   2 1235.51   32.06
   2   3  -1   82.29   13.33
   2   3  -1   72.96   10.91
   2   3  -1  106.44   20.81
  -2   3   1   79.25   13.36
  -2   3   1   82.95   10.01
  -2   3   1   71.68   15.01
   2   3  -1   78.90    9.34
   2   3  -1   82.89    8.46
  -2   3   1   79.64   10.89
   2   3  -1  108.99   11.75
  -2   3   1   76.38    6.20
  -2   3   1   65.94   21.69
  -2   3   1   85.88   20.62
  -2  -3   1   76.85   11.19
  -2  -3   1   84.81   21.92
  -2  -3   1   66.52    8.45
   2  -3  -1   81.46   13.18
  -2  -3   1  155.20   22.83
   2  -3  -1   85.16   15.35
  -2  -3   1   90.76   23.76
   2  -3  -1   94.17    9.02
   2  -3  -1   86.09   19.94
   2  -3  -1   96.97   11.35
   2   3   0 6088.29  244.18
   2   3   0 5992.24  199.07
   2   3   0 6273.97  233.56
   2   3   0 6459.90  242.56
   2   3   0 6504.15  285.97
   2   3   0 5923.60  232.75
   2   3   0 6311.25  240.71
  -2   3   0 5915.82  229.46
  -2   3   0 6136.79  266.10
  -2   3   0 6165.39  212.84
  -2   3   0 6075.50  231.66
  -2   3   0 6228.05  231.24
  -2   3   0 6339.65  273.25
  -2   3   0 6115.72  204.87
   2  -3   0 6460.30  215.07
   2  -3   0 6060.28  260.16
  -2  -3   0 6077.23  264.81
  -2  -3   0 6261.12  245.85
  -2  -3   0 6231.01  236.67
   2  -3   0 6168.64  240.64
   2  -3   0 6108.38  213.31
  -2  -3   0 6206.35  268.34
  -2  -3   0 6345.88  228.96
  -2  -3   0 6509.80  225.06
   2  -3   0 5897.37  232.44
   2  -3   0 6079.59  248.23
   2   3   1 2709.05   96.91
   2   3   1 2485.32   92.58
   2   3   1 2612.87   91.16
   2   3   1 2563.44  105.06
   2   3   1 2631.12   83.03
   2   3   1 2630.54  119.14
   2   3   1 2458.09   92.09
  -2   3  -1 2460.02   77.16
  -2   3  -1 2341.79   85.86
  -2   3  -1 2429.01   90.34
  -2   3  -1 2516.85  115.86
  -2   3  -1 2438.55   85.94
  -2   3  -1 2431.78   99.99
  -2  -3  -1 2458.64   89.08
   2  -3   1 2547.60   81.23
   2  -3   1 2463.98   79.71
  -2  -3  -1 2551.82   89.90
   2  -3   1 2521.37  113.57
   2  -3   1 2516.86   87.94
   2  -3   1 2538.47   80.59
  -2  -3  -1 2441.38   75.39
  -2  -3  -1 2440.20   89.07
  -2  -3  -1 2544.84  123.85
  -2  -3  -1 2516.86   85.94
   2   3   2   75.30   21.28
   2   3   2   57.29    9.30
   2   3   2   57.40   13.16
   2   3   2   70.62   11.19
   2   3   2   70.56   12.83
   2   3   2   69.96   20.07
   2   3   2   56.37   16.45
  -2   3  -2   57.72    6.74
  -2   3  -2   65.77   11.97
  -2   3  -2   69.63   12.49
  -2   3  -2   59.04   14.78
  -2   3  -2   63.27   13.13
  -2   3  -2  189.60   20.60
  -2   3  -2   66.76    5.74
   2  -3   2   71.91   19.04
   2  -3   2   68.71   11.58
  -2  -3  -2   65.03   10.87
  -2  -3  -2   90.13   11.60
  -2  -3  -2   71.96   20.91
   2  -3   2   61.72   11.09
   2  -3   2   70.65   10.32
  -2  -3  -2   65.91   11.63
  -2  -3  -2   62.23   12.81
  -2  -3  -2   58.35    7.02
   2  -3   2   58.36   24.13
   2  -3   2   61.76    8.11
   2   3   3 2380.07  112.70
   2   3   3 2473.09  108.00
   2   3   3 2346.94   77.84
   2   3   3 2428.46   86.15
   2   3   3 2387.47   82.84
   2   3   3 2190.82   72.16
  -2   3  -3 2223.88   69.74
  -2   3  -3 2236.86   79.91
  -2   3  -3 2298.96   89.17
   2   3   3 2264.26   83.73
  -2   3  -3 2362.61   69.43
  -2   3  -3 2330.72  106.80
  -2   3  -3 2151.94   66.03
  -2   3  -3 2315.89   69.74
   2  -3   3 2327.86  106.12
  -2  -3  -3 2268.91   79.54
  -2  -3  -3 2307.36  107.78
  -2  -3  -3 2363.35   87.01
  -2  -3  -3 2303.01  113.31
   2  -3   3 2308.32   74.15
   2  -3   3 2304.59   84.46
  -2  -3  -3 2294.32   79.50
  -2  -3  -3 2292.15   82.56
   2  -3   3 2379.19   85.30
   2  -3   3 2272.29  121.42
   2  -3   3 2157.31   79.25
   2   3   4  553.95   30.31
   2   3   4  533.16   20.85
   2   3   4  545.77   45.62
   2   3   4  527.98   28.37
   2   3   4  549.62   35.90
   2   3   4  562.91   26.54
   2   3   4  540.37   28.10
   2   3   4  506.59   28.89
  -2   3  -4  538.64   32.12
  -2   3  -4  539.50   42.95
  -2   3  -4  520.98   17.42
[truncated: 678,023 more chars]
